# Supplementary material for: daf-16/FoxO promotes gluconeogenesis and trehalose synthesis during starvation to support survival
Source: eLife. 2017 Oct 24;6:e30057. doi: 10.7554/eLife.30057 (PMC5655125; doi:10.7554/eLife.30057)
Supplement: Figure 1—source code 1. [file elife-30057-fig1-code1.zip]

Archive with 4 entries (3 files):
- daf-16 analysis/
- daf-16 analysis/microarray.R
- daf-16 analysis/README.txt
- daf-16 analysis/series_2006.R
