# Supplementary material for: daf-16/FoxO promotes gluconeogenesis and trehalose synthesis during starvation to support survival
Source: eLife. 2017 Oct 24;6:e30057. doi: 10.7554/eLife.30057 (PMC5655125; doi:10.7554/eLife.30057)
Supplement: Figure 1—source code 1. [file elife-30057-fig1-code1.zip › daf-16 analysis/microarray.R]

`# ## install bioconductor
# source("http://bioconductor.org/biocLite.R")
# biocLite()
# 
# # load bioconductor packages
# biocLite(c("affy", "limma")) # not sure if i'll use limma
# biocLite("celegans.db")

library(affy)
library(genefilter)
library(affyPLM)
library(celegans.db)
library(ggplot2)
library(gplots)
library(limma)
library(reshape)
library(magrittr)
# for simple QC
setwd("./Affx_daf-16/CEL files copy/")
lrb.daf16.pdata <- read.AnnotatedDataFrame("../phenodata.txt", row.names=1)
lrb.daf16 <- ReadAffy(phenoData=lrb.daf16.pdata, sampleNames=rownames(lrb.daf16.pdata))
lrb.daf16.qc <- fitPLM(lrb.daf16)
image(lrb.daf16.qc, which=12, add.legend=TRUE)
RLE(lrb.daf16.qc, main="RLE")
setwd('..')


myMA <- function(my.affy, col.x, col.y) {
  ma.plot(rowMeans(exprs(my.affy[,c(col.x,col.y)])), log(exprs(my.affy)[,col.x]) - log(exprs(my.affy[,col.y])))
}

colMedians <- function(x) { 
  ans <- c()
  for (j in 1:dim(x)[2]) {
    ans <- c(ans, median(x[,j]))
  }
  ans
}

getExpressionLongFormat <- function(my.affy) {
  tmp <- as.data.frame(exprs(my.affy))
#   filterByQuantileByColumn <- function(my.df) {
#     for (j in 1:dim(my.df)[2]) {
#       my.q <- quantile(my.df[,j], probs=c(0.025, .975))
#       idx <- !(my.q[1] < my.df[,j] & my.df[,j] < my.q[2])
#       my.df[idx,j] <- NA
#     }
#     my.df
#   }
#   tmp <- filterByQuantileByColumn(tmp)
  tmp$id <- rownames(tmp)
  tmp.long <- melt(tmp, id.vars='id')
  tmp2 <- matrix(unlist(strsplit(as.character(tmp.long$variable), '_')), ncol=3, byrow=TRUE, dimnames=list(NULL, c('strain', 'condition', 'replicate.id')))
  tmp.long <- cbind(tmp.long, tmp2)
  tmp.long
}

getMAS5Absent <- function(my.affy) {
  rowSums(exprs(mas5calls.AffyBatch(lrb.daf16)) == 'A')
}

plotExpressionQuantileMean <- function(expr.long) {
  tmp.long <- expr.long
  ggplot(data=tmp.long) + geom_boxplot(aes(x=strain, y=log(value), color=condition)) + facet_grid(facets=replicate.id ~ .) + stat_summary(aes(x=strain, y=value, color=condition), fun.y=function(x) { log(mean(x)) }, geom='point', position=position_dodge(width=0.75), shape=3, size=4)
  
}

convertToLog2 <- function(my.exprs, min.shift=5) {
 # shift the data avoiding zero, then take log2
 log2(my.exprs - min(unlist(my.exprs)) + min.shift)
}

#' For genes with multiple probesets, select the probeset with the highest max expression across all arrays
getHighestProbesets <- function(my.exprs, df.celegans) {
  tmp <- data.frame(PROBEID=rownames(my.exprs), max.expr=rowMax(my.exprs), stringsAsFactors=FALSE)
  tmp <- merge(tmp, df.celegans, by='PROBEID')
  tmp2 <- aggregate(max.expr ~ display, data=tmp, FUN=max)
  tmp3 <- merge(tmp2, tmp, by=c('display', 'max.expr')) # find the PROBEIDs that match max
  tmp4 <- aggregate(PROBEID ~ display, data=tmp3, FUN=function(x) { x[sample(1:length(x),size=1)[1]]}) # pick a random probeset if more than one match
  my.exprs[tmp4$PROBEID,]
}

library(celegans.db)
df.celegans <- select(celegans.db, keys=keys(celegans.db), columns=c('PROBEID', 'WORMBASE', 'UNIGENE', 'GENENAME', 'ALIAS', 'ENTREZID'))
df.celegans$display <- df.celegans$ALIAS
idx <- is.na(df.celegans$display); 
df.celegans$display[idx] <- df.celegans$WORMBASE[idx]
idx <- is.na(df.celegans$display); 
df.celegans$display[idx] <- df.celegans$PROBEID[idx]

# remove duplicate entries (typically caused by dup UNIGENE IDs)
df.celegans <- aggregate(df.celegans, by=list(df.celegans$PROBEID), FUN=max)
df.celegans <- df.celegans[,2:dim(df.celegans)[2]]

# normalize
lrb.daf16.gcrma <- gcrma(lrb.daf16)

# filter
lrb.map <- read.csv('LRB_map.csv')
lrb.map$WS180.name[lrb.map$WS180.name == 'none'] <- NA

hist(exprs(lrb.daf16.gcrma))
idx.bg = rowSums(exprs(lrb.daf16.gcrma) > 2.18) < 3
tmp <- merge(idx.bg, lrb.map, by.x='row.names', by.y='PROBEID')
names(tmp)[1:2] <- c('PROBEID', 'is.bg')
row.names(tmp) <- tmp$PROBEID
idx <- tmp$flag.primary == 1 & ! tmp$is.bg

gcrma.data <- merge(exprs(lrb.daf16.gcrma), tmp, by='row.names')
gcrma.data$flag.final <- !gcrma.data$is.bg & gcrma.data$flag.primary == 1
analysis.exprs <- exprs(lrb.daf16.gcrma)[idx,]

#exprs(lrb.daf16.gcrma) <- getHighestProbesets(exprs(lrb.daf16.gcrma), df.celegans)
#save(lrb.daf16.gcrma, gcrma.table)

# mas5.absent <- getMAS5Absent(lrb.daf16)
# filter.idx <- mas5.absent == dim(exprs(lrb.daf16))[2] # absent in every replicate
# 
# lrb.daf16.mas5 <- mas5(lrb.daf16) # background corrects, corrects probeset, scale normalization
# exprs(lrb.daf16.mas5) <- convertToLog2(exprs(lrb.daf16.mas5))
# exprs(lrb.daf16.mas5) <- exprs(lrb.daf16.mas5)[! filter.idx,]
# 
# lrb.daf16.spikein <- expresso(lrb.daf16, bg.correct=TRUE, bgcorrect.method="mas", normalize=FALSE, pmcorrect.method="mas", summary.method="mas")
# exprs(lrb.daf16.spikein) <- convertToLog2(normalize.loess(exprs(lrb.daf16.spikein), grep('(lys)|(phe)|(thr)|(dap)', rownames(exprs(lrb.daf16.spikein)))))
# exprs(lrb.daf16.spikein) <- exprs(lrb.daf16.spikein)[! filter.idx,]


#' Compares the expression levels of given genes between different normalization methods.  Plots all the probesets
#' associated with the given genes.
#'
#'
compareNormalizedExpression <- function(norm.affys, norm.names, genes, df.celegans) {
  ans <- c()
  for (g in genes) {
    probes <- df.celegans$PROBEID[which(df.celegans$ALIAS == g)]
    for (j in 1:length(norm.affys)) {
      tmp <- as.data.frame(exprs(norm.affys[[j]]))[probes,]
      tmp$id <- paste(g, '(', probes, ')', sep='')
      tmp$norm <- norm.names[j]
      ans <- rbind(ans, tmp)
    }
  }
  ans.long <- melt(ans, id.vars=c('id', 'norm'))
  tmp2 <- as.data.frame(matrix(unlist(strsplit(as.character(ans.long$variable), '_')), ncol=3, byrow=TRUE, dimnames=list(NULL, c('strain', 'condition', 'replicate.id'))))
  tmp2$strain.condition <- paste(tmp2$strain, tmp2$condition)
  ans.long <- cbind(ans.long, tmp2)  
  ggplot(data=ans.long) + geom_line(aes(x=condition, y=log(value), color=norm, linetype=replicate.id, group=paste(replicate.id, norm))) + facet_grid(facets=id ~ strain, scales='free_y')
}

# analysis based off of the limma user guide
f.my.design <- paste(lrb.daf16.pdata@data$Strain, lrb.daf16.pdata@data$Condition, sep='.')
f.my.design <- factor(f.my.design)
my.design <- model.matrix(~0+f.my.design)
colnames(my.design) <- levels(f.my.design)
  
  
  #my.fit <- lmFit(lrb.daf16.gcrma, my.design) # not sure why this didn't work on filtered
  # want our coefficient to correspond to upregulation or downregulation by daf-16
  # that means, we want N2.starved - N2.Fed - (GR1307.Fed - Gr1307.Starved)
my.contrast <- makeContrasts(
  StarvedMinusFedN2=N2.Starved - N2.Fed
  , StarvedMinusFedGR1307=GR1307.Starved - GR1307.Fed
  , Interaction=(N2.Starved - N2.Fed) - (GR1307.Starved - GR1307.Fed)
  , StarvedDiff=N2.Starved - GR1307.Starved
  , FedDiff=N2.Fed - GR1307.Fed 
  , levels=my.design)


getResults <- function(affy.exprs, my.design, my.contrast) {
  my.fit <- lmFit(affy.exprs, my.design) #ver 2
  #my.fit <- lmFit(lrb.daf16.gcrma, my.design) original GO analysis
  
  #my.fit <- lmFit(exprs(lrb.daf16), my.design) ver 1?  i hope not - no background correction?
  my.c.fit <- contrasts.fit(my.fit, my.contrast)
  my.c.fit <- eBayes(my.c.fit)
  list(my.results=decideTests(my.c.fit), my.c.fit=my.c.fit)
}


plotExpression <- function(probe, my.affy) {
  tmp <- getExpressionLongFormat(my.affy[probe,])
  ggplot(data=tmp) + 
    geom_line(aes(x=condition, y=value, color=strain, group=paste(strain, replicate.id)))
}

compareExpression <- function(probe1, display1, probe2, display2, my.affy1, affy.name1, my.affy2, affy.name2) {
  foo <- function(x, y, z, a, b) {
    cbind(
      getExpressionLongFormat(x[y,]),
      display=z,
      affy=a,
      probe.group=b)
  }
  tmp <- rbind(
    foo(my.affy1, probe1, display1, affy.name1, affy.name1),
    foo(my.affy2, probe1, display1, affy.name2, affy.name1),
    foo(my.affy1, probe2, display2, affy.name1, affy.name2),
    foo(my.affy2, probe2, display2, affy.name2, affy.name2))
  
  foo2 <- function(my.x, my.y) {
    ggplot(data=tmp[tmp$probe.group == my.x,]) + 
      geom_line(aes(x=condition, y=value, color=strain, group=paste(strain, replicate.id))) + 
      facet_grid(facets=. ~ affy) + 
      xlab(sprintf('%s (%s)', my.x, my.y)) +
      ylab('log(normalized expr)') +
      ylim(c(0, NA))
  }
  p1 <- foo2(affy.name1, display1)
  p2 <- foo2(affy.name2, display2)
  
  print(grid.arrange(p1, p2, ncol=2))
}


renameColumns <- function(x, col, col.new) {
  names(x)[col] <- col.new
}

##
## Dependent on the constrasts being tested as I rename rows, need a better way of doing this
resultsToTable <- function(my.results, my.c.fit, my.contrast) {
  library(celegans.db)
  df.celegans <- select(celegans.db, keys=keys(celegans.db), columns=c('PROBEID', 'WORMBASE', 'UNIGENE', 'GENENAME', 'ALIAS', 'ENTREZID'))
  df.celegans$display <- df.celegans$ALIAS
  idx <- is.na(df.celegans$display); df.celegans$display[idx] <- df.celegans$WORMBASE[idx]
  idx <- is.na(df.celegans$display); df.celegans$display[idx] <- df.celegans$PROBEID[idx]
  
  # remove duplicate entries (typically caused by dup UNIGENE IDs)
  df.celegans <- aggregate(df.celegans, by=list(df.celegans$PROBEID), FUN=max)
  df.celegans <- df.celegans[,2:dim(df.celegans)[2]]
  
  tmp.c <- dimnames(my.contrast)$Contrasts
  tmp.list <- list()
  for (my.c in tmp.c) {
    tmp <- topTable(my.c.fit, coef=my.c, p.value=1, number=Inf)
    tmp.cols <- colnames(tmp)
    names(tmp) <- paste(tmp.cols, my.c, sep='.')
    tmp$PROBEID <- rownames(tmp)
    tmp.list <- c(tmp.list, list(tmp))
  }
  
  my.table <- tmp.list[[1]]
  
  if (length(tmp.list) > 1) {
    for (j in 2:length(tmp.list)) {
      my.table <- merge(my.table, tmp.list[[j]], by='PROBEID')
    }
  }
  my.table <- merge(my.table, df.celegans, by='PROBEID', all.x=TRUE, all.y=FALSE)
}

# mas5.results <- getResults(exprs(lrb.daf16.mas5), my.design, my.contrast)
# mas5.table <- resultsToTable(mas5.results$my.results, mas5.results$my.c.fit, my.contrast)
# 
# spikein.results <- getResults(exprs(lrb.daf16.spikein), my.design, my.contrast)
# spikein.table <- resultsToTable(spikein.results$my.results, spikein.results$my.c.fit, my.contrast)

gcrma.results <- getResults(analysis.exprs, my.design, my.contrast)
gcrma.table <- resultsToTable(gcrma.results$my.results, gcrma.results$my.c.fit, my.contrast)
names(gcrma.table) <- sub('adj.P.Val', 'q.Value', names(gcrma.table))
combined <- merge(gcrma.data, gcrma.table, by='PROBEID', all.x=TRUE)

# tmp <- getExpressionLongFormat(lrb.daf16.gcrma)
# tmp.mean <- aggregate(value ~ strain + condition + id, data=tmp, FUN=mean)
# tmp.mean.wide <- cast(tmp.mean, id ~ ..., value='value')
# names(tmp.mean.wide) <- c('PROBEID', paste('mean.', names(tmp.mean.wide)[2:5], sep=''))
# tmp.sd <- aggregate(value ~ strain + condition + id, data=tmp, FUN=sd)
# tmp.sd.wide <- cast(tmp.sd, id ~ ..., value='value')
# names(tmp.sd.wide) <- c('PROBEID', paste('sd.', names(tmp.sd.wide)[2:5], sep=''))
# gcrma.table <- merge(gcrma.table, tmp.mean.wide, by='PROBEID') %>% merge(tmp.sd.wide, by='PROBEID')

# save(gcrma.table, lrb.daf16.gcrma, file='../lrb-daf16.Rdata')

# 
# rnaseq.2 <- read.csv('./rnaseq/deseq.csv')
# rnaseq.map <- read.csv('./rnaseq/deseq-id-map.csv')
# rnaseq.map <- data.frame(WORMBASE=rnaseq.map$Gene...WormBase.Gene.ID, sequence_name=rnaseq.map$Gene...Sequence.Name)
# tmp1 <- merge(rnaseq.2, rnaseq.map, by='sequence_name', all.x=TRUE)
# all.table <- merge(
#   merge(gcrma.table, tmp.mean.wide, by='PROBEID') %>% merge(tmp.sd.wide, by='PROBEID'),
#   tmp1, by="WORMBASE", all.x=TRUE, all.y=TRUE, incomparables=c(NA))
# 
# lrb.tepper <- merge(gcrma.table, df.tepper, by='WORMBASE')
# 
# write.csv(all.table, file='microarray-RNAseq-combined.csv', row.names=FALSE)
# 
# id.table <- data.frame(ID=unique(c(as.character(rnaseq$ID), as.character(gcrma.table$ID), as.character(df.tepper$WORMBASE))))
