# Supplementary material for: daf-16/FoxO promotes gluconeogenesis and trehalose synthesis during starvation to support survival
Source: eLife. 2017 Oct 24;6:e30057. doi: 10.7554/eLife.30057 (PMC5655125; doi:10.7554/eLife.30057)
Supplement: Figure 1—source code 1. [file elife-30057-fig1-code1.zip › daf-16 analysis/README.txt]

Microarray analysis:

1. Place CEL files in ./Affx_daf-16/CEL files copy/
2. Execute microarray.R from .
3. data.frame "combined" is final result

PCA analysis
1. Have CEL files as above
2. Place time series data (CEL files from GEO) from Baugh et al. 2006 in ./series_2006
3. Execute series_2006.R from .
