# Supplementary material for: daf-16/FoxO promotes gluconeogenesis and trehalose synthesis during starvation to support survival
Source: eLife. 2017 Oct 24;6:e30057. doi: 10.7554/eLife.30057 (PMC5655125; doi:10.7554/eLife.30057)
Supplement: Figure 1—source code 1. [file elife-30057-fig1-code1.zip › daf-16 analysis/series_2006.R]

library(affy)
library(genefilter)
library(affyPLM)
library(celegans.db)
library(ggplot2)
library(gplots)
library(limma)

setwd("./series_2006")
series.pdata <- read.AnnotatedDataFrame("phenodata.txt", row.names=7)
series.raw <- ReadAffy(phenoData=series.pdata, sampleNames=rownames(series.pdata))
setwd('..')

series.gcrma <- gcrma(series.raw)
tmp <- exprs(series.gcrma)
expressed <- rowSums(tmp > 2.743962) > 2

lrb.map <- read.csv('LRB_map.csv')
lrb.map$WS180.name[lrb.map$WS180.name == 'none'] <- NA
tmp <- merge(expressed, lrb.map, by.y='PROBEID', by.x = 'row.names')
idx <- tmp$x & tmp$flag.primary == 1

# remove constant probesets
#idx <- apply(tmp, 1, sd) != 0
#tmp <- tmp[idx,]

tmp <- exprs(series.gcrma)[idx,]
pca <- prcomp(t(tmp), center=TRUE, scale.=TRUE)
my.df <- data.frame(SampleID=rownames(pca$x), pca$x[,c(1:2)])
my.df <- merge(my.df, series.pdata@data, by.x='SampleID', by.y='FileName')
df.avg <- aggregate(cbind(PC1, PC2) ~ strain + condition + time + experiment, FUN=mean, data=my.df)
df.2006.std <- with(df.avg, df.avg[experiment == 'LRB2006' & condition %in% c('+', '-'),])
df.daf16 <- with(df.avg, df.avg[experiment == 'LRBdaf16',])
ggplot(data=df.avg) + 
  geom_path(aes(x=PC1, y=PC2, color=condition), size=2, data=df.2006.std[order(as.numeric(df.2006.std$time)),]) +
  geom_text(aes(x=PC1-5, y=PC2, label=time), color='black', data=df.2006.std) +
  geom_point(aes(x=PC1, y=PC2), shape=16, size=5, color='black', data=df.daf16) +
  geom_point(aes(x=PC1, y=PC2, color=condition, shape=strain), size=3, data=df.daf16) +
  scale_color_manual(values=c('red','green'))

write.csv(df.avg, file='pca-05082017.csv')
