# Supplementary material for: daf-16/FoxO promotes gluconeogenesis and trehalose synthesis during starvation to support survival
Source: eLife. 2017 Oct 24;6:e30057. doi: 10.7554/eLife.30057 (PMC5655125; doi:10.7554/eLife.30057)
Supplement: Figure 1—source data 1. [file elife-30057-fig1-data1.xlsx]

## Sheet: README
PROBEID: Affymetrix probeset identifier
Strain_Condition_Replicate: normalized log2 GCRMA value per replicate
Each probeset was mapped to WS180 (Baugh et al., 2009).
IS_PRIMARY_MAPPING: is this probeset designated as the primary probeset for the given gene
IS_BACKGROUND: is this probeset above background threshold (2.18 for normalized log2 GCRMA value) in at least 3 replicates
USED_IN_ANALYSIS: was this probeset/gene used in the contrast testing?
description: WS180 gene description
WS180.name: WS180 mapped gene name
WORMBASE_ID, ENTREZID, UNIGENE: alternative gene identifiers for WS180 gene
Normalized log2 GCRMA values were used to test the following contrasts using the LIMMA/GCRMA emprical Bayes test:
1. Starved.N2 - Fed.N2 = 0 (StarvedMinusFedN2)
2. (Starved.N2 - Fed.N2) - (Starved.GR1307 - Fed.GR1307) = 0 (Interaction)
3. (Starved.N2 - Starved.GR1307) = 0 (StarvedDiff)
4. (Fed.N2 - Fed.GR1307) = 0 (FedDiff)
5. Starved.GR1307 - Fed.GR1307 = 0 (StarvedMinusFedGR1307)
For each contrast tested, the following values are reported:
1. logFC: log-fold change between the contrasts
2. AveExpr: average normalized log2 GCRMA value
3. t: t-statistic
4. P.Value: unadjusted P-value for contrast tested
5. q.Value: FDR-adjusted (false discovery rate) P-value
6. B: GCRMA/empirical Bayes test statistic

## Sheet: analysis_daf-16_fedstarve_20170
	PROBEID	Row.names	N2_Fed_E	N2_Starved_E	GR1307_Fed_E	GR1307_Starved_E	N2_Fed_F	N2_Starved_F	GR1307_Fed_F	GR1307_Starved_F	N2_Fed_G	N2_Starved_G	GR1307_Fed_G	GR1307_Starved_G	is.bg	type	flag.primary	description	WS180.name	flag.final	logFC.StarvedMinusFedN2	AveExpr.StarvedMinusFedN2	t.StarvedMinusFedN2	P.Value.StarvedMinusFedN2	q.Value.StarvedMinusFedN2	B.StarvedMinusFedN2	logFC.StarvedMinusFedGR1307	AveExpr.StarvedMinusFedGR1307	t.StarvedMinusFedGR1307	P.Value.StarvedMinusFedGR1307	q.Value.StarvedMinusFedGR1307	B.StarvedMinusFedGR1307	logFC.Interaction	AveExpr.Interaction	t.Interaction	P.Value.Interaction	q.Value.Interaction	B.Interaction	logFC.StarvedDiff	AveExpr.StarvedDiff	t.StarvedDiff	P.Value.StarvedDiff	q.Value.StarvedDiff	B.StarvedDiff	logFC.FedDiff	AveExpr.FedDiff	t.FedDiff	P.Value.FedDiff	q.Value.FedDiff
1	171720_x_at	171720_x_at	8.62201	8.5044	8.55619	8.51189	8.48192	8.46723	8.5955	8.81175	8.00099	8.37283	8.37421	8.06983	FALSE	unique, primary redundant	1		Y48E1B.14	TRUE	0.0798451	8.4474	0.399259	0.698867	0.82816	-7.46205	-0.0441416	8.4474	-0.220727	0.830155	0.929924	-7.38754	0.123987	8.4474	0.438396	0.671275	0.977047	-6.34122	-0.01634	8.4474	-0.0817071	0.93664	1	-6.94279	-0.140327	8.4474	-0.701693	0.50034	1
2	171721_x_at	171721_x_at	8.7584	10.9113	8.91253	10.7558	8.46072	10.6788	8.79068	10.5724	8.68285	11.1545	8.89403	10.7316	FALSE	non-unique	0		T01G9.2, T01G9.3	FALSE	NA	NA	NA	NA	NA	NA	NA	NA	NA	NA	NA	NA	NA	NA	NA	NA	NA	NA	NA	NA	NA	NA	NA	NA	NA	NA	NA	NA	NA
3	171722_x_at	171722_x_at	10.6186	9.67239	10.5847	10.1332	10.5711	10.1005	10.3847	10.0896	10.2721	9.48959	10.3321	9.45005	FALSE	unique, secondary redundant	0		F56B3.11	FALSE	NA	NA	NA	NA	NA	NA	NA	NA	NA	NA	NA	NA	NA	NA	NA	NA	NA	NA	NA	NA	NA	NA	NA	NA	NA	NA	NA	NA	NA
4	171723_x_at	171723_x_at	2.93992	2.30934	2.72547	2.21037	2.35978	2.35978	2.75099	2.30934	2.33431	2.30934	2.87132	2.34729	FALSE	unique, primary redundant	1		vit-4	TRUE	-0.218518	2.4856	-1.53174	0.159424	0.290708	-6.39457	-0.493591	2.4856	-3.4599	0.00699388	0.0263512	-3.19336	0.275073	2.4856	1.36342	0.205375	0.846363	-5.53092	0.0371533	2.4856	0.260432	0.800301	1	-6.90932	-0.237919	2.4856	-1.66773	0.129186	1
5	171724_x_at	171724_x_at	5.26461	5.76565	5.27789	5.3977	5.56749	5.64748	5.06149	5.26853	4.67042	5.05727	4.95738	5.31568	FALSE	no mapping	0	Caenorhabditis elegans cDNA clone:yk536g8 : 3prime end, single read.	NA	FALSE	NA	NA	NA	NA	NA	NA	NA	NA	NA	NA	NA	NA	NA	NA	NA	NA	NA	NA	NA	NA	NA	NA	NA	NA	NA	NA	NA	NA	NA
6	171725_x_at	171725_x_at	13.3709	13.654	13.5107	13.7541	13.1476	13.7878	13.7526	13.7803	13.8497	14.0583	13.6087	13.7945	FALSE	unique, primary redundant	1		col-160	TRUE	0.377305	13.6724	2.22805	0.0524149	0.121718	-5.35743	0.152314	13.6724	0.899442	0.39149	0.553056	-6.98601	0.224991	13.6724	0.93947	0.371644	0.923152	-5.98883	0.0570757	13.6724	0.337042	0.743693	0.986334	-6.88441	-0.167915	13.6724	-0.991569	0.346922	1
7	171726_x_at	171726_x_at	7.97987	8.09683	7.82653	8.54045	7.83231	8.13572	7.79578	8.31398	7.73835	7.54848	7.39653	7.80769	FALSE	no mapping	0	C.elegans cDNA clone yk102a3 : 3prime end, single read.	NA	FALSE	NA	NA	NA	NA	NA	NA	NA	NA	NA	NA	NA	NA	NA	NA	NA	NA	NA	NA	NA	NA	NA	NA	NA	NA	NA	NA	NA	NA	NA
8	171727_x_at	171727_x_at	2.36179	2.33817	2.33817	2.1716	2.74565	2.33817	2.33817	2.33817	2.3259	2.33817	2.33817	2.33817	FALSE	unique, primary redundant	1	The B0304.3 gene encodes a homolog of the human gene CYP7B1, which when mutated leads to giant cell hepatitis (OMIM:231100).	cyp-23A1	TRUE	-0.139613	2.35919	-1.34664	0.210525	0.355246	-6.63457	-0.0555236	2.35919	-0.535554	0.605047	0.752169	-7.25831	-0.084089	2.35919	-0.573522	0.580122	0.966957	-6.26935	0.0555236	2.35919	0.535554	0.605047	0.925231	-6.79126	0.139613	2.35919	1.34664	0.210525	1
9	171728_x_at	171728_x_at	9.85971	9.99646	9.79281	10.3512	9.87757	9.44836	9.91205	9.79842	9.59135	9.60434	9.67305	9.68998	FALSE	no mapping	0	g2826834 /REP_DB=GenBank Identifier /CHR=5 /FEA=Genomic Cluster	NA	FALSE	NA	NA	NA	NA	NA	NA	NA	NA	NA	NA	NA	NA	NA	NA	NA	NA	NA	NA	NA	NA	NA	NA	NA	NA	NA	NA	NA	NA	NA
10	171729_x_at	171729_x_at	9.49896	9.67375	9.75974	9.74145	9.70414	9.70168	9.82587	9.73673	9.85751	9.88468	9.82625	9.70787	FALSE	unique, primary redundant	1		ntl-2	TRUE	0.0664973	9.74322	0.725519	0.486288	0.645444	-7.26638	-0.0752716	9.74322	-0.82125	0.432395	0.594153	-7.05477	0.141769	9.74322	1.09373	0.302049	0.903544	-5.83691	0.0246861	9.74322	0.269337	0.79365	1	-6.90675	-0.117083	9.74322	-1.27743	0.232931	1
11	171730_x_at	171730_x_at	9.09352	9.11842	9.13161	10.0445	9.52789	8.97092	9.10101	10.2164	9.72587	8.28772	9.21666	7.39154	FALSE	unique, secondary redundant	0		vap-1	FALSE	NA	NA	NA	NA	NA	NA	NA	NA	NA	NA	NA	NA	NA	NA	NA	NA	NA	NA	NA	NA	NA	NA	NA	NA	NA	NA	NA	NA	NA
12	171731_x_at	171731_x_at	9.62541	9.90004	9.61473	9.84344	9.70092	9.60591	9.71633	9.60305	9.57944	9.36397	9.5545	9.27736	FALSE	no mapping	0	C.elegans cDNA clone yk44a9 : 3prime end, single read.	NA	FALSE	NA	NA	NA	NA	NA	NA	NA	NA	NA	NA	NA	NA	NA	NA	NA	NA	NA	NA	NA	NA	NA	NA	NA	NA	NA	NA	NA	NA	NA
13	171732_x_at	171732_x_at	7.41914	7.02016	7.41538	7.21353	7.80673	6.85336	7.55119	7.09533	7.60995	6.79845	7.46839	6.64956	FALSE	unique, secondary redundant	0	lin-9 encodes two novel proteins that are conserved amongst C. elegans, Drosophila, plants, and vertebrates; lin-9 activity is required redundantly with activity of the synMuv A genes, such as lin-8, for negative regulation of the RTK/Ras-mediated signal transduction pathway that controls vulval development; in addition, lin-9 activity is required non-redundantly for hermaphrodite gonadal sheath …	lin-9	FALSE	NA	NA	NA	NA	NA	NA	NA	NA	NA	NA	NA	NA	NA	NA	NA	NA	NA	NA	NA	NA	NA	NA	NA	NA	NA	NA	NA	NA	NA
14	171733_x_at	171733_x_at	7.5738	8.24809	7.87413	8.93818	7.90584	7.69143	7.31064	8.73163	7.06717	6.99447	7.35512	6.87674	FALSE	unique, primary redundant	1		F23F12.9	TRUE	0.129059	7.71394	0.24078	0.815038	0.915525	-7.5175	0.668889	7.71394	1.24791	0.243073	0.395517	-6.61981	-0.539829	7.71394	-0.712152	0.494141	0.952779	-6.17725	-0.537522	7.71394	-1.00283	0.341743	0.750018	-6.42229	0.00230767	7.71394	0.00430531	0.996657	1
15	171734_x_at	171734_x_at	12.9016	12.959	12.791	12.7236	12.894	12.8981	12.8584	12.7193	12.7991	12.6713	12.7749	12.5204	FALSE	unique, secondary redundant	0		tag-174	FALSE	NA	NA	NA	NA	NA	NA	NA	NA	NA	NA	NA	NA	NA	NA	NA	NA	NA	NA	NA	NA	NA	NA	NA	NA	NA	NA	NA	NA	NA
16	171735_x_at	171735_x_at	13.149	13.0651	13.211	13.468	13.0711	13.3048	13.5034	13.4442	13.6288	13.8501	13.4977	13.6867	FALSE	unique, secondary redundant	0		col-147	FALSE	NA	NA	NA	NA	NA	NA	NA	NA	NA	NA	NA	NA	NA	NA	NA	NA	NA	NA	NA	NA	NA	NA	NA	NA	NA	NA	NA	NA	NA
17	171736_x_at	171736_x_at	6.53537	6.33436	6.6629	6.32943	6.6212	6.48249	6.5167	6.4258	6.94401	5.74399	6.79423	6.44598	FALSE	unique, primary redundant	1	sex-1 encodes a DNA-binding protein that is a member of the nuclear hormone receptor superfamily of transcriptional regulators; during embryonic development, SEX-1 functions as an X chromosome signal element that transmits the primary sex-determination signal by negatively regulating transcription of xol-1, a gene whose expression levels correlate with hermaphrodite or male development (low xol-1…	sex-1	TRUE	-0.513245	6.48637	-2.78714	0.0208442	0.0587892	-4.44224	-0.257537	6.48637	-1.39853	0.194944	0.33826	-6.43511	-0.255709	6.48637	-0.981893	0.351418	0.917114	-5.94889	-0.213457	6.48637	-1.15916	0.275767	0.697488	-6.25784	0.042252	6.48637	0.229446	0.823573	1
18	171737_x_at	171737_x_at	10.2012	12.1499	10.5352	12.2023	9.94351	12.028	10.2575	12.062	9.8766	12.2003	10.0831	12.5046	FALSE	unique, primary redundant	1		T12G3.1	TRUE	2.11895	11.1703	14.2949	1.45209e-07	7.63836e-06	8.13036	1.96436	11.1703	13.2521	2.81955e-07	1.82733e-05	7.49602	0.154588	11.1703	0.737436	0.479353	0.948606	-6.15853	-0.130239	11.1703	-0.878623	0.402104	0.795785	-6.53926	-0.284827	11.1703	-1.92152	0.0863362	1
19	171738_x_at	171738_x_at	11.1069	11.672	11.2306	11.4606	11.0211	11.3828	11.2993	11.3399	11.411	11.7729	11.2335	11.5113	FALSE	unique, secondary redundant	0	The unc-44 gene encodes an ankyrin-like protein required for proper sex myoblast and axonal guidance during development.	unc-44	FALSE	NA	NA	NA	NA	NA	NA	NA	NA	NA	NA	NA	NA	NA	NA	NA	NA	NA	NA	NA	NA	NA	NA	NA	NA	NA	NA	NA	NA	NA
20	171739_x_at	171739_x_at	10.0216	10.4316	9.87612	10.5433	9.67052	10.2854	9.81999	10.4128	10.1672	10.5515	10.1316	10.321	FALSE	unique, primary redundant	1		K03C7.1	TRUE	0.469727	10.1861	3.36868	0.00809071	0.0276058	-3.4738	0.483142	10.1861	3.46489	0.00693859	0.0261979	-3.18515	-0.0134146	10.1861	-0.0680264	0.947229	1	-6.44157	-0.00287468	10.1861	-0.020616	0.983995	1	-6.94623	0.0105399	10.1861	0.0755879	0.941375	1
21	171740_x_at	171740_x_at	8.62077	8.49033	8.39396	9.89547	8.15936	8.24414	8.09751	9.83781	7.76981	8.49435	8.06694	8.48466	FALSE	unique, secondary redundant	0	clh-1 encodes two CLC-type chloride channels via alternative splicing, homologous to human CLC1 (OMIM:118425) and CLC2 (OMIM:600570); CLH-1a and CLH-1b are required for maintenance of normal body shape; null mutations of clh-1 cause abnormal alae and a wider body than normal, with the body phenotype being reversible by culture medium of high osmolarity.	clh-1	FALSE	NA	NA	NA	NA	NA	NA	NA	NA	NA	NA	NA	NA	NA	NA	NA	NA	NA	NA	NA	NA	NA	NA	NA	NA	NA	NA	NA	NA	NA
22	171741_x_at	171741_x_at	5.11077	5.11017	5.11017	5.06614	5.11017	5.11017	5.13383	5.11017	5.11017	5.11017	5.12439	5.11017	FALSE	unique, primary redundant	1		C44B12.5	TRUE	-0.00019981	5.10971	-0.00496431	0.996146	1	-7.54945	-0.0273011	5.10971	-0.6783	0.51438	0.670818	-7.16631	0.0271013	5.10971	0.47612	0.64516	0.971843	-6.32298	0.0146777	5.10971	0.364671	0.723649	0.976601	-6.8739	-0.0124235	5.10971	-0.308664	0.764494	1
23	171742_x_at	171742_x_at	5.08373	6.92855	4.42355	5.71157	4.79719	7.28942	6.54498	6.47698	4.56879	7.90096	4.6682	8.45857	FALSE	unique, primary redundant	1	skr-8 encodes a homolog of Skp1 in S. cerevisiae, a component of the SCF (Skp1, Cullin, F-box) ubiquitin-ligase complex that regulates ubiquitin-mediated protein degradation; SKR-8 is required for is required for posterior body morphogenesis, embryonic and larval development, and cell proliferation; SKR-8 can interact with CUL-1, a C. elegans cullin homolog.	skr-8	TRUE	2.55641	6.07104	3.49192	0.0066467	0.0236271	-3.27002	1.67013	6.07104	2.28131	0.0480214	0.117554	-5.13953	0.886275	6.07104	0.856027	0.413853	0.934914	-6.06314	0.490602	6.07104	0.670137	0.519335	0.87681	-6.70555	-0.395672	6.07104	-0.540468	0.601789	1
24	171743_x_at	171743_x_at	6.30982	8.03035	6.10422	8.77587	6.15643	8.1934	5.92419	8.8508	5.70264	8.01581	5.85794	8.07894	FALSE	unique, secondary redundant	0	cpg-8 encodes, by alternative splicing, two putatively secreted small proteins of 115 and 99 residues; the large CPG-8 isoform has 6 potential chondroitin attachment sites, 5 of them verified by mass spectrometry; CPG-8 has no obvious function in mass RNAi assays.	cpg-8	FALSE	NA	NA	NA	NA	NA	NA	NA	NA	NA	NA	NA	NA	NA	NA	NA	NA	NA	NA	NA	NA	NA	NA	NA	NA	NA	NA	NA	NA	NA
25	171744_x_at	171744_x_at	6.74463	6.86903	6.57219	7.47191	6.79128	6.74415	6.46583	7.21072	6.5775	6.74463	6.75139	6.77506	FALSE	unique, secondary redundant	0		F54D12.4	FALSE	NA	NA	NA	NA	NA	NA	NA	NA	NA	NA	NA	NA	NA	NA	NA	NA	NA	NA	NA	NA	NA	NA	NA	NA	NA	NA	NA	NA	NA
26	171745_x_at	171745_x_at	5.34317	6.01682	4.85348	5.48542	5.29745	6.36097	4.98386	5.29745	4.45502	5.47254	4.52098	5.44334	FALSE	unique, primary redundant	1	ptr-11 encodes a nematode-specific member of the sterol sensing domain (SSD) proteins, distantly paralogous to Drosophila PATCHED (PTC) and human PTCH (OMIM:601309, mutated in basal cell nevus syndrome); PTR-11 is required for normal growth to full size, locomotion, and vulval morphogenesis.	ptr-11	TRUE	0.918229	5.29421	3.30984	0.00889205	0.0296787	-3.57142	0.622628	5.29421	2.24432	0.0510328	0.123111	-5.19873	0.295601	5.29421	0.753437	0.470143	0.947832	-6.14638	0.541375	5.29421	1.95144	0.0822707	0.405614	-5.19972	0.245774	5.29421	0.885916	0.398363	1
27	171746_x_at	171746_x_at	9.22951	8.87237	8.79052	8.27772	9.29169	8.71771	8.82863	8.2428	8.58218	9.93437	8.76125	9.97961	FALSE	unique, primary redundant	1		F15G9.1	TRUE	0.140357	8.95903	0.291468	0.777197	0.88866	-7.50269	0.0399076	8.95903	0.0828728	0.935739	0.994005	-7.4106	0.10045	8.95903	0.147499	0.885939	1	-6.43232	0.341444	8.95903	0.709048	0.495975	0.863099	-6.67752	0.240994	8.95903	0.500453	0.62858	1
28	171747_x_at	171747_x_at	2.18549	2.18572	2.18549	2.18549	2.65725	2.18646	2.21207	2.18549	2.1926	2.18549	2.2	2.18549	FALSE	unique, secondary redundant	0		F22E5.8	FALSE	NA	NA	NA	NA	NA	NA	NA	NA	NA	NA	NA	NA	NA	NA	NA	NA	NA	NA	NA	NA	NA	NA	NA	NA	NA	NA	NA	NA	NA
29	171748_x_at	171748_x_at	12.5025	11.899	12.2884	11.9364	12.6099	11.9655	12.3079	11.9658	12.1528	12.5614	12.2817	12.7831	FALSE	no mapping	0	C.elegans cDNA clone yk109c3 : 3prime end, single read.	NA	FALSE	NA	NA	NA	NA	NA	NA	NA	NA	NA	NA	NA	NA	NA	NA	NA	NA	NA	NA	NA	NA	NA	NA	NA	NA	NA	NA	NA	NA	NA
30	171749_x_at	171749_x_at	6.87605	6.85997	6.97034	6.90781	6.97247	6.7093	6.89308	6.80261	6.75943	6.76265	6.97361	6.87605	FALSE	unique, primary redundant	1		W05H7.1	TRUE	-0.0920109	6.86361	-1.33599	0.21385	0.359121	-6.64777	-0.0835207	6.86361	-1.21271	0.255641	0.409658	-6.66086	-0.00849019	6.86361	-0.0871697	0.932416	1	-6.43997	-0.0848502	6.86361	-1.23202	0.248686	0.672124	-6.17516	-0.07636	6.86361	-1.10874	0.295853	1
31	171750_x_at	171750_x_at	9.6177	9.79041	9.6174	9.95171	9.4376	9.50502	9.43163	10.0263	9.49209	9.64719	9.43128	9.58661	FALSE	no mapping	0	C.elegans cDNA clone yk278g1 : 3prime end, single read.	NA	FALSE	NA	NA	NA	NA	NA	NA	NA	NA	NA	NA	NA	NA	NA	NA	NA	NA	NA	NA	NA	NA	NA	NA	NA	NA	NA	NA	NA	NA	NA
32	171751_x_at	171751_x_at	5.26305	5.25402	5.39265	5.31298	5.4367	5.25402	5.18498	5.25402	5.16937	5.19814	5.27588	5.25402	FALSE	unique, primary redundant	1		C38D4.1	TRUE	-0.054314	5.27082	-0.696031	0.503716	0.661433	-7.28835	-0.0108344	5.27082	-0.138842	0.892585	0.971238	-7.40375	-0.0434796	5.27082	-0.393992	0.702618	0.979898	-6.36083	-0.0382805	5.27082	-0.490562	0.635294	0.937885	-6.81591	0.00519918	5.27082	0.0666272	0.948313	1
33	171752_x_at	171752_x_at	9.37367	9.41236	9.17338	9.07288	9.22549	9.27348	8.68945	8.69842	8.46047	8.9824	8.30262	8.95979	FALSE	unique, primary redundant	1		C18C4.5	TRUE	0.20287	8.9687	0.73258	0.482171	0.641925	-7.261	0.188545	8.9687	0.680854	0.512836	0.669772	-7.16448	0.0143243	8.9687	0.0365759	0.971609	1	-6.44335	0.312383	8.9687	1.12804	0.288031	0.707447	-6.29202	0.298059	8.9687	1.07632	0.309364	1
34	171753_x_at	171753_x_at	7.72895	8.53457	7.65028	9.17156	7.42584	8.48888	7.75957	8.87744	7.02831	8.49383	7.48591	8.29938	FALSE	unique, secondary redundant	0	pek-1 encodes a predicted transmembrane protein kinase orthologous to human eukaryotic translation initiation factor 2-alpha kinase 3 (EIF2AK3, OMIM:604032), which when mutated leads to Wolcott-Rallison syndrome; PEK-1 is strongly expressed in intestinal cells and is required for the unfolded protein response (UPR) that counteracts cellular stress induced by accumulation of unfolded proteins in t…	pek-1	FALSE	NA	NA	NA	NA	NA	NA	NA	NA	NA	NA	NA	NA	NA	NA	NA	NA	NA	NA	NA	NA	NA	NA	NA	NA	NA	NA	NA	NA	NA
35	171754_x_at	171754_x_at	9.11028	9.85582	9.27568	10.2945	9.27506	9.94544	9.38228	10.4486	9.4803	9.44659	9.34548	9.36712	FALSE	unique, secondary redundant	0		Y15E3A.4	FALSE	NA	NA	NA	NA	NA	NA	NA	NA	NA	NA	NA	NA	NA	NA	NA	NA	NA	NA	NA	NA	NA	NA	NA	NA	NA	NA	NA	NA	NA
36	171755_x_at	171755_x_at	6.91975	6.86316	7.16807	6.75375	6.87455	6.76112	7.24828	6.40309	6.86964	6.68815	7.28423	6.31849	FALSE	unique, secondary redundant	0	hpl-2 encodes one of two C. elegans heterochromatin protein 1 (HP1) homologs; hpl-2 activity is required for silencing of transgenes in the germline, germline development, and vulval cell fate specification; in addition, hpl-2 negatively regulates RNA-mediated interference (RNAi); hpl-2 also functions redundantly with hpl-1 in larval, somatic gonad and germline development, and redundantly with h…	hpl-2	FALSE	NA	NA	NA	NA	NA	NA	NA	NA	NA	NA	NA	NA	NA	NA	NA	NA	NA	NA	NA	NA	NA	NA	NA	NA	NA	NA	NA	NA	NA
37	171756_x_at	171756_x_at	14.6229	14.767	14.7383	14.7584	14.5206	14.7761	14.8866	14.789	14.917	15.1265	14.8662	14.9403	FALSE	unique, primary redundant	1		col-94	TRUE	0.203017	14.8091	1.59839	0.143892	0.269427	-6.30362	-0.00114788	14.8091	-0.00903747	0.992983	1	-7.41435	0.204165	14.8091	1.13662	0.284608	0.899094	-5.79151	0.0606312	14.8091	0.47736	0.64431	0.941608	-6.82276	-0.143534	14.8091	-1.13006	0.287221	1
38	171757_x_at	171757_x_at	7.06636	6.94746	7.4455	6.78222	7.19422	6.84035	7.64173	6.98075	7.20037	6.77406	7.43207	6.60244	FALSE	unique, secondary redundant	0	hpl-2 encodes one of two C. elegans heterochromatin protein 1 (HP1) homologs; hpl-2 activity is required for silencing of transgenes in the germline, germline development, and vulval cell fate specification; in addition, hpl-2 negatively regulates RNA-mediated interference (RNAi); hpl-2 also functions redundantly with hpl-1 in larval, somatic gonad and germline development, and redundantly with h…	hpl-2	FALSE	NA	NA	NA	NA	NA	NA	NA	NA	NA	NA	NA	NA	NA	NA	NA	NA	NA	NA	NA	NA	NA	NA	NA	NA	NA	NA	NA	NA	NA
39	171758_x_at	171758_x_at	9.80286	9.95536	9.94319	10.1804	9.81451	10.179	9.34453	9.91082	9.59813	9.81304	9.41251	9.15822	FALSE	unique, secondary redundant	0		F49E2.5	FALSE	NA	NA	NA	NA	NA	NA	NA	NA	NA	NA	NA	NA	NA	NA	NA	NA	NA	NA	NA	NA	NA	NA	NA	NA	NA	NA	NA	NA	NA
40	171759_x_at	171759_x_at	9.14928	8.92093	9.21096	9.1551	9.28391	8.99873	9.34516	9.05187	9.32137	8.80118	8.97187	9.08781	FALSE	unique, primary redundant	1		K08F4.1	TRUE	-0.344574	9.10818	-3.48822	0.00668586	0.0237461	-3.27612	-0.0777338	9.10818	-0.786922	0.451242	0.612546	-7.08326	-0.26684	9.10818	-1.91011	0.0879359	0.687162	-4.79099	-0.191317	9.10818	-1.93676	0.0842423	0.411235	-5.22184	0.075523	9.10818	0.764541	0.463819	1
41	171760_x_at	171760_x_at	10.7169	8.78488	10.69	8.80383	10.6593	8.97066	10.6381	9.12784	10.2741	8.50666	10.4143	8.73468	FALSE	unique, secondary redundant	0	The F56D2.6 gene encodes a DEAH helicase orthologous to the Drosophila CG11107, the human DDX15, and the S. cerevisiae PRP43 proteins.	F56D2.6	FALSE	NA	NA	NA	NA	NA	NA	NA	NA	NA	NA	NA	NA	NA	NA	NA	NA	NA	NA	NA	NA	NA	NA	NA	NA	NA	NA	NA	NA	NA
42	171761_x_at	171761_x_at	10.0854	8.2048	10.1049	8.18023	9.94162	8.17492	10.1564	8.23882	10.1341	7.88699	10.0951	8.2085	FALSE	unique, primary redundant	1		rsp-5	TRUE	-1.96481	9.11765	-22.3337	2.73215e-09	1.01033e-06	12.1246	-1.90961	9.11765	-21.7062	3.52995e-09	2.60433e-06	11.8228	-0.0552065	9.11765	-0.443725	0.667556	0.975877	-6.33873	-0.120282	9.11765	-1.36723	0.204222	0.621204	-6.01244	-0.0650756	9.11765	-0.739703	0.478041	1
43	171762_x_at	171762_x_at	4.20075	4.42254	4.19092	4.14198	4.66837	4.19092	4.19092	4.13124	4.29023	4.03069	4.19092	3.90642	FALSE	unique, primary redundant	1		Y39B6A.16	TRUE	-0.171734	4.21299	-1.25486	0.240653	0.390619	-6.74595	-0.131039	4.21299	-0.957507	0.362943	0.525784	-6.93157	-0.0406946	4.21299	-0.210263	0.838073	1	-6.42022	0.154837	4.21299	1.1314	0.286688	0.706077	-6.28837	0.195532	4.21299	1.42876	0.186333	1
44	171763_x_at	171763_x_at	2.17619	2.17619	2.17619	2.17619	2.17619	2.17864	2.17619	2.2032	2.17619	2.17619	2.17619	2.17619	TRUE	unique, secondary redundant	0		Y119D3B.13	FALSE	NA	NA	NA	NA	NA	NA	NA	NA	NA	NA	NA	NA	NA	NA	NA	NA	NA	NA	NA	NA	NA	NA	NA	NA	NA	NA	NA	NA	NA
45	171764_x_at	171764_x_at	8.21605	8.43852	8.24374	9.85758	8.33971	8.04499	8.08746	9.54061	8.01418	8.21411	7.78738	8.6262	FALSE	unique, secondary redundant	0	clh-1 encodes two CLC-type chloride channels via alternative splicing, homologous to human CLC1 (OMIM:118425) and CLC2 (OMIM:600570); CLH-1a and CLH-1b are required for maintenance of normal body shape; null mutations of clh-1 cause abnormal alae and a wider body than normal, with the body phenotype being reversible by culture medium of high osmolarity.	clh-1	FALSE	NA	NA	NA	NA	NA	NA	NA	NA	NA	NA	NA	NA	NA	NA	NA	NA	NA	NA	NA	NA	NA	NA	NA	NA	NA	NA	NA	NA	NA
46	171765_x_at	171765_x_at	5.69188	6.16286	5.66165	6.18556	5.2902	6.06383	5.62578	6.06576	5.25672	6.01603	5.2902	5.69302	FALSE	unique, primary redundant	1		ksr-2	TRUE	0.667976	5.75029	4.09432	0.00261105	0.0111133	-2.2926	0.455569	5.75029	2.79238	0.020665	0.0618032	-4.30208	0.212407	5.75029	0.920609	0.380903	0.927258	-6.00613	0.0994611	5.75029	0.609641	0.556944	0.899358	-6.74626	-0.112946	5.75029	-0.692296	0.505951	1
47	171766_x_at	171766_x_at	5.08545	4.33252	5.54239	4.54559	4.90268	4.43882	5.73475	5.06305	6.22873	4.99903	6.27925	5.00384	FALSE	unique, secondary redundant	0		F29G6.3	FALSE	NA	NA	NA	NA	NA	NA	NA	NA	NA	NA	NA	NA	NA	NA	NA	NA	NA	NA	NA	NA	NA	NA	NA	NA	NA	NA	NA	NA	NA
48	171767_x_at	171767_x_at	2.18739	2.18739	2.18739	2.18739	2.18739	2.1998	2.27568	2.22303	2.26862	2.1734	2.18739	2.17644	FALSE	no mapping	0	Caenorhabditis elegans cDNA clone:yk745d9 : 3prime end, single read.	NA	FALSE	NA	NA	NA	NA	NA	NA	NA	NA	NA	NA	NA	NA	NA	NA	NA	NA	NA	NA	NA	NA	NA	NA	NA	NA	NA	NA	NA	NA	NA
49	171768_x_at	171768_x_at	14.878	14.5725	14.8967	14.6591	14.7039	14.5207	14.8984	14.657	14.8644	14.8664	14.8085	14.7191	FALSE	unique, secondary redundant	0		col-144	FALSE	NA	NA	NA	NA	NA	NA	NA	NA	NA	NA	NA	NA	NA	NA	NA	NA	NA	NA	NA	NA	NA	NA	NA	NA	NA	NA	NA	NA	NA
50	171769_x_at	171769_x_at	7.86967	12.2711	8.24205	9.62982	6.95703	12.1792	5.22149	9.13042	7.21044	10.7998	7.31615	8.29044	FALSE	unique, non-redundant	1		F23F12.12	TRUE	4.40432	8.7598	5.94443	0.000203637	0.00143749	0.421015	2.09033	8.7598	2.82127	0.0197055	0.059686	-4.25407	2.314	8.7598	2.20841	0.0541327	0.578259	-4.34258	2.73315	8.7598	3.68888	0.00487215	0.0751627	-2.39118	0.41915	8.7598	0.565719	0.585198	1
51	171770_x_at	171770_x_at	14.8	14.9931	14.892	14.9577	14.7456	14.9348	15.1436	15.0061	15.2228	15.3507	15.0337	15.244	FALSE	unique, primary redundant	1		col-93	TRUE	0.170061	15.027	1.08433	0.305981	0.465638	-6.93771	0.0461716	15.027	0.294395	0.77503	0.889418	-7.36672	0.12389	15.027	0.558567	0.589872	0.968024	-6.27819	0.0235716	15.027	0.150295	0.883795	1	-6.93406	-0.100318	15.027	-0.639639	0.538102	1
52	171771_x_at	171771_x_at	8.76846	7.92915	8.4942	7.51775	8.93137	8.12398	8.27854	7.31702	8.19542	7.38876	8.28462	7.94931	FALSE	no mapping	0	C.elegans cDNA clone yk274b2 : 3prime end, single read.	NA	FALSE	NA	NA	NA	NA	NA	NA	NA	NA	NA	NA	NA	NA	NA	NA	NA	NA	NA	NA	NA	NA	NA	NA	NA	NA	NA	NA	NA	NA	NA
53	171772_x_at	171772_x_at	2.9014	2.76131	2.86839	2.76131	2.96789	2.75201	2.86946	2.76131	2.76131	2.73084	2.76131	2.37134	FALSE	unique, secondary redundant	0		Y17G7B.2	FALSE	NA	NA	NA	NA	NA	NA	NA	NA	NA	NA	NA	NA	NA	NA	NA	NA	NA	NA	NA	NA	NA	NA	NA	NA	NA	NA	NA	NA	NA
54	171773_x_at	171773_x_at	12.3317	12.3074	12.1279	12.0769	12.3722	12.1642	12.4297	12.0407	12.2228	12.578	12.3208	12.3827	FALSE	unique, secondary redundant	0		ftt-2	FALSE	NA	NA	NA	NA	NA	NA	NA	NA	NA	NA	NA	NA	NA	NA	NA	NA	NA	NA	NA	NA	NA	NA	NA	NA	NA	NA	NA	NA	NA
55	171774_x_at	171774_x_at	2.48928	2.17523	2.17523	2.17523	2.17523	2.17523	2.17523	2.17523	2.17523	2.17523	2.17523	2.17523	TRUE	unique, secondary redundant	0		W02B8.2	FALSE	NA	NA	NA	NA	NA	NA	NA	NA	NA	NA	NA	NA	NA	NA	NA	NA	NA	NA	NA	NA	NA	NA	NA	NA	NA	NA	NA	NA	NA
56	171775_x_at	171775_x_at	8.18308	10.0362	8.1132	9.41102	7.9219	9.39407	7.49115	9.0469	6.87086	9.02248	7.63635	8.98624	FALSE	unique, secondary redundant	0		ZK596.1	FALSE	NA	NA	NA	NA	NA	NA	NA	NA	NA	NA	NA	NA	NA	NA	NA	NA	NA	NA	NA	NA	NA	NA	NA	NA	NA	NA	NA	NA	NA
57	171776_x_at	171776_x_at	3.28164	5.74824	3.57079	4.39449	3.21299	5.71955	3.44669	4.62117	2.82493	5.31938	3.25954	4.95418	FALSE	unique, secondary redundant	0	cej-1 encodes, by alternative splicing, two isoforms of a protein with three chitin-binding peritrophin-A domains and two mucin-like regions; CEJ-1 is individually dispensable for normal embryonic development; however, CEJ-1 and CPG-2 are jointly required for osmotic integrity of early embryos, error-free chromosomal segregation during meiosis, polar body extrusion, association of the sperm pronu…	cej-1	FALSE	NA	NA	NA	NA	NA	NA	NA	NA	NA	NA	NA	NA	NA	NA	NA	NA	NA	NA	NA	NA	NA	NA	NA	NA	NA	NA	NA	NA	NA
58	171777_x_at	171777_x_at	7.0548	7.33004	7.0783	7.43969	6.82434	7.11538	6.75545	7.27794	6.41587	7.18662	6.44606	7.45933	FALSE	unique, secondary redundant	0		F18A1.6	FALSE	NA	NA	NA	NA	NA	NA	NA	NA	NA	NA	NA	NA	NA	NA	NA	NA	NA	NA	NA	NA	NA	NA	NA	NA	NA	NA	NA	NA	NA
59	171778_x_at	171778_x_at	8.93346	8.46307	8.84714	8.42465	9.10244	8.54435	8.44256	8.39746	8.18983	8.0137	8.41123	7.809	FALSE	unique, secondary redundant	0		Y39G8B.1	FALSE	NA	NA	NA	NA	NA	NA	NA	NA	NA	NA	NA	NA	NA	NA	NA	NA	NA	NA	NA	NA	NA	NA	NA	NA	NA	NA	NA	NA	NA
60	171779_x_at	171779_x_at	6.91302	7.40975	6.72341	7.55091	6.91302	6.92132	6.79903	7.49528	6.70777	7.03674	6.26696	7.30365	FALSE	unique, non-redundant	1		Y37E3.13	TRUE	0.277998	7.00341	1.67355	0.128016	0.245821	-6.19847	0.853481	7.00341	5.13797	0.000583115	0.00360271	-0.580452	-0.575483	7.00341	-2.44971	0.0363793	0.489195	-3.96668	-0.327342	7.00341	-1.97061	0.0797622	0.399424	-5.17075	0.248141	7.00341	1.49381	0.168909	1
61	171780_x_at	171780_x_at	10.3439	9.91423	10.1206	9.69503	10.3985	9.43118	10.421	9.57954	10.231	9.24467	10.331	9.47625	FALSE	no mapping	0	C.elegans cDNA clone yk437c7 : 3prime end, single read.	NA	FALSE	NA	NA	NA	NA	NA	NA	NA	NA	NA	NA	NA	NA	NA	NA	NA	NA	NA	NA	NA	NA	NA	NA	NA	NA	NA	NA	NA	NA	NA
62	171781_x_at	171781_x_at	12.1988	11.3435	12.033	11.4786	12.2175	11.3768	11.9669	11.4786	11.8614	10.8429	11.9143	11.1807	FALSE	unique, secondary redundant	0		tag-210	FALSE	NA	NA	NA	NA	NA	NA	NA	NA	NA	NA	NA	NA	NA	NA	NA	NA	NA	NA	NA	NA	NA	NA	NA	NA	NA	NA	NA	NA	NA
63	171782_x_at	171782_x_at	7.6087	8.30144	7.48435	7.53397	7.54029	7.95889	7.53397	7.45711	7.48957	8.01428	7.53397	7.54444	FALSE	unique, secondary redundant	0		C17G1.7	FALSE	NA	NA	NA	NA	NA	NA	NA	NA	NA	NA	NA	NA	NA	NA	NA	NA	NA	NA	NA	NA	NA	NA	NA	NA	NA	NA	NA	NA	NA
64	171783_x_at	171783_x_at	3.11601	5.13577	3.92074	4.54209	3.48039	4.31126	3.61745	3.70946	3.53412	3.8797	3.36736	4.0599	FALSE	no mapping	0	C.elegans cDNA clone yk444h1 : 3prime end, single read.	NA	FALSE	NA	NA	NA	NA	NA	NA	NA	NA	NA	NA	NA	NA	NA	NA	NA	NA	NA	NA	NA	NA	NA	NA	NA	NA	NA	NA	NA	NA	NA
65	171784_x_at	171784_x_at	9.56886	7.70109	9.45357	7.64036	9.62358	7.98641	9.13494	7.6226	9.06863	7.80777	9.241	7.64121	FALSE	unique, secondary redundant	0	cyn-7 encodes a cyclophilin A isoform; while not tested for peptidyl-prolyl isomerase activity in vitro, it is very similar to CYN-3 and closely resembles the prototypical CypA, and is therefore likely to be a member of the cytosolic CsA-binding cyclophilin subfamily; CYN-7 was required for embryonic viability in one set of mass RNAi assays.	cyn-7	FALSE	NA	NA	NA	NA	NA	NA	NA	NA	NA	NA	NA	NA	NA	NA	NA	NA	NA	NA	NA	NA	NA	NA	NA	NA	NA	NA	NA	NA	NA
66	171785_x_at	171785_x_at	10.2712	10.2531	10.4075	10.2321	10.4678	9.94981	10.4928	10.1306	10.155	9.75065	10.1249	10.0043	FALSE	non-unique	0		C37C3.1, C37C3.2	FALSE	NA	NA	NA	NA	NA	NA	NA	NA	NA	NA	NA	NA	NA	NA	NA	NA	NA	NA	NA	NA	NA	NA	NA	NA	NA	NA	NA	NA	NA
67	171786_x_at	171786_x_at	14.1182	13.8308	14.1032	13.9916	14.0756	13.9348	13.9655	13.969	13.969	13.6809	14.0724	13.8634	FALSE	unique, secondary redundant	0	rpl-33 encodes a large ribosomal subunit L35a protein.	rpl-33	FALSE	NA	NA	NA	NA	NA	NA	NA	NA	NA	NA	NA	NA	NA	NA	NA	NA	NA	NA	NA	NA	NA	NA	NA	NA	NA	NA	NA	NA	NA
68	171787_x_at	171787_x_at	9.96301	9.89308	9.76644	10.0857	9.73286	9.79329	9.7552	10.0518	9.79329	9.79329	9.70789	9.80217	FALSE	unique, secondary redundant	0		sto-4	FALSE	NA	NA	NA	NA	NA	NA	NA	NA	NA	NA	NA	NA	NA	NA	NA	NA	NA	NA	NA	NA	NA	NA	NA	NA	NA	NA	NA	NA	NA
69	171788_x_at	171788_x_at	6.37238	6.52435	6.53229	7.34585	6.40551	6.5202	6.41633	6.84496	6.36449	6.439	6.33105	6.439	FALSE	unique, secondary redundant	0	ctn-1 encodes a protein that belongs to the alpha-catulin family of catenin-like proteins; the precise function of ctn-1 is not yet known; the CTN-1 promoter-GFP fusion protein is expressed in body wall, vulval and anal muscle tissues.	ctn-1	FALSE	NA	NA	NA	NA	NA	NA	NA	NA	NA	NA	NA	NA	NA	NA	NA	NA	NA	NA	NA	NA	NA	NA	NA	NA	NA	NA	NA	NA	NA
70	171789_x_at	171789_x_at	14.5251	14.5708	14.5621	14.641	14.6401	14.5174	14.4847	14.5524	14.509	14.4188	14.4899	14.5251	FALSE	unique, secondary redundant	0	eft-3 encodes a translation elongation factor 1-alpha homolog that is required for embryonic viability, fertility, and germline maintenance; the EFT-3 protein sequence is encoded both by eft-3 (F31E3.5) itself but also by R03G5.1.	eft-3	FALSE	NA	NA	NA	NA	NA	NA	NA	NA	NA	NA	NA	NA	NA	NA	NA	NA	NA	NA	NA	NA	NA	NA	NA	NA	NA	NA	NA	NA	NA
71	171790_x_at	171790_x_at	2.91169	3.30824	2.59738	2.5887	2.59663	3.56434	2.59738	2.62897	2.59738	3.31839	2.5887	2.70971	FALSE	unique, secondary redundant	0		Y46B2A.1	FALSE	NA	NA	NA	NA	NA	NA	NA	NA	NA	NA	NA	NA	NA	NA	NA	NA	NA	NA	NA	NA	NA	NA	NA	NA	NA	NA	NA	NA	NA
72	171791_at	171791_at	10.7285	11.0033	10.3147	10.8035	10.8082	11.0606	10.2307	10.6235	9.53175	10.5169	9.80742	10.4882	FALSE	no mapping	0	C.elegans cDNA clone yk358b4 : 3prime end, single read.	NA	FALSE	NA	NA	NA	NA	NA	NA	NA	NA	NA	NA	NA	NA	NA	NA	NA	NA	NA	NA	NA	NA	NA	NA	NA	NA	NA	NA	NA	NA	NA
73	171792_x_at	171792_x_at	10.3151	10.8704	9.92921	11.0557	9.95848	10.0873	10.1509	10.7535	10.2717	10.6927	9.97507	10.7179	FALSE	unique, secondary redundant	0	tni-3 encodes one of the four elegans troponin I genes; tni-3 is required for coordinated movement, normal body and muscle morphology and for the proper contractions of the vulva and anus; CeTNI-3 interacts with both the body wall and pharynx troponin C; tni-3 is strongly expressed in body wall, head and vulval muscles.	tni-3	FALSE	NA	NA	NA	NA	NA	NA	NA	NA	NA	NA	NA	NA	NA	NA	NA	NA	NA	NA	NA	NA	NA	NA	NA	NA	NA	NA	NA	NA	NA
74	171793_x_at	171793_x_at	9.63576	9.22518	9.62401	9.6112	9.38385	9.99444	9.7845	9.465	9.76507	9.89509	9.71922	9.82381	FALSE	unique, secondary redundant	0	mec-7 encodes a beta-tubulin required for touch sensitivity along the body wall, and for normal levels of locomotor activity; it is strongly expressed in six touch receptor neurons, with weak expression in FLP, PVD, and BDU cells.	mec-7	FALSE	NA	NA	NA	NA	NA	NA	NA	NA	NA	NA	NA	NA	NA	NA	NA	NA	NA	NA	NA	NA	NA	NA	NA	NA	NA	NA	NA	NA	NA
75	171794_x_at	171794_x_at	6.39077	6.83256	6.1792	7.4998	6.29217	6.99787	6.1119	7.26543	5.95655	6.65868	5.91399	6.3755	FALSE	unique, secondary redundant	0		W05H7.4	FALSE	NA	NA	NA	NA	NA	NA	NA	NA	NA	NA	NA	NA	NA	NA	NA	NA	NA	NA	NA	NA	NA	NA	NA	NA	NA	NA	NA	NA	NA
76	171795_x_at	171795_x_at	7.24824	7.67799	7.55682	7.43768	6.51006	7.86095	7.88263	7.89362	6.41189	10.1302	7.54213	11.1344	FALSE	unique, secondary redundant	0		R12E2.14	FALSE	NA	NA	NA	NA	NA	NA	NA	NA	NA	NA	NA	NA	NA	NA	NA	NA	NA	NA	NA	NA	NA	NA	NA	NA	NA	NA	NA	NA	NA
77	171796_x_at	171796_x_at	5.64745	5.34157	5.31354	5.30716	5.25283	5.31354	5.49127	5.30716	5.30716	6.61536	5.31354	7.59753	FALSE	unique, secondary redundant	0		C02E7.6	FALSE	NA	NA	NA	NA	NA	NA	NA	NA	NA	NA	NA	NA	NA	NA	NA	NA	NA	NA	NA	NA	NA	NA	NA	NA	NA	NA	NA	NA	NA
78	171797_x_at	171797_x_at	14.0467	13.8411	13.9892	13.8318	14.0036	13.871	13.9685	13.8838	13.9947	13.8181	14.0151	13.8001	FALSE	unique, secondary redundant	0	rpl-1 encodes a large ribosomal subunit L10a protein; by homology, RPL-1 is predicted to function in protein biosynthesis; in C. elegans, RPL-1 activity is essential for embryonic development.	rpl-1	FALSE	NA	NA	NA	NA	NA	NA	NA	NA	NA	NA	NA	NA	NA	NA	NA	NA	NA	NA	NA	NA	NA	NA	NA	NA	NA	NA	NA	NA	NA
79	171798_x_at	171798_x_at	13.8852	13.6991	13.8686	13.7915	13.8892	13.7337	13.8544	13.8133	13.8026	13.546	13.8484	13.6704	FALSE	unique, primary redundant	1	rpl-18 encodes a large ribosomal subunit L18 protein.	rpl-18	TRUE	-0.199414	13.7835	-3.08136	0.0128713	0.039968	-3.95178	-0.0987118	13.7835	-1.5253	0.160999	0.295768	-6.26924	-0.100702	13.7835	-1.1003	0.299324	0.902947	-5.83004	-0.09881	13.7835	-1.52682	0.160626	0.563019	-5.80639	0.0018924	13.7835	0.0292416	0.9773	1
80	171799_x_at	171799_x_at	12.0966	12.1267	12.017	11.9641	11.9432	12.128	12.0682	12.0562	11.9386	11.8919	12.0488	11.7728	FALSE	unique, secondary redundant	0		F36A2.7	FALSE	NA	NA	NA	NA	NA	NA	NA	NA	NA	NA	NA	NA	NA	NA	NA	NA	NA	NA	NA	NA	NA	NA	NA	NA	NA	NA	NA	NA	NA
81	171800_x_at	171800_x_at	14.5538	14.4396	14.4596	14.4478	14.4418	14.3788	14.444	14.4503	14.3571	14.2997	14.4478	14.2847	FALSE	unique, primary redundant	1	rpl-19 encodes a large ribosomal subunit L19 protein.	rpl-19	TRUE	-0.0782158	14.4171	-1.10997	0.295348	0.45424	-6.91022	-0.0561747	14.4171	-0.797184	0.445551	0.607451	-7.07486	-0.0220411	14.4171	-0.221175	0.829817	0.99889	-6.41769	-0.0215782	14.4171	-0.306219	0.766296	0.994618	-6.89519	0.000462871	14.4171	0.00656867	0.9949	1
82	171801_s_at	171801_s_at	9.16286	9.08342	8.87508	8.89443	9.03836	8.69088	9.09904	8.9876	8.91954	9.02798	8.84548	9.01803	FALSE	no mapping	0	C.elegans cDNA clone yk240d1 : 5prime end, single read.	NA	FALSE	NA	NA	NA	NA	NA	NA	NA	NA	NA	NA	NA	NA	NA	NA	NA	NA	NA	NA	NA	NA	NA	NA	NA	NA	NA	NA	NA	NA	NA
83	171802_s_at	171802_s_at	8.79763	8.47419	8.7823	8.74415	9.00888	8.30798	8.71856	8.46828	8.26272	7.9759	8.4098	7.85392	FALSE	unique, primary redundant	1		Y75B8A.24	TRUE	-0.437053	8.48369	-1.66949	0.128831	0.246732	-6.20422	-0.281435	8.48369	-1.07505	0.309902	0.469051	-6.81301	-0.155618	8.48369	-0.420335	0.683947	0.977224	-6.34944	-0.102758	8.48369	-0.392522	0.703666	0.968918	-6.86249	0.0528607	8.48369	0.201921	0.844399	1
84	171803_x_at	171803_x_at	6.13634	5.8282	6.07996	5.8282	6.14391	6.02466	5.89039	5.8282	5.74513	5.64922	5.74525	5.50953	FALSE	unique, secondary redundant	0		met-2	FALSE	NA	NA	NA	NA	NA	NA	NA	NA	NA	NA	NA	NA	NA	NA	NA	NA	NA	NA	NA	NA	NA	NA	NA	NA	NA	NA	NA	NA	NA
85	171804_x_at	171804_x_at	12.4527	9.99942	12.2649	10.1768	12.4345	9.86588	12.023	10.1835	12.0854	10.067	12.1602	10.5089	FALSE	unique, secondary redundant	0		Y22D7AL.10	FALSE	NA	NA	NA	NA	NA	NA	NA	NA	NA	NA	NA	NA	NA	NA	NA	NA	NA	NA	NA	NA	NA	NA	NA	NA	NA	NA	NA	NA	NA
86	171805_x_at	171805_x_at	11.1328	11.8596	11.2292	11.6199	11.3097	11.9274	11.2924	11.6028	11.0421	11.4323	11.0451	10.8408	FALSE	unique, primary redundant	1		hil-3	TRUE	0.578234	11.3612	2.69628	0.0242114	0.0661323	-4.59314	0.165565	11.3612	0.772022	0.45959	0.620651	-7.0953	0.41267	11.3612	1.36066	0.206214	0.847139	-5.53429	0.385277	11.3612	1.79653	0.105447	0.459661	-5.42942	-0.0273931	11.3612	-0.127733	0.901126	1
87	171806_x_at	171806_x_at	10.2124	8.73566	10.1138	8.55062	10.4596	8.72971	10.2799	8.74897	10.2017	8.6568	10.3174	8.9007	FALSE	unique, secondary redundant	0		rsp-1	FALSE	NA	NA	NA	NA	NA	NA	NA	NA	NA	NA	NA	NA	NA	NA	NA	NA	NA	NA	NA	NA	NA	NA	NA	NA	NA	NA	NA	NA	NA
88	171807_x_at	171807_x_at	6.01375	5.97953	5.90362	5.15953	5.2334	5.57203	5.86344	5.56068	5.92116	7.67753	5.85578	7.08367	FALSE	unique, secondary redundant	0		C02E7.7	FALSE	NA	NA	NA	NA	NA	NA	NA	NA	NA	NA	NA	NA	NA	NA	NA	NA	NA	NA	NA	NA	NA	NA	NA	NA	NA	NA	NA	NA	NA
89	171808_x_at	171808_x_at	4.5003	4.48598	4.70546	4.5003	4.61952	4.4911	4.5003	4.48598	4.60221	4.3613	4.92074	4.57939	FALSE	unique, secondary redundant	0		F11C1.5	FALSE	NA	NA	NA	NA	NA	NA	NA	NA	NA	NA	NA	NA	NA	NA	NA	NA	NA	NA	NA	NA	NA	NA	NA	NA	NA	NA	NA	NA	NA
90	171809_s_at	171809_s_at	12.1809	11.5683	12.0455	11.5949	12.0337	11.5506	12.0411	11.6883	11.7888	11.4852	11.8542	11.5842	FALSE	unique, primary redundant	1		F55A3.3	TRUE	-0.466421	11.7846	-4.73079	0.00102715	0.00521158	-1.30578	-0.357805	11.7846	-3.62912	0.00535095	0.0211965	-2.91546	-0.108616	11.7846	-0.778996	0.45567	0.943303	-6.12651	-0.0877507	11.7846	-0.890032	0.396262	0.792245	-6.52905	0.0208656	11.7846	0.211634	0.837035	1
91	171810_x_at	171810_x_at	9.21846	9.40497	8.90333	9.53275	9.17265	8.73103	8.8966	9.16089	8.61196	8.63132	8.46627	8.63788	FALSE	no mapping	0	C.elegans cDNA clone yk321e11 : 3prime end, single read.	NA	FALSE	NA	NA	NA	NA	NA	NA	NA	NA	NA	NA	NA	NA	NA	NA	NA	NA	NA	NA	NA	NA	NA	NA	NA	NA	NA	NA	NA	NA	NA
92	171811_s_at	171811_s_at	3.19229	2.57376	3.04068	2.53155	3.16764	2.57376	2.60993	2.60993	2.69103	2.92121	2.57376	2.60993	FALSE	unique, secondary redundant	0		K01D12.15	FALSE	NA	NA	NA	NA	NA	NA	NA	NA	NA	NA	NA	NA	NA	NA	NA	NA	NA	NA	NA	NA	NA	NA	NA	NA	NA	NA	NA	NA	NA
93	171812_x_at	171812_x_at	2.25911	2.39897	2.2149	2.35771	2.21864	2.21864	2.21864	2.27192	2.21864	2.19713	2.19648	2.21864	FALSE	unique, secondary redundant	0	oga-1 encodes an ortholog of mammalian O-linked N-acetylglucosamine (O-GlcNAc)-selective N-acetyl-beta-D-glucosaminidase (O-GlcNAcase); a polymorphism of OGA-1's human ortholog MGEA5 is associated with type 2 diabetes, and OGA-1 appears to be required for fine-tuning of insulin signalling; oga-1(ok1207) mutants are viable and fertile but accumulate O-GlcNAc on nuclear pores and other proteins, wh…	oga-1	FALSE	NA	NA	NA	NA	NA	NA	NA	NA	NA	NA	NA	NA	NA	NA	NA	NA	NA	NA	NA	NA	NA	NA	NA	NA	NA	NA	NA	NA	NA
94	171813_x_at	171813_x_at	8.17806	8.02694	8.30094	8.28684	8.18728	7.97561	7.95609	8.07012	7.75921	8.30546	7.89557	8.01022	FALSE	unique, secondary redundant	0	The let-721 gene encodes an ortholog of the human gene SIMILAR TO ELECTRON-TRANSFERRING-FLAVOPROTEIN DEHYDROGENASE (ETFDH), which when mutated leads to glutaricaciduria type IIC (OMIM:231675).	let-721	FALSE	NA	NA	NA	NA	NA	NA	NA	NA	NA	NA	NA	NA	NA	NA	NA	NA	NA	NA	NA	NA	NA	NA	NA	NA	NA	NA	NA	NA	NA
95	171814_x_at	171814_x_at	10.4852	8.95689	10.236	8.88976	10.5366	9.07326	10.1107	8.90235	9.86791	8.65943	10.0492	9.15074	FALSE	unique, secondary redundant	0	tba-2 encodes a tubulin with similarity to the murine alpha-2 chain; in small scale assays tba-1(RNAi) has no phenotype and was found to function redundantly with its isotype tba-1 to form spindle structures in embryos with the tbb-1 and tbb-2 beta-isotypes.	tba-2	FALSE	NA	NA	NA	NA	NA	NA	NA	NA	NA	NA	NA	NA	NA	NA	NA	NA	NA	NA	NA	NA	NA	NA	NA	NA	NA	NA	NA	NA	NA
96	171815_x_at	171815_x_at	3.19229	3.76022	3.18187	3.43948	3.13199	3.53932	2.65636	3.21181	2.73645	4.33484	2.1716	3.76219	FALSE	unique, secondary redundant	0	opt-1 encodes a high-affinity, proton-coupled oligopeptide transporter; when expressed in Xenopus ooctyes, OPT-1 exhibits proton-coupled transport activity for a broad spectrum of peptide substrates; opt-1 mRNA is detected at all stages of development, but is expressed at highest levels in late larval and adult stages; additionally, an opt-1::GFP reporter exhibits expression primarily in vulval, …	opt-1	FALSE	NA	NA	NA	NA	NA	NA	NA	NA	NA	NA	NA	NA	NA	NA	NA	NA	NA	NA	NA	NA	NA	NA	NA	NA	NA	NA	NA	NA	NA
97	171816_x_at	171816_x_at	8.23478	8.24968	8.38706	8.24239	8.58444	8.28253	8.43216	8.22838	8.43982	8.01986	8.60384	7.79734	FALSE	unique, secondary redundant	0		K02F3.10	FALSE	NA	NA	NA	NA	NA	NA	NA	NA	NA	NA	NA	NA	NA	NA	NA	NA	NA	NA	NA	NA	NA	NA	NA	NA	NA	NA	NA	NA	NA
98	171817_x_at	171817_x_at	12.2714	10.1052	12.0541	9.57876	12.5296	9.98144	11.9824	9.65395	11.8719	10	12.1304	10.2804	FALSE	unique, secondary redundant	0		Y38F2AR.9	FALSE	NA	NA	NA	NA	NA	NA	NA	NA	NA	NA	NA	NA	NA	NA	NA	NA	NA	NA	NA	NA	NA	NA	NA	NA	NA	NA	NA	NA	NA
99	171818_x_at	171818_x_at	2.49486	2.66402	2.49486	2.53739	2.54812	2.54124	2.30182	2.49553	2.42533	2.47689	2.49486	2.49486	FALSE	no mapping	0	C.elegans cDNA clone yk240a2 : 3prime end, single read.	NA	FALSE	NA	NA	NA	NA	NA	NA	NA	NA	NA	NA	NA	NA	NA	NA	NA	NA	NA	NA	NA	NA	NA	NA	NA	NA	NA	NA	NA	NA	NA
100	171819_x_at	171819_x_at	2.27778	2.1716	2.34604	2.17237	2.29866	2.17237	2.17237	2.1716	2.17237	2.17237	2.17237	2.17237	FALSE	unique, secondary redundant	0		sap-49	FALSE	NA	NA	NA	NA	NA	NA	NA	NA	NA	NA	NA	NA	NA	NA	NA	NA	NA	NA	NA	NA	NA	NA	NA	NA	NA	NA	NA	NA	NA
101	171820_x_at	171820_x_at	10.7557	10.877	10.8331	10.7557	10.8256	10.7283	10.8862	10.7227	10.7812	10.6482	10.6357	10.5386	FALSE	unique, secondary redundant	0	T05D4.1 is orthologous to the human gene ALDOLASE A, FRUCTOSE-BISPHOSPHATE (ALDOA; OMIM:103850), which when mutated leads to aldolase A deficiency.	T05D4.1	FALSE	NA	NA	NA	NA	NA	NA	NA	NA	NA	NA	NA	NA	NA	NA	NA	NA	NA	NA	NA	NA	NA	NA	NA	NA	NA	NA	NA	NA	NA
102	171821_x_at	171821_x_at	2.24601	2.18202	2.22636	2.26918	2.22636	2.1716	2.23662	2.18202	2.22636	2.22636	2.29201	2.22636	FALSE	no mapping	0	C.elegans cDNA clone yk455a1 : 3prime end, single read.	NA	FALSE	NA	NA	NA	NA	NA	NA	NA	NA	NA	NA	NA	NA	NA	NA	NA	NA	NA	NA	NA	NA	NA	NA	NA	NA	NA	NA	NA	NA	NA
103	171822_x_at	171822_x_at	6.65191	7.35306	6.64189	6.73507	6.69548	7.45932	6.73507	7.1345	6.7318	6.94044	6.72562	7.61559	FALSE	unique, secondary redundant	0	gpd-4 encodes one of four C. elegans glyceraldehyde-3-phosphate dehydrogenases (GAPDHs); by homology, GPD-4 is predicted to reversibly catalyze the oxidation and phosphorylation of glyceraldehyde-3-phosphate to 1,3-diphosphoglycerate during glycolysis; GPD-4 is required for embryonic and larval development; in C. elegans, GPD-4 and GPD-1 constitute the minor GAPDH isoenzymes and are expressed pri…	gpd-4	FALSE	NA	NA	NA	NA	NA	NA	NA	NA	NA	NA	NA	NA	NA	NA	NA	NA	NA	NA	NA	NA	NA	NA	NA	NA	NA	NA	NA	NA	NA
104	171823_x_at	171823_x_at	7.93313	6.8681	8.06044	6.99107	8.11261	6.56867	7.88208	7.00367	7.56565	6.33238	7.47497	6.46867	FALSE	unique, secondary redundant	0		W03F9.10	FALSE	NA	NA	NA	NA	NA	NA	NA	NA	NA	NA	NA	NA	NA	NA	NA	NA	NA	NA	NA	NA	NA	NA	NA	NA	NA	NA	NA	NA	NA
105	171824_x_at	171824_x_at	7.90317	7.43671	7.85043	8.01202	8.07463	7.771	7.67718	7.97508	8.21213	7.89056	7.92271	8.01601	FALSE	unique, secondary redundant	0	ftn-2 encodes one of two C. elegans ferritin heavy chain homologs; loss of ftn-2 activity via deletion mutation results in slightly lower brood sizes and, under iron stress conditions, slightly faster growth from the L4 to adult stage of development, and slightly reduced lifespan; an ftn-2::gfp reporter fusion is expressed in diverse tissues, including the pharynx, intestine, and hypodermis, and …	ftn-2	FALSE	NA	NA	NA	NA	NA	NA	NA	NA	NA	NA	NA	NA	NA	NA	NA	NA	NA	NA	NA	NA	NA	NA	NA	NA	NA	NA	NA	NA	NA
106	171825_at	171825_at	2.22482	2.1716	2.1716	2.1716	2.1716	2.1716	2.1716	2.1716	2.1716	2.1716	2.1716	2.1716	TRUE	unique, secondary redundant	0	The R11F4.1 gene encodes a homolog of human glycerol kinase (GK), which when mutated leads to hyperglycerolemia (glycerol kinase deficiency; OMIM:307030).	R11F4.1	FALSE	NA	NA	NA	NA	NA	NA	NA	NA	NA	NA	NA	NA	NA	NA	NA	NA	NA	NA	NA	NA	NA	NA	NA	NA	NA	NA	NA	NA	NA
107	171826_x_at	171826_x_at	6.99997	6.90983	7.0714	6.85743	7.00065	6.82016	7.00424	6.83908	7.00065	7.27382	7.0128	7.30463	FALSE	no mapping	0	C.elegans cDNA clone yk136d1 : 3prime end, single read.	NA	FALSE	NA	NA	NA	NA	NA	NA	NA	NA	NA	NA	NA	NA	NA	NA	NA	NA	NA	NA	NA	NA	NA	NA	NA	NA	NA	NA	NA	NA	NA
108	171827_x_at	171827_x_at	10.206	11.1598	10.0652	10.8445	10.3258	11.1247	10.3742	10.5713	10.6625	11.4083	10.441	11.1013	FALSE	unique, secondary redundant	0		ccg-1	FALSE	NA	NA	NA	NA	NA	NA	NA	NA	NA	NA	NA	NA	NA	NA	NA	NA	NA	NA	NA	NA	NA	NA	NA	NA	NA	NA	NA	NA	NA
109	171828_x_at	171828_x_at	8.95572	9.83773	10.0835	8.62182	9.1829	9.61396	8.80202	8.43113	8.81407	8.85967	8.70963	8.88368	FALSE	no mapping	0	C.elegans cDNA clone yk303e9 : 3prime end, single read.	NA	FALSE	NA	NA	NA	NA	NA	NA	NA	NA	NA	NA	NA	NA	NA	NA	NA	NA	NA	NA	NA	NA	NA	NA	NA	NA	NA	NA	NA	NA	NA
110	171829_x_at	171829_x_at	10.9646	11.1813	11.0044	9.94129	11.077	11.1429	10.9756	9.75008	10.8791	10.7273	10.6542	9.64531	FALSE	unique, secondary redundant	0	fbp-1 encodes fructose 1,6-bisphosphatase, a gluconeogenic enzyme that catalyzes the hydrolysis of fructose 1,6-bisphosphate to fructose 6-phosphate and inorganic phosphate in a reaction that reverses the third enzymatic step of glycolysis; in C. elegans, loss of fbp-1 activity via RNA-mediated interference (RNAi) does not result in any obvious abnormalities; FBP-1 is orthologous to human FBP1 (O…	fbp-1	FALSE	NA	NA	NA	NA	NA	NA	NA	NA	NA	NA	NA	NA	NA	NA	NA	NA	NA	NA	NA	NA	NA	NA	NA	NA	NA	NA	NA	NA	NA
111	171830_x_at	171830_x_at	9.07854	8.56307	8.95525	8.69252	8.94361	8.2718	8.82821	8.40359	8.78295	8.43189	8.89947	8.58081	FALSE	unique, primary redundant	1		Y48E1B.3	TRUE	-0.512781	8.70264	-4.78415	0.000952394	0.00489953	-1.22551	-0.335336	8.70264	-3.12862	0.0119189	0.0401977	-3.74248	-0.177445	8.70264	-1.17064	0.27135	0.894909	-5.75458	-0.13672	8.70264	-1.27557	0.23356	0.65471	-6.12402	0.0407254	8.70264	0.37996	0.712651	1
112	171831_x_at	171831_x_at	5.79029	6.39881	5.79029	5.29122	5.85565	5.87725	5.42938	5.27969	5.72911	5.84297	5.79029	6.48915	FALSE	unique, secondary redundant	0		Y54G2A.18	FALSE	NA	NA	NA	NA	NA	NA	NA	NA	NA	NA	NA	NA	NA	NA	NA	NA	NA	NA	NA	NA	NA	NA	NA	NA	NA	NA	NA	NA	NA
113	171832_s_at	171832_s_at	11.1989	10.9261	10.9392	11.3433	11.2413	10.6676	10.8842	11.1635	10.7361	10.3839	10.822	10.4016	FALSE	unique, primary redundant	1		Y48B6A.12	TRUE	-0.399553	10.8923	-1.62268	0.138576	0.261609	-6.26992	0.0876869	10.8923	0.356119	0.729831	0.855582	-7.34478	-0.48724	10.8923	-1.39922	0.194743	0.838288	-5.48688	-0.31029	10.8923	-1.26016	0.238821	0.658529	-6.14225	0.17695	10.8923	0.718638	0.49032	1
114	171833_x_at	171833_x_at	2.5732	3.46302	2.51529	2.29789	2.51529	4.41377	2.70419	2.61407	2.51529	3.50982	2.51529	3.04398	FALSE	unique, secondary redundant	0		C01G6.3	FALSE	NA	NA	NA	NA	NA	NA	NA	NA	NA	NA	NA	NA	NA	NA	NA	NA	NA	NA	NA	NA	NA	NA	NA	NA	NA	NA	NA	NA	NA
115	171834_x_at	171834_x_at	5.32571	5.35073	5.32371	5.32371	5.64457	5.32371	5.32371	5.32371	5.4932	4.86109	5.32371	5.09934	FALSE	unique, secondary redundant	0		ZC8.6	FALSE	NA	NA	NA	NA	NA	NA	NA	NA	NA	NA	NA	NA	NA	NA	NA	NA	NA	NA	NA	NA	NA	NA	NA	NA	NA	NA	NA	NA	NA
116	171835_x_at	171835_x_at	9.75068	8.62561	9.75333	8.5776	10.004	8.54063	9.7344	8.56738	9.6667	8.59267	9.74031	8.84858	FALSE	unique, secondary redundant	0		rsp-2	FALSE	NA	NA	NA	NA	NA	NA	NA	NA	NA	NA	NA	NA	NA	NA	NA	NA	NA	NA	NA	NA	NA	NA	NA	NA	NA	NA	NA	NA	NA
117	171836_x_at	171836_x_at	12.2453	12.1581	12.1185	12.0511	12.2118	12.0493	11.9917	12.0493	11.9797	11.8762	11.915	11.6148	FALSE	unique, secondary redundant	0		R04F11.2	FALSE	NA	NA	NA	NA	NA	NA	NA	NA	NA	NA	NA	NA	NA	NA	NA	NA	NA	NA	NA	NA	NA	NA	NA	NA	NA	NA	NA	NA	NA
118	171837_x_at	171837_x_at	11.7512	12.1438	11.4133	11.902	11.6699	11.929	11.4765	11.6883	11.5114	11.4969	11.5911	11.5012	FALSE	unique, secondary redundant	0	W10D5.2 is orthologous to the human gene NADH-UBIQUINONE OXIDOREDUCTASE Fe-S PROTEIN 7 (NDUFS7; OMIM:601825), which when mutated leads to Leigh syndrome (OMIM:256000).	W10D5.2	FALSE	NA	NA	NA	NA	NA	NA	NA	NA	NA	NA	NA	NA	NA	NA	NA	NA	NA	NA	NA	NA	NA	NA	NA	NA	NA	NA	NA	NA	NA
119	171838_x_at	171838_x_at	5.59551	5.68261	5.51701	5.93535	5.82999	5.59551	5.6638	5.66763	5.4947	5.56584	5.59551	5.3952	FALSE	unique, secondary redundant	0	age-1 encodes the C. elegans ortholog of the phosphoinositide 3-kinase (PI3K) p110 catalytic subunit; AGE-1, supplied maternally and embryonically, is a central component of the C. elegans insulin-like signaling pathway, lying downstream of the DAF-2/insulin receptor and upstream of both the PDK-1 and AKT-1/AKT-2 kinases and the DAF-16 forkhead type transcription factor, whose negative regulation…	age-1	FALSE	NA	NA	NA	NA	NA	NA	NA	NA	NA	NA	NA	NA	NA	NA	NA	NA	NA	NA	NA	NA	NA	NA	NA	NA	NA	NA	NA	NA	NA
120	171839_x_at	171839_x_at	3.54307	3.55388	3.5914	3.59574	4.02743	3.62392	3.33284	3.46288	3.16231	3.52885	3.52885	3.58649	FALSE	unique, secondary redundant	0		ztf-3	FALSE	NA	NA	NA	NA	NA	NA	NA	NA	NA	NA	NA	NA	NA	NA	NA	NA	NA	NA	NA	NA	NA	NA	NA	NA	NA	NA	NA	NA	NA
121	171840_x_at	171840_x_at	2.24624	2.24624	2.24624	2.24912	2.24624	2.24624	2.24624	2.24624	2.24624	2.24624	2.24624	2.24624	FALSE	unique, secondary redundant	0	ifc-2 encodes three isoforms of an intermediate filament protein dispensable for viability but required for normal movement, growth rate, body size, body shape, and cuticle strength; IFC-2 is present in the cytoplasm of intestinal cells, and at the desmosomes of intestinal and pharyngeal cells.	ifc-2	FALSE	NA	NA	NA	NA	NA	NA	NA	NA	NA	NA	NA	NA	NA	NA	NA	NA	NA	NA	NA	NA	NA	NA	NA	NA	NA	NA	NA	NA	NA
122	171841_x_at	171841_x_at	8.29058	9.7697	8.25564	10.4123	8.13791	9.73617	8.35537	10.1794	8.21157	9.0008	8.44604	9.03524	FALSE	unique, secondary redundant	0		hlh-11	FALSE	NA	NA	NA	NA	NA	NA	NA	NA	NA	NA	NA	NA	NA	NA	NA	NA	NA	NA	NA	NA	NA	NA	NA	NA	NA	NA	NA	NA	NA
123	171842_x_at	171842_x_at	8.45436	8.51262	8.39653	8.43412	8.33775	8.52753	8.25649	8.24391	8.10992	8.81156	8.23518	9.17381	FALSE	unique, primary redundant	1	The protein product of this gene is predicted to contain a glutamine/asparagine (Q/N)-rich ('prion') domain, by the algorithm of Michelitsch and Weissman (as of the WS77 release of WormBase, i.e., in wormpep77)	alx-1	TRUE	0.316563	8.45782	1.4691	0.175353	0.311253	-6.47794	0.321213	8.45782	1.49068	0.169714	0.307421	-6.31542	-0.0046502	8.45782	-0.0152597	0.988153	1	-6.44395	-4.38302e-05	8.45782	-0.000203406	0.999842	1	-6.94646	0.00460637	8.45782	0.0213771	0.983404	1
124	171843_x_at	171843_x_at	3.10928	3.10928	3.59648	3.10927	3.87731	3.10928	3.36306	3.10927	3.10928	3.07048	3.1334	3.10928	FALSE	no mapping	0	C.elegans cDNA clone yk159h8 : 3prime end, single read.	NA	FALSE	NA	NA	NA	NA	NA	NA	NA	NA	NA	NA	NA	NA	NA	NA	NA	NA	NA	NA	NA	NA	NA	NA	NA	NA	NA	NA	NA	NA	NA
125	171844_x_at	171844_x_at	7.03214	6.63949	7.19324	6.42511	6.92158	6.76885	7.05975	6.43873	6.89427	6.43741	6.96873	6.31349	FALSE	unique, primary redundant	1		Y94H6A.3	TRUE	-0.334078	6.75773	-3.54134	0.00614566	0.0221466	-3.18857	-0.681464	6.75773	-7.22375	4.56347e-05	0.000517371	2.13596	0.347385	6.75773	2.60385	0.0282024	0.43769	-3.72283	0.222807	6.75773	2.36183	0.0420567	0.284596	-4.55887	-0.124578	6.75773	-1.32057	0.218741	1
126	171845_x_at	171845_x_at	7.03883	6.65379	6.67347	6.67347	6.93176	6.67347	6.67347	6.67777	6.67347	6.67347	6.67347	6.92048	FALSE	unique, secondary redundant	0	sdn-1 encodes a homolog of vertebrate syndecan-2, a type I transmembrane heparan sulfate proteoglycan; by homology, SDN-1 is predicted to play a role in cell-cell and cell-matrix adhesion; loss of sdn-1 activity via RNA-mediated interference (RNAi) indicates that SDN-1 is required for backward locomotion and for normal development of the egg-laying system, particularly gonadal and vulval structur…	sdn-1	FALSE	NA	NA	NA	NA	NA	NA	NA	NA	NA	NA	NA	NA	NA	NA	NA	NA	NA	NA	NA	NA	NA	NA	NA	NA	NA	NA	NA	NA	NA
127	171846_x_at	171846_x_at	7.70651	5.73593	7.47102	6.00902	7.5208	5.74571	7.33473	6.02002	7.0249	5.31632	7.45894	5.701	FALSE	unique, secondary redundant	0		Y48G9A.1	FALSE	NA	NA	NA	NA	NA	NA	NA	NA	NA	NA	NA	NA	NA	NA	NA	NA	NA	NA	NA	NA	NA	NA	NA	NA	NA	NA	NA	NA	NA
128	171847_s_at	171847_s_at	8.1124	2.79292	3.29424	2.28581	8.9623	2.79912	2.90485	2.23882	2.45873	4.76485	2.79912	5.56366	FALSE	no mapping	0	C.elegans cDNA clone yk495h12 : 3prime end, single read.	NA	FALSE	NA	NA	NA	NA	NA	NA	NA	NA	NA	NA	NA	NA	NA	NA	NA	NA	NA	NA	NA	NA	NA	NA	NA	NA	NA	NA	NA	NA	NA
129	171848_x_at	171848_x_at	2.1716	2.1716	2.1716	2.1716	2.1716	2.1716	2.19057	2.1716	2.1716	2.1716	2.1716	2.1716	TRUE	unique, secondary redundant	0		tdc-1	FALSE	NA	NA	NA	NA	NA	NA	NA	NA	NA	NA	NA	NA	NA	NA	NA	NA	NA	NA	NA	NA	NA	NA	NA	NA	NA	NA	NA	NA	NA
130	171849_x_at	171849_x_at	10.8577	11.3463	10.9669	11.571	10.7455	11.5615	11.3649	11.4261	11.115	11.7535	11.052	11.8145	FALSE	unique, secondary redundant	0	flp-15 encodes two FMRFamide-related short peptide neurotransmitter; the precise roles for these peptides in C. elegans neurotransmission are not yet known.	flp-15	FALSE	NA	NA	NA	NA	NA	NA	NA	NA	NA	NA	NA	NA	NA	NA	NA	NA	NA	NA	NA	NA	NA	NA	NA	NA	NA	NA	NA	NA	NA
131	171850_x_at	171850_x_at	12.2771	12.0569	12.0962	11.9715	12.2361	11.9521	12.0639	11.9706	11.9685	11.6105	11.9357	11.3926	FALSE	unique, secondary redundant	0		nuo-4	FALSE	NA	NA	NA	NA	NA	NA	NA	NA	NA	NA	NA	NA	NA	NA	NA	NA	NA	NA	NA	NA	NA	NA	NA	NA	NA	NA	NA	NA	NA
132	171851_x_at	171851_x_at	7.62169	6.89174	7.3811	6.81598	7.82821	6.79232	7.33219	6.82604	7.189	6.53129	7.72202	6.93177	FALSE	unique, primary redundant	1		Y42H9AR.1	TRUE	-0.80785	7.15528	-4.72336	0.00103804	0.00525382	-1.31699	-0.620509	7.15528	-3.628	0.00536035	0.0212203	-2.91729	-0.187342	7.15528	-0.774532	0.458176	0.943303	-6.13002	-0.119479	7.15528	-0.698574	0.502198	0.866731	-6.68521	0.0678626	7.15528	0.39678	0.700631	1
133	171852_x_at	171852_x_at	4.43933	6.18627	4.41276	4.65241	4.51335	5.1764	3.4871	5.00137	4.52378	4.82765	4.38631	3.60671	FALSE	unique, non-redundant	1	srp-3 encodes a functional serpin (serine protease inhibitor)	srp-3	TRUE	0.904623	4.60112	2.06602	0.0683218	0.14981	-5.6129	0.324773	4.60112	0.741731	0.47687	0.635473	-7.11914	0.57985	4.60112	0.936412	0.373133	0.92355	-5.99166	0.97661	4.60112	2.23043	0.0522109	0.318664	-4.76812	0.39676	4.60112	0.906139	0.388117	1
134	171853_x_at	171853_x_at	11.3514	11.6235	11.5138	11.8447	11.4524	11.6441	11.1375	11.7738	11.471	11.0412	11.4986	11.2335	FALSE	unique, primary redundant	1		F29G6.3	TRUE	0.0113282	11.4655	0.0552015	0.957165	1	-7.54778	0.23401	11.4655	1.14031	0.283145	0.440647	-6.74259	-0.222681	11.4655	-0.767288	0.462263	0.945012	-6.13568	-0.181057	11.4655	-0.882277	0.400227	0.794702	-6.536	0.0416242	11.4655	0.202831	0.843709	1
135	171854_x_at	171854_x_at	7.61989	7.57173	7.46704	7.52694	7.59259	7.47019	7.4705	7.47019	7.47019	7.46504	7.42375	6.99052	FALSE	unique, secondary redundant	0	The protein product of this gene is predicted to contain a glutamine/asparagine (Q/N)-rich ('prion') domain, by the algorithm of Michelitsch and Weissman (as of the WS77 release of WormBase, i.e., in wormpep77).	pqn-39	FALSE	NA	NA	NA	NA	NA	NA	NA	NA	NA	NA	NA	NA	NA	NA	NA	NA	NA	NA	NA	NA	NA	NA	NA	NA	NA	NA	NA	NA	NA
136	171855_x_at	171855_x_at	6.19485	4.24636	5.61392	4.15003	6.73639	3.9077	5.98968	3.96517	5.88767	3.98141	5.86866	4.45387	FALSE	no mapping	0	C.elegans cDNA clone yk191c12 : 3prime end, single read.	NA	FALSE	NA	NA	NA	NA	NA	NA	NA	NA	NA	NA	NA	NA	NA	NA	NA	NA	NA	NA	NA	NA	NA	NA	NA	NA	NA	NA	NA	NA	NA
137	171856_x_at	171856_x_at	13.3021	13.6694	13.3021	13.8769	13.3108	13.4333	13.1385	13.5562	13.1836	13.2882	13.1465	13.3568	FALSE	unique, secondary redundant	0	mlc-2 encodes, along with mlc-1 and mlc-4, one of three C. elegans regulatory myosin light chains; MLC-2 is predicted to function as a regulator of myosin ATPase activity, and genetic studies indicate that MLC-2 is nearly essential in hermaphrodites for normal pharyngeal muscle function, but redundant with MLC-1, with which it is nearly identical, for proper bodywall muscle development; according…	mlc-2	FALSE	NA	NA	NA	NA	NA	NA	NA	NA	NA	NA	NA	NA	NA	NA	NA	NA	NA	NA	NA	NA	NA	NA	NA	NA	NA	NA	NA	NA	NA
138	171857_x_at	171857_x_at	5.10148	4.65775	4.95151	5.05857	5.02116	4.77082	4.51679	4.79484	4.80145	4.65775	5.05675	4.7956	FALSE	unique, non-redundant	1		T28D9.7	TRUE	-0.279253	4.84871	-1.9287	0.0853427	0.178971	-5.82387	0.0413213	4.84871	0.285391	0.781704	0.894545	-7.36958	-0.320575	4.84871	-1.5656	0.151355	0.801257	-5.27312	-0.187559	4.84871	-1.2954	0.22693	0.64821	-6.10032	0.133016	4.84871	0.918693	0.381852	1
139	171858_x_at	171858_x_at	3.27048	2.23639	2.60046	2.52847	3.26324	2.28871	2.91951	2.52249	2.79038	2.23653	2.52847	2.21056	FALSE	unique, secondary redundant	0	rfc-2 encodes a member of the AAA family that are ATPases associated with DNA replication and has highest similarity to the mouse Replication factor C 40 kDa subunit, and affects embryonic viability, fertility, and locomotion in a large-scale RNAi screen.	rfc-2	FALSE	NA	NA	NA	NA	NA	NA	NA	NA	NA	NA	NA	NA	NA	NA	NA	NA	NA	NA	NA	NA	NA	NA	NA	NA	NA	NA	NA	NA	NA
140	171859_x_at	171859_x_at	11.3973	11.6237	11.2848	11.4332	11.3062	11.2074	11.0963	11.3228	10.9633	10.7353	11.2178	10.5913	FALSE	unique, secondary redundant	0	T05H10.6 encodes an ortholog of the human gene PYRUVATE DEHYDROGENASE (LIPOAMIDE) ALPHA 1 (PDHA1; OMIM:312170), which when mutated leads to Leigh syndrome (OMIM:256000); the T05H10.6 protein is predicted to be mitochondrial with 68% accuracy.	T05H10.6	FALSE	NA	NA	NA	NA	NA	NA	NA	NA	NA	NA	NA	NA	NA	NA	NA	NA	NA	NA	NA	NA	NA	NA	NA	NA	NA	NA	NA	NA	NA
141	171860_x_at	171860_x_at	6.33264	6.313	6.39509	6.45445	6.313	6.2284	6.24229	6.24113	6.24229	6.44681	6.313	6.50627	FALSE	unique, secondary redundant	0	hum-1 encodes a class I unconventional myosin heavy chain that, within this class, is most closely related to the amoeboid myosin I subclass; loss of hum-1 activity via RNAi results in a low frequency of aldicarb resistance, suggesting that hum-1 may play a role in regulating synapse structure and/or function; when expressed in the DA cholinergic motor neurons, a HUM-1 reporter fusion protein loc…	hum-1	FALSE	NA	NA	NA	NA	NA	NA	NA	NA	NA	NA	NA	NA	NA	NA	NA	NA	NA	NA	NA	NA	NA	NA	NA	NA	NA	NA	NA	NA	NA
142	171861_x_at	171861_x_at	10.5489	10.3316	10.5219	10.6175	10.575	10.1232	10.347	10.5065	10.0077	10.1674	10.2373	10.2437	FALSE	no mapping	0	C.elegans cDNA clone yk336b11 : 3prime end, single read.	NA	FALSE	NA	NA	NA	NA	NA	NA	NA	NA	NA	NA	NA	NA	NA	NA	NA	NA	NA	NA	NA	NA	NA	NA	NA	NA	NA	NA	NA	NA	NA
143	171862_s_at	171862_s_at	8.41535	8.45301	8.51175	9.08835	8.7695	8.47263	8.59519	8.78297	9.18174	8.80273	9.12868	9.04496	FALSE	unique, secondary redundant	0		R08E3.1	FALSE	NA	NA	NA	NA	NA	NA	NA	NA	NA	NA	NA	NA	NA	NA	NA	NA	NA	NA	NA	NA	NA	NA	NA	NA	NA	NA	NA	NA	NA
144	171863_x_at	171863_x_at	6.46536	6.27641	6.38953	6.27641	6.55962	6.06603	6.28876	6.27641	6.27641	6.09662	6.27641	6.18244	FALSE	no mapping	0	C.elegans cDNA clone yk414g10 : 3prime end, single read.	NA	FALSE	NA	NA	NA	NA	NA	NA	NA	NA	NA	NA	NA	NA	NA	NA	NA	NA	NA	NA	NA	NA	NA	NA	NA	NA	NA	NA	NA	NA	NA
145	171864_x_at	171864_x_at	3.81722	2.96914	3.03535	3.04827	3.2012	2.97644	3.04363	2.97755	3.01455	2.97755	3.20853	2.97755	FALSE	unique, secondary redundant	0	ers-1 encodes a glutaminyl (Q) tRNA synthetase that affects growth and embryonic and larval viability in large-scale RNAi screens; it is predicted to be mitochondrial.	ers-1	FALSE	NA	NA	NA	NA	NA	NA	NA	NA	NA	NA	NA	NA	NA	NA	NA	NA	NA	NA	NA	NA	NA	NA	NA	NA	NA	NA	NA	NA	NA
146	171865_x_at	171865_x_at	9.22458	9.83947	9.18141	9.86225	9.29039	9.40102	9.20154	10.0708	8.85527	8.93906	9.031	9.24096	FALSE	unique, secondary redundant	0	pmt-1 encodes, by alternative splicing, four isoforms of an experimentally validated phosphoethanolamine N-methyltransferase required for phosphocholine biosynthesis and viability; PMT-1 lacks known mammalian orthologs, but has orthologs in parasitic nematodes, fish, amphibians, echinoderms, plants, alveolata, and bacteria; PMT-1 is distantly paralogous to PMT-2; PMT-1 catalyses the conversion of…	pmt-1	FALSE	NA	NA	NA	NA	NA	NA	NA	NA	NA	NA	NA	NA	NA	NA	NA	NA	NA	NA	NA	NA	NA	NA	NA	NA	NA	NA	NA	NA	NA
147	171866_x_at	171866_x_at	7.8313	7.47986	7.80982	7.51096	7.74113	7.32954	7.47986	7.36183	7.3267	7.07908	7.47986	7.56406	FALSE	unique, secondary redundant	0		F15C11.2	FALSE	NA	NA	NA	NA	NA	NA	NA	NA	NA	NA	NA	NA	NA	NA	NA	NA	NA	NA	NA	NA	NA	NA	NA	NA	NA	NA	NA	NA	NA
148	171867_x_at	171867_x_at	2.52858	3.04462	2.52858	2.75257	2.52858	2.62076	2.45942	3.19937	2.86582	2.57632	2.51569	3.90624	FALSE	unique, primary redundant	1	msp-50 encodes a protein that belongs to a family of proteins called the Major Sperm Proteins (MSPs) that is conserved in nematodes; this family consists of closely related, small, basic proteins that make up 15% of sperm protein; this multigene family consists of over fifty genes, including many pseudogenes; MSPs are involved in both extracellular signaling and cytoskeletal functions during repr…	msp-50	TRUE	0.106239	2.79388	0.41254	0.689449	0.821662	-7.45619	0.784831	2.79388	3.04762	0.0135991	0.0446542	-3.87732	-0.678593	2.79388	-1.86328	0.0947973	0.704034	-4.85913	-0.538829	2.79388	-2.09235	0.0654517	0.358105	-4.98421	0.139763	2.79388	0.542722	0.600298	1
149	171868_x_at	171868_x_at	5.78635	5.75795	5.62016	6.30647	5.83499	5.72955	5.55648	5.75795	5.74575	5.75795	5.79173	5.75795	FALSE	unique, secondary redundant	0		Y71G12B.11	FALSE	NA	NA	NA	NA	NA	NA	NA	NA	NA	NA	NA	NA	NA	NA	NA	NA	NA	NA	NA	NA	NA	NA	NA	NA	NA	NA	NA	NA	NA
150	171869_at	171869_at	5.74586	6.08551	5.74524	5.8287	5.8287	5.8287	5.8287	6.15134	5.8287	5.8287	5.74786	6.05467	FALSE	no mapping	0	C.elegans cDNA clone yk14c10 : 3prime end, single read.	NA	FALSE	NA	NA	NA	NA	NA	NA	NA	NA	NA	NA	NA	NA	NA	NA	NA	NA	NA	NA	NA	NA	NA	NA	NA	NA	NA	NA	NA	NA	NA
151	171870_x_at	171870_x_at	5.93719	5.26275	6.04301	5.93719	5.93719	5.93719	5.93719	5.93719	6.13692	5.32225	6.12185	5.71068	FALSE	unique, secondary redundant	0	crn-3 encodes a cell death-related nuclease, homologous to the 100 kDa polymyositis/scleroderma autoantigen (PM/Scl-100), that is required for normal levels of DNA degradation during apoptosis; PM/Scl-100 is a ribonuclease component of the multiexonuclease exosome complex, which processes or degrades several types of RNAs in yeast; crn-3(RNAi) animals show retarded growth and a low penetrance of …	crn-3	FALSE	NA	NA	NA	NA	NA	NA	NA	NA	NA	NA	NA	NA	NA	NA	NA	NA	NA	NA	NA	NA	NA	NA	NA	NA	NA	NA	NA	NA	NA
152	171871_x_at	171871_x_at	9.07395	7.75818	9.11043	7.65486	9.52355	7.25129	9.11076	7.50905	8.59682	6.882	8.64778	7.0858	FALSE	unique, primary redundant	1		rsr-1	TRUE	-1.76762	8.18371	-6.09185	0.000169626	0.00125454	0.616751	-1.53975	8.18371	-5.30655	0.000464497	0.00299955	-0.338656	-0.227861	8.18371	-0.555286	0.592023	0.968024	-6.2801	-0.119414	8.18371	-0.411543	0.690154	0.963546	-6.85423	0.108448	8.18371	0.37375	0.71711	1
153	171872_s_at	171872_s_at	8.18975	8.355	8.18062	8.20042	8.18682	8.10825	8.59181	7.68647	8.21128	8.04101	8.48468	8.17961	FALSE	unique, non-redundant	1		Y66D12A.8	TRUE	-0.0278644	8.20131	-0.178047	0.862569	0.949106	-7.53196	-0.396868	8.20131	-2.53589	0.0315528	0.0850768	-4.72598	0.369004	8.20131	1.66725	0.129284	0.769456	-5.13587	0.14592	8.20131	0.932391	0.375099	0.775712	-6.49019	-0.223084	8.20131	-1.42545	0.187258	1
154	171873_x_at	171873_x_at	2.1716	2.1716	2.1716	2.1716	2.1716	2.1716	2.1716	2.1716	2.1716	2.1716	2.1716	2.1716	TRUE	no mapping	0	C.elegans cDNA clone yk7e11 : 3prime end, single read.	NA	FALSE	NA	NA	NA	NA	NA	NA	NA	NA	NA	NA	NA	NA	NA	NA	NA	NA	NA	NA	NA	NA	NA	NA	NA	NA	NA	NA	NA	NA	NA
155	171874_x_at	171874_x_at	5.32216	4.22108	5.72786	4.22069	5.98028	4.22069	5.93426	4.22069	4.94113	4.22069	4.8984	4.27166	FALSE	no mapping	0	C.elegans cDNA clone yk2g12 : 3prime end, single read.	NA	FALSE	NA	NA	NA	NA	NA	NA	NA	NA	NA	NA	NA	NA	NA	NA	NA	NA	NA	NA	NA	NA	NA	NA	NA	NA	NA	NA	NA	NA	NA
156	171875_x_at	171875_x_at	6.74554	6.13522	6.41106	5.77929	7.02667	6.03407	6.28265	5.62746	6.35942	5.61048	6.66049	5.60682	FALSE	unique, secondary redundant	0		Y37E11AL.3	FALSE	NA	NA	NA	NA	NA	NA	NA	NA	NA	NA	NA	NA	NA	NA	NA	NA	NA	NA	NA	NA	NA	NA	NA	NA	NA	NA	NA	NA	NA
157	171876_at	171876_at	6.33116	6.77321	6.84287	6.26198	7.04803	6.51475	6.55177	6.20722	6.33199	6.14686	6.5158	6.07198	FALSE	no mapping	0	C.elegans cDNA clone yk49d5 : 3prime end, single read.	NA	FALSE	NA	NA	NA	NA	NA	NA	NA	NA	NA	NA	NA	NA	NA	NA	NA	NA	NA	NA	NA	NA	NA	NA	NA	NA	NA	NA	NA	NA	NA
158	171877_x_at	171877_x_at	10.006	10.7473	10.1398	10.9314	9.98227	10.3295	10.0721	10.7493	9.72478	10.2046	9.54605	10.3117	FALSE	unique, secondary redundant	0	ida-1 encodes a protein tyrosine phosphatase-like receptor, orthologous to the mammalian type I diabetes autoantigens IA-2 and phogrin that are expressed in dense core vesicles of neuroendocrine tissue and involved in regulated protein secretion; in C. elegans, IDA-1 appears to be required for regulating presynaptic neurotransmission and in particular, for the neuropeptidergic control of egg-layi…	ida-1	FALSE	NA	NA	NA	NA	NA	NA	NA	NA	NA	NA	NA	NA	NA	NA	NA	NA	NA	NA	NA	NA	NA	NA	NA	NA	NA	NA	NA	NA	NA
159	171878_s_at	171878_s_at	11.856	12.0978	11.9843	12.0998	11.943	11.6597	11.9411	11.9314	11.9398	11.8324	12.0504	12.0163	FALSE	no mapping	0	C.elegans cDNA clone yk98a2 : 3prime end, single read.	NA	FALSE	NA	NA	NA	NA	NA	NA	NA	NA	NA	NA	NA	NA	NA	NA	NA	NA	NA	NA	NA	NA	NA	NA	NA	NA	NA	NA	NA	NA	NA
160	171879_x_at	171879_x_at	10.3183	9.07612	10.0485	8.93292	10.3224	8.98766	9.8814	9.01042	9.62071	8.64387	9.76091	8.66787	FALSE	unique, primary redundant	1		H17B01.4	TRUE	-1.18457	9.43925	-5.87542	0.000222046	0.00154499	0.32835	-1.02653	9.43925	-5.09154	0.000621247	0.00378804	-0.647749	-0.158041	9.43925	-0.554284	0.592681	0.968024	-6.28068	0.03215	9.43925	0.159462	0.876772	1	-6.93251	0.190191	9.43925	0.943338	0.369765	1
161	171880_x_at	171880_x_at	4.23856	4.23856	4.23856	4.23856	4.5563	4.27298	4.22173	4.23856	4.23856	4.23856	4.23856	4.23856	FALSE	unique, primary redundant	1		nspd-3	TRUE	-0.094442	4.2665	-1.17286	0.270502	0.426674	-6.84074	0.00560992	4.2665	0.0696685	0.945957	0.998205	-7.41171	-0.100052	4.2665	-0.878598	0.402117	0.933233	-6.04361	0.0114728	4.2665	0.142478	0.889793	1	-6.93532	0.111525	4.2665	1.385	0.198908	1
162	171881_x_at	171881_x_at	3.43692	3.43692	3.43692	3.70255	3.43692	3.43692	3.43692	3.43692	3.43692	3.40372	3.43692	3.28877	FALSE	unique, secondary redundant	0	eat-6 encodes an ortholog of the alpha subunit of a sodium/potassium ATPase, which in turn affects Na+,K(+)-ATPase activity of membranes by affecting the level of the phosphorylated intermediate of the Na+,K(+)-ATPase; EAT-6 affects relaxation of the pharyngeal muscles, fertility (and thus affects feeding); EAT-6 also affects body length, life span, and ASE, ASI and ASJ axonal outgrowth.	eat-6	FALSE	NA	NA	NA	NA	NA	NA	NA	NA	NA	NA	NA	NA	NA	NA	NA	NA	NA	NA	NA	NA	NA	NA	NA	NA	NA	NA	NA	NA	NA
163	171882_x_at	171882_x_at	10.5659	9.93212	10.2939	9.19553	10.6166	9.74893	10.1591	9.10409	9.75299	9.0825	10.0606	9.4906	FALSE	unique, primary redundant	1	uba-1 encodes a ubiquitin-activating enzyme orthologous to Saccharomyces cerevisiae UBA1 and human UBE1; UBA-1 is essential for embryogenesis and is required for germline development; by homology, UBA-1 is predicted to function in an ATP-dependent reaction that activates ubiquitin prior to its conjugation to proteins that will subsequently be degraded by the 26S proteasome; a uba-1 transcriptiona…	uba-1	TRUE	-0.723987	9.83358	-2.68219	0.0247811	0.067309	-4.61651	-0.907815	9.83358	-3.36323	0.00816175	0.0297529	-3.35304	0.183828	9.83358	0.481566	0.641431	0.971843	-6.32023	0.324439	9.83358	1.20196	0.259582	0.682502	-6.20971	0.14061	9.83358	0.520926	0.614798	1
164	171883_x_at	171883_x_at	2.1716	2.1716	2.1716	2.1716	2.1716	2.1716	2.1716	2.1716	2.1716	2.1716	2.1716	2.1716	TRUE	unique, primary redundant	1		K02F6.7	FALSE	NA	NA	NA	NA	NA	NA	NA	NA	NA	NA	NA	NA	NA	NA	NA	NA	NA	NA	NA	NA	NA	NA	NA	NA	NA	NA	NA	NA	NA
165	171884_x_at	171884_x_at	11.3665	12.0398	11.1609	11.9065	11.5156	11.7948	11.2121	11.675	11.0687	11.5309	11.2327	11.7438	FALSE	no mapping	0	C.elegans cDNA clone yk67g4 : 3prime end, single read.	NA	FALSE	NA	NA	NA	NA	NA	NA	NA	NA	NA	NA	NA	NA	NA	NA	NA	NA	NA	NA	NA	NA	NA	NA	NA	NA	NA	NA	NA	NA	NA
166	171885_x_at	171885_x_at	2.35925	2.35925	2.35925	2.35925	2.35925	2.42553	2.35925	2.35925	2.38611	2.30107	2.35925	2.35925	FALSE	unique, primary redundant	1		tag-319	TRUE	-0.0062517	2.36217	-0.13624	0.894584	0.969788	-7.53921	0	2.36217	0	1	1	-7.41439	-0.0062517	2.36217	-0.0963364	0.925332	1	-6.43906	0.002701	2.36217	0.0588616	0.954329	1	-6.94456	0.0089527	2.36217	0.195102	0.84958	1
167	171886_x_at	171886_x_at	4.49492	5.9877	4.6081	6.5956	4.8482	5.00301	4.38275	6.37431	4.40079	4.8482	4.82009	4.86651	FALSE	unique, secondary redundant	0	cpl-1 encodes a member of the cathepsin L-like cysteine protease family required for embryonic viability and normal growth; expressed in eggshells and throughout early embryos, accumulates in intestinal cells during late embryogenesis, and expressed in the cuticle, gonad, and pharynx later in development.	cpl-1	FALSE	NA	NA	NA	NA	NA	NA	NA	NA	NA	NA	NA	NA	NA	NA	NA	NA	NA	NA	NA	NA	NA	NA	NA	NA	NA	NA	NA	NA	NA
168	171887_x_at	171887_x_at	5.88421	5.68023	5.88421	5.88421	6.00094	5.84203	5.90061	5.88421	5.87799	5.61828	5.88421	6.0376	FALSE	unique, secondary redundant	0		ttm-1	FALSE	NA	NA	NA	NA	NA	NA	NA	NA	NA	NA	NA	NA	NA	NA	NA	NA	NA	NA	NA	NA	NA	NA	NA	NA	NA	NA	NA	NA	NA
169	171888_x_at	171888_x_at	6.95191	5.51675	6.36002	6.01416	6.99473	6.16096	6.55389	5.75005	6.62634	5.51956	6.19437	5.24279	FALSE	unique, non-redundant	1		Y37D8A.21	TRUE	-1.12524	6.15713	-4.81376	0.000913439	0.00472815	-1.18112	-0.700429	6.15713	-2.99643	0.0147847	0.0478477	-3.96257	-0.424811	6.15713	-1.28505	0.23037	0.86245	-5.62467	0.0634264	6.15713	0.271337	0.792158	1	-6.90616	0.488237	6.15713	2.08867	0.0658456	1
170	171889_x_at	171889_x_at	9.08248	6.30008	8.98889	7.48688	8.90725	6.51073	9.11534	7.1509	9.19803	6.51146	9.36615	7.23138	FALSE	unique, secondary redundant	0		K04C2.2	FALSE	NA	NA	NA	NA	NA	NA	NA	NA	NA	NA	NA	NA	NA	NA	NA	NA	NA	NA	NA	NA	NA	NA	NA	NA	NA	NA	NA	NA	NA
171	171890_x_at	171890_x_at	5.22392	5.21223	5.07022	5.41676	5.06342	5.19584	5.05808	5.06342	4.90125	4.67519	4.67519	5.05808	FALSE	unique, secondary redundant	0	klp-4 encodes a kinesin-like motor protein paralogous to UNC-104 and KLP-6 and orthologous to Drosophila KHC-73 and the vertebrate KIF1A, KIF13B, and GAKIN motor proteins; as loss of KLP-4 function via RNA-mediated interference (RNAi) does not result in any abnormalities, the precise role of KLP-4 in C. elegans development and/or behavior is not yet known; based on sequence similarity, however, K…	klp-4	FALSE	NA	NA	NA	NA	NA	NA	NA	NA	NA	NA	NA	NA	NA	NA	NA	NA	NA	NA	NA	NA	NA	NA	NA	NA	NA	NA	NA	NA	NA
172	171891_at	171891_at	7.17469	7.17469	7.19992	7.43153	7.45958	7.18132	7.17454	7.17469	7.17469	6.97424	7.17469	7.17469	FALSE	no mapping	0	C.elegans cDNA clone yk19c2 : 3prime end, single read.	NA	FALSE	NA	NA	NA	NA	NA	NA	NA	NA	NA	NA	NA	NA	NA	NA	NA	NA	NA	NA	NA	NA	NA	NA	NA	NA	NA	NA	NA	NA	NA
173	171892_x_at	171892_x_at	8.60599	8.35377	8.45359	8.58218	8.60059	8.38115	8.60304	8.05057	8.37894	8.76275	8.51241	10.0513	FALSE	unique, primary redundant	1		gln-1	TRUE	-0.0292813	8.61135	-0.0712264	0.944751	0.997092	-7.54666	0.371658	8.61135	0.904053	0.389166	0.550949	-6.98179	-0.400939	8.61135	-0.689626	0.507552	0.956647	-6.19344	-0.395445	8.61135	-0.961914	0.36084	0.76365	-6.46222	0.0054945	8.61135	0.0133653	0.989623	1
174	171893_x_at	171893_x_at	9.36815	7.80826	9.17079	8.32856	9.53282	8.03235	9.62654	8.24036	9.39233	7.7464	9.45984	7.77445	FALSE	unique, primary redundant	1	mcm-3 encodes a member of the MCM2/3/5 family with similarity to human DNA replication licensing factor, MCM3, and affects embryonic viability.	mcm-3	TRUE	-1.56876	8.70674	-9.61149	4.43299e-06	8.00804e-05	4.52218	-1.30461	8.70674	-7.99308	2.03044e-05	0.000287163	2.99943	-0.264152	8.70674	-1.14439	0.281535	0.899094	-5.78315	-0.252115	8.70674	-1.54466	0.1563	0.554425	-5.7825	0.0120375	8.70674	0.0737514	0.942796	1
175	171894_x_at	171894_x_at	7.24055	7.60687	7.13683	7.86498	7.26143	7.20808	7.27883	7.96487	6.54926	7.2093	6.691	7.46062	FALSE	unique, primary redundant	1		rhgf-2	TRUE	0.324336	7.28938	1.35518	0.207889	0.351741	-6.62393	0.727936	7.28938	3.04156	0.0137341	0.0450037	-3.88741	-0.4036	7.28938	-1.19245	0.263113	0.891637	-5.73049	-0.422077	7.28938	-1.76358	0.111106	0.470787	-5.47716	-0.0184765	7.28938	-0.077201	0.940127	1
176	171895_s_at	171895_s_at	9.27456	9.79053	9.39526	9.72403	9.10601	9.82174	9.01703	9.73256	9.18332	9.75552	8.90623	9.60216	FALSE	no mapping	0	C.elegans cDNA clone yk247a11 : 3prime end, single read.	NA	FALSE	NA	NA	NA	NA	NA	NA	NA	NA	NA	NA	NA	NA	NA	NA	NA	NA	NA	NA	NA	NA	NA	NA	NA	NA	NA	NA	NA	NA	NA
177	171896_x_at	171896_x_at	2.1716	2.1716	2.1716	2.1716	2.1716	2.1716	2.1716	2.1716	2.1716	2.17212	2.1716	2.1716	TRUE	unique, secondary redundant	0		F44D12.3	FALSE	NA	NA	NA	NA	NA	NA	NA	NA	NA	NA	NA	NA	NA	NA	NA	NA	NA	NA	NA	NA	NA	NA	NA	NA	NA	NA	NA	NA	NA
178	171897_x_at	171897_x_at	9.12067	7.89915	8.59393	7.20941	9.75415	7.44558	8.13717	7.09513	7.65711	7.15416	7.91997	7.39075	FALSE	unique, secondary redundant	0		C14B9.2	FALSE	NA	NA	NA	NA	NA	NA	NA	NA	NA	NA	NA	NA	NA	NA	NA	NA	NA	NA	NA	NA	NA	NA	NA	NA	NA	NA	NA	NA	NA
179	171898_x_at	171898_x_at	9.34568	9.4193	9.34568	9.23544	9.29497	9.34568	9.374	9.44478	9.61904	9.23577	9.34568	9.30022	FALSE	no mapping	0	C.elegans cDNA clone yk149c8 : 3prime end, single read.	NA	FALSE	NA	NA	NA	NA	NA	NA	NA	NA	NA	NA	NA	NA	NA	NA	NA	NA	NA	NA	NA	NA	NA	NA	NA	NA	NA	NA	NA	NA	NA
180	171899_x_at	171899_x_at	2.26848	2.26848	2.26848	2.26848	2.61793	2.26848	2.26848	2.26848	2.26848	2.18723	2.26848	2.26848	FALSE	unique, secondary redundant	0	rpa-1 encodes the C. elegans ortholog of the replication protein A (RPA) large subunit; by homology, RPA-1 is predicted to function as a DNA-binding and oligonucleotide oligosaccharide-binding (OB) protein that is required for DNA replication, repair, and recombination; large-scale RNAi screens indicate that rpa-1 is essential for embryonic development, and that in yeast two-hybrid assays interac…	rpa-1	FALSE	NA	NA	NA	NA	NA	NA	NA	NA	NA	NA	NA	NA	NA	NA	NA	NA	NA	NA	NA	NA	NA	NA	NA	NA	NA	NA	NA	NA	NA
181	171900_s_at	171900_s_at	10.8712	11.4551	10.8031	11.5223	10.7837	11.3839	10.8928	11.2661	10.9192	10.6896	10.81	10.8873	FALSE	unique, primary redundant	1		B0511.6	TRUE	0.318154	11.0237	1.52511	0.161046	0.29286	-6.40349	0.389913	11.0237	1.8691	0.0939186	0.196153	-5.78013	-0.0717592	11.0237	-0.243235	0.813192	0.996032	-6.41218	-0.0490479	11.0237	-0.235117	0.819299	1	-6.91617	0.0227113	11.0237	0.108869	0.915658	1
182	171901_x_at	171901_x_at	11.1974	10.5687	11.3849	11.3214	11.2303	10.7758	11.7086	11.1508	11.736	10.319	12.0959	10.2421	FALSE	unique, secondary redundant	0	haf-4 encodes a half-molecular ATP-binding cassette (ABC) transporter; haf-4 activity is required in embryos and adults for formation of birefringent material in gut granules, lysosome-related fat storage organelles.	haf-4	FALSE	NA	NA	NA	NA	NA	NA	NA	NA	NA	NA	NA	NA	NA	NA	NA	NA	NA	NA	NA	NA	NA	NA	NA	NA	NA	NA	NA	NA	NA
183	171902_x_at	171902_x_at	2.91764	3.27791	2.92336	3.33431	2.92336	2.92336	2.93175	2.94589	2.92336	2.92336	2.91514	2.87017	FALSE	no mapping	0	Caenorhabditis elegans cDNA clone:yk549c1 : 3prime end, single read.	NA	FALSE	NA	NA	NA	NA	NA	NA	NA	NA	NA	NA	NA	NA	NA	NA	NA	NA	NA	NA	NA	NA	NA	NA	NA	NA	NA	NA	NA	NA	NA
184	171903_x_at	171903_x_at	2.17173	2.17173	2.17173	2.17173	2.17173	2.17173	2.17173	2.17173	2.17173	2.17173	2.17173	2.17173	TRUE	no mapping	0	Caenorhabditis elegans cDNA clone:yk553g4 : 3prime end, single read.	NA	FALSE	NA	NA	NA	NA	NA	NA	NA	NA	NA	NA	NA	NA	NA	NA	NA	NA	NA	NA	NA	NA	NA	NA	NA	NA	NA	NA	NA	NA	NA
185	171904_x_at	171904_x_at	12.5106	12.1148	12.5749	12.4366	12.3675	12.3675	12.6138	12.3568	12.1721	11.8607	12.3441	11.778	FALSE	no mapping	0	Caenorhabditis elegans cDNA clone:yk736h9 : 3prime end, single read.	NA	FALSE	NA	NA	NA	NA	NA	NA	NA	NA	NA	NA	NA	NA	NA	NA	NA	NA	NA	NA	NA	NA	NA	NA	NA	NA	NA	NA	NA	NA	NA
186	171905_x_at	171905_x_at	10.3407	9.99851	10.1902	9.92192	10.5103	10.0233	10.2546	10.0245	10.0238	10.2229	9.9429	10.3233	FALSE	unique, primary redundant	1	K10D6.2 encodes three isoforms of a claudin homolog that may be required for normal cohesion of apical junctions in epithelia; K10D6.2A-C are worm-specific, with obvious homologs only in C. elegans; K10D6.2A-C are required for embryonic viability in mass RNAi assays; claudins are integral membrane proteins with four transmembrane sequences that are found in mammalian tight junctions (TJs), induce…	K10D6.2	TRUE	-0.210018	10.1481	-1.38805	0.198009	0.339594	-6.58259	-0.0393092	10.1481	-0.259803	0.800771	0.909741	-7.37723	-0.170709	10.1481	-0.797793	0.445215	0.941737	-6.11152	-0.0083204	10.1481	-0.0549913	0.957328	1	-6.9448	0.162388	10.1481	1.07326	0.310663	1
187	171906_x_at	171906_x_at	8.89864	9.40774	8.84188	9.15102	8.93321	9.25231	8.63346	8.99237	8.52751	9.27418	8.56685	9.11966	FALSE	unique, secondary redundant	0		K10C8.3	FALSE	NA	NA	NA	NA	NA	NA	NA	NA	NA	NA	NA	NA	NA	NA	NA	NA	NA	NA	NA	NA	NA	NA	NA	NA	NA	NA	NA	NA	NA
188	171907_x_at	171907_x_at	7.59205	7.34237	7.32979	7.37075	7.32979	7.32243	7.32733	7.32979	7.32733	7.32979	7.30454	7.50247	FALSE	no mapping	0	Caenorhabditis elegans cDNA clone:yk514a2 : 3prime end, single read.	NA	FALSE	NA	NA	NA	NA	NA	NA	NA	NA	NA	NA	NA	NA	NA	NA	NA	NA	NA	NA	NA	NA	NA	NA	NA	NA	NA	NA	NA	NA	NA
189	171908_x_at	171908_x_at	10.7961	11.0369	10.7211	10.9701	10.7851	10.9096	10.7703	10.9274	10.7048	10.579	10.6994	10.447	FALSE	unique, secondary redundant	0		B0491.5	FALSE	NA	NA	NA	NA	NA	NA	NA	NA	NA	NA	NA	NA	NA	NA	NA	NA	NA	NA	NA	NA	NA	NA	NA	NA	NA	NA	NA	NA	NA
190	171909_s_at	171909_s_at	9.386	10.5128	9.24697	10.4276	9.21562	10.3176	9.34733	10.0615	9.0209	9.32761	9.02413	9.14316	FALSE	unique, secondary redundant	0		ril-2	FALSE	NA	NA	NA	NA	NA	NA	NA	NA	NA	NA	NA	NA	NA	NA	NA	NA	NA	NA	NA	NA	NA	NA	NA	NA	NA	NA	NA	NA	NA
191	171910_x_at	171910_x_at	13.6521	13.6521	13.5726	13.6521	13.5699	13.6492	13.6018	13.6521	13.6521	14.109	13.7277	13.8778	FALSE	unique, primary redundant	1	aqp-2 encodes a transmembrane protein that belongs to the aquaglyceroporin subfamily of aquaporins; although loss of aqp-2 activity via mutation or RNAi results in no obvious developmental or behavioral abnormalities, when expressed in Xenopus oocytes, AQP-2 is able to confer significant water permeability; AQP-2::GFP fusion proteins are expressed predominantly in the excretory cell and more weak…	aqp-2	TRUE	0.178749	13.6974	1.43522	0.184535	0.322512	-6.52214	0.093293	13.6974	0.749071	0.472645	0.631986	-7.11344	0.0854563	13.6974	0.48518	0.638962	0.971843	-6.31839	0.0761139	13.6974	0.611136	0.555996	0.898989	-6.74529	-0.00934241	13.6974	-0.0750124	0.94182	1
192	171911_x_at	171911_x_at	11.2779	10.3636	11.3596	11.0035	11.1564	10.3849	11.3543	10.6529	11.2837	9.69786	11.2924	10.1754	FALSE	unique, secondary redundant	0		F53F4.11	FALSE	NA	NA	NA	NA	NA	NA	NA	NA	NA	NA	NA	NA	NA	NA	NA	NA	NA	NA	NA	NA	NA	NA	NA	NA	NA	NA	NA	NA	NA
193	171912_x_at	171912_x_at	4.24804	6.80802	3.78707	5.03905	2.78893	6.43455	5.34262	4.92066	3.82072	7.81988	4.99318	9.20024	FALSE	unique, secondary redundant	0	cht-1 encodes a chitinase orthologous to human chitinase-1 (OMIM:600031, mutations are associated with chitotriosidase deficiency); CHT-1 is predicted to function as an extracellular O-glycosyl hydrolase that hydrolyzes the glycosidic bond between two or more carbohydrates; in C. elegans, CHT-1 may play a role in embryogenesis, and may also be required for cuticle degradation during molting and d…	cht-1	FALSE	NA	NA	NA	NA	NA	NA	NA	NA	NA	NA	NA	NA	NA	NA	NA	NA	NA	NA	NA	NA	NA	NA	NA	NA	NA	NA	NA	NA	NA
194	171913_x_at	171913_x_at	2.1716	2.1716	2.1716	2.1716	2.1716	2.1716	2.1716	2.1716	2.1716	2.1716	2.1716	2.1716	TRUE	unique, secondary redundant	0		Y119D3B.13	FALSE	NA	NA	NA	NA	NA	NA	NA	NA	NA	NA	NA	NA	NA	NA	NA	NA	NA	NA	NA	NA	NA	NA	NA	NA	NA	NA	NA	NA	NA
195	171914_x_at	171914_x_at	2.23491	2.1716	2.1716	2.1716	2.1716	2.1716	2.1716	2.1716	2.1716	2.1716	2.1716	2.1716	TRUE	unique, primary redundant	1		F36F12.1	FALSE	NA	NA	NA	NA	NA	NA	NA	NA	NA	NA	NA	NA	NA	NA	NA	NA	NA	NA	NA	NA	NA	NA	NA	NA	NA	NA	NA	NA	NA
196	171915_at	171915_at	12.396	12.6109	12.4172	12.5514	12.614	12.4414	12.3816	12.4553	12.2688	12.2507	12.4111	12.4543	FALSE	no mapping	0	C.elegans cDNA clone yk110h10 : 3prime end, single read.	NA	FALSE	NA	NA	NA	NA	NA	NA	NA	NA	NA	NA	NA	NA	NA	NA	NA	NA	NA	NA	NA	NA	NA	NA	NA	NA	NA	NA	NA	NA	NA
197	171916_s_at	171916_s_at	9.88316	10.4148	9.63688	10.7957	9.64962	10.0291	9.73862	10.7517	9.39863	9.9579	9.37927	10.3248	FALSE	no mapping	0	C.elegans cDNA clone yk120e7 : 3prime end, single read.	NA	FALSE	NA	NA	NA	NA	NA	NA	NA	NA	NA	NA	NA	NA	NA	NA	NA	NA	NA	NA	NA	NA	NA	NA	NA	NA	NA	NA	NA	NA	NA
198	171917_x_at	171917_x_at	13.589	13.8488	13.3961	13.5781	13.5498	13.5356	13.4875	13.4203	13.4533	13.279	13.4514	13.2211	FALSE	unique, secondary redundant	0		Y69A2AR.18	FALSE	NA	NA	NA	NA	NA	NA	NA	NA	NA	NA	NA	NA	NA	NA	NA	NA	NA	NA	NA	NA	NA	NA	NA	NA	NA	NA	NA	NA	NA
199	171918_x_at	171918_x_at	8.39554	9.01692	8.05062	8.62776	8.35033	9.00448	8.22273	8.67387	7.70153	8.3519	7.73509	8.63497	FALSE	unique, primary redundant	1		Y17G7B.10	TRUE	0.641967	8.39715	2.7728	0.0213424	0.0598525	-4.46609	0.64272	8.39715	2.77605	0.0212284	0.0631279	-4.3292	-0.000752758	8.39715	-0.00229904	0.998215	1	-6.44407	0.145566	8.39715	0.628733	0.544909	0.892514	-6.73379	0.146319	8.39715	0.631984	0.542874	1
200	171919_x_at	171919_x_at	9.9539	10.9606	9.69247	9.96473	9.92016	10.7031	9.79659	9.90593	9.95395	11.4358	9.69247	11.3095	FALSE	unique, secondary redundant	0		F37C4.5	FALSE	NA	NA	NA	NA	NA	NA	NA	NA	NA	NA	NA	NA	NA	NA	NA	NA	NA	NA	NA	NA	NA	NA	NA	NA	NA	NA	NA	NA	NA
201	171920_x_at	171920_x_at	14.3674	14.3056	14.4272	14.3661	14.5077	14.2929	14.4351	14.2807	14.325	14.1799	14.3711	14.2906	FALSE	no mapping	0	C.elegans cDNA clone yk122a4 : 3prime end, single read.	NA	FALSE	NA	NA	NA	NA	NA	NA	NA	NA	NA	NA	NA	NA	NA	NA	NA	NA	NA	NA	NA	NA	NA	NA	NA	NA	NA	NA	NA	NA	NA
202	171921_x_at	171921_x_at	10.1345	11.8357	10.9021	12.4148	9.87234	11.8451	10.6195	12.2847	10.2969	12.4798	10.6551	13.0344	FALSE	unique, primary redundant	1	hil-7 encodes a histone H1.1 isoform that is required in the germline for chromatin silencing (assayed by silencing of transgenic DNA), for proliferation and differentiation, and for fertility; hil-7(RNAi) phenotypes resemble the Mes phenotype resulting from the desilencing of genes required for somatic differentiation in the germline; HIL-7 is required in both the hermaphrodite and the male germ…	hil-7	TRUE	1.95228	11.3646	8.32953	1.45177e-05	0.000188956	3.25316	1.8524	11.3646	7.90339	2.2245e-05	0.000306338	2.90219	0.0998776	11.3646	0.301323	0.769909	0.990427	-6.39521	-0.524438	11.3646	-2.23755	0.0516036	0.316762	-4.75686	-0.624315	11.3646	-2.66368	0.0255495	1
203	171922_x_at	171922_x_at	10.0739	8.98521	10.296	9.37811	10.2175	9.06782	10.1672	9.01116	9.86219	8.73845	9.86922	8.95499	FALSE	unique, primary redundant	1		T10B5.5	TRUE	-1.12072	9.55182	-7.06878	5.41347e-05	0.00051202	1.84157	-0.996059	9.55182	-6.28252	0.00013448	0.00117424	0.982444	-0.124657	9.55182	-0.555971	0.591574	0.968024	-6.2797	-0.184256	9.55182	-1.16217	0.274602	0.697067	-6.2545	-0.0595986	9.55182	-0.375911	0.715557	1
204	171923_x_at	171923_x_at	4.6405	7.20934	6.76991	5.80446	4.80492	6.78528	4.06699	5.57183	7.46542	7.23558	7.81957	7.10704	FALSE	unique, secondary redundant	0		Y38F1A.6	FALSE	NA	NA	NA	NA	NA	NA	NA	NA	NA	NA	NA	NA	NA	NA	NA	NA	NA	NA	NA	NA	NA	NA	NA	NA	NA	NA	NA	NA	NA
205	171924_x_at	171924_x_at	12.0846	12.4227	12.0114	12.6463	11.8959	12.4994	12.0931	12.6652	12.4757	12.7751	12.3484	12.6374	FALSE	unique, secondary redundant	0	unc-87 encodes, through alternative splicing, two proteins that are required to maintain the structure of myofilaments in body wall muscle cells; UNC-87 proteins resemble the C-terminal repeat region of calponin but have no obvious orthologs outside of nematodes; in vitro, UNC-87 proteins exist as monomers in solution, associate with thin (F-actin) filaments but not with monomeric G-actin, and bu…	unc-87	FALSE	NA	NA	NA	NA	NA	NA	NA	NA	NA	NA	NA	NA	NA	NA	NA	NA	NA	NA	NA	NA	NA	NA	NA	NA	NA	NA	NA	NA	NA
206	171925_x_at	171925_x_at	7.18631	6.77261	6.60672	6.64764	6.83448	6.5332	6.66114	6.59938	6.42163	6.45233	6.52403	6.56709	FALSE	unique, primary redundant	1		C46H3.2	TRUE	-0.228097	6.65055	-1.36687	0.204328	0.347288	-6.6093	0.00740803	6.65055	0.0443927	0.965546	1	-7.41331	-0.235505	6.65055	-0.997915	0.343996	0.917114	-5.93343	-0.0186591	6.65055	-0.111815	0.913387	1	-6.9396	0.216846	6.65055	1.29945	0.225596	1
207	171926_x_at	171926_x_at	7.61385	7.64632	7.78754	7.82196	7.79932	7.4646	7.58683	7.6154	7.27259	7.47127	7.46844	7.83755	FALSE	unique, secondary redundant	0	dhs-28 encodes an ortholog of human 17-BETA-HYDROXYSTEROID DEHYDROGENASE 4 (HSD17B4; OMIM:601860, mutated in D-bifunctional protein deficiency), which contains a C-terminal SCP-2 sterol transfer domain; the deletion allele dhs-28(ok450) is superficially wild-type.	dhs-28	FALSE	NA	NA	NA	NA	NA	NA	NA	NA	NA	NA	NA	NA	NA	NA	NA	NA	NA	NA	NA	NA	NA	NA	NA	NA	NA	NA	NA	NA	NA
208	171927_x_at	171927_x_at	12.682	12.8113	12.5768	12.4704	12.7088	12.7051	12.6375	12.3874	12.5259	12.3214	12.5565	12.2026	FALSE	unique, secondary redundant	0		tag-174	FALSE	NA	NA	NA	NA	NA	NA	NA	NA	NA	NA	NA	NA	NA	NA	NA	NA	NA	NA	NA	NA	NA	NA	NA	NA	NA	NA	NA	NA	NA
209	171928_x_at	171928_x_at	5.75587	5.19073	5.38968	5.19073	5.19073	5.19073	5.19073	5.19073	5.19073	5.19065	5.19073	4.53638	FALSE	unique, secondary redundant	0		F09E8.2	FALSE	NA	NA	NA	NA	NA	NA	NA	NA	NA	NA	NA	NA	NA	NA	NA	NA	NA	NA	NA	NA	NA	NA	NA	NA	NA	NA	NA	NA	NA
210	171929_x_at	171929_x_at	8.72213	8.04491	8.76891	7.95084	8.55244	8.01386	8.43752	7.79124	8.35398	7.42362	8.43248	7.49792	FALSE	unique, primary redundant	1	The C18E3.2 gene encodes a homolog of Swp73/BAF60, a component of the SWI/SNF complex that is conserved from yeast to mammals and that is involved in chromatin remodeling; C18E3.2 is probably required during mitosis of the T cells for asymmetric cell division.	C18E3.2	TRUE	-0.715387	8.16582	-3.69697	0.00481082	0.0181206	-2.93341	-0.799639	8.16582	-4.13237	0.0024654	0.0112923	-2.10502	0.0842519	8.16582	0.307872	0.765078	0.988422	-6.39307	0.0807946	8.16582	0.41753	0.685924	0.96154	-6.85155	-0.0034573	8.16582	-0.0178667	0.986129	1
211	171930_x_at	171930_x_at	7.32823	7.40911	7.32823	7.40459	7.34726	7.33988	7.32823	7.32823	7.01568	7.31697	7.31874	7.2073	FALSE	unique, secondary redundant	0		rsd-2	FALSE	NA	NA	NA	NA	NA	NA	NA	NA	NA	NA	NA	NA	NA	NA	NA	NA	NA	NA	NA	NA	NA	NA	NA	NA	NA	NA	NA	NA	NA
212	171931_s_at	171931_s_at	8.89178	8.05094	8.58417	8.28897	8.64027	7.70773	8.60059	8.02205	8.44702	7.54454	8.65991	7.63653	FALSE	unique, secondary redundant	0		C27H6.8	FALSE	NA	NA	NA	NA	NA	NA	NA	NA	NA	NA	NA	NA	NA	NA	NA	NA	NA	NA	NA	NA	NA	NA	NA	NA	NA	NA	NA	NA	NA
213	171932_x_at	171932_x_at	6.99482	6.15443	7.23957	8.49394	6.93552	6.16302	7.29986	8.29349	7.03394	5.6999	7.09721	6.89374	FALSE	unique, primary redundant	1		F09C8.1	TRUE	-0.982308	7.02495	-2.78387	0.0209569	0.0590412	-4.44769	0.681509	7.02495	1.9314	0.0849727	0.182425	-5.68645	-1.66382	7.02495	-3.3342	0.00855079	0.248864	-2.5594	-1.88794	7.02495	-5.35043	0.000438088	0.0155925	0.105704	-0.224124	7.02495	-0.635168	0.540886	1
214	171933_at	171933_at	9.15332	9.71549	9.35389	10.1728	9.13735	9.5045	9.3031	9.86809	9.17178	9.02747	9.25523	9.44575	FALSE	unique, non-redundant	1		Y37E3.11	TRUE	0.261669	9.42574	1.31725	0.219809	0.365853	-6.67082	0.52482	9.42574	2.64196	0.0264825	0.074572	-4.5513	-0.263151	9.42574	-0.936712	0.372987	0.92355	-5.99138	-0.413073	9.42574	-2.07942	0.0668462	0.362579	-5.00421	-0.149922	9.42574	-0.754711	0.469414	1
215	171934_x_at	171934_x_at	12.4186	12.7201	12.452	12.6907	12.5515	12.5872	12.4208	12.4949	12.3242	12.3058	12.4168	12.6562	FALSE	no mapping	0	Caenorhabditis elegans cDNA clone:yk463e9 : 3prime end, single read.	NA	FALSE	NA	NA	NA	NA	NA	NA	NA	NA	NA	NA	NA	NA	NA	NA	NA	NA	NA	NA	NA	NA	NA	NA	NA	NA	NA	NA	NA	NA	NA
216	171935_s_at	171935_s_at	3.75265	3.1355	3.37627	3.34304	4.60147	3.54672	3.54672	2.83377	3.30451	4.54506	3.73316	5.59769	FALSE	unique, primary redundant	1		D1044.2	TRUE	-0.143779	3.77638	-0.21163	0.837038	0.931059	-7.52475	0.372783	3.77638	0.548706	0.59635	0.744766	-7.25068	-0.516561	3.77638	-0.537639	0.603664	0.969951	-6.29019	-0.182404	3.77638	-0.268483	0.794287	1	-6.907	0.334158	3.77638	0.491853	0.634416	1
217	171936_s_at	171936_s_at	10.8906	9.0075	10.6351	8.79378	10.9243	8.82809	10.7643	8.67732	10.8869	8.93311	10.8387	9.08051	FALSE	unique, primary redundant	1		F23H12.2	TRUE	-1.97773	9.85502	-19.2292	1.04591e-08	2.05472e-06	10.8104	-1.8955	9.85502	-18.4296	1.52854e-08	4.46938e-06	10.4244	-0.0822364	9.85502	-0.565384	0.585417	0.968024	-6.27419	0.0723673	9.85502	0.703618	0.499196	0.864516	-6.68152	0.154604	9.85502	1.50319	0.166517	1
218	171937_x_at	171937_x_at	6.54165	5.95231	6.55163	6.35885	6.72535	6.10884	6.79961	6.05209	6.71586	6.44417	6.64129	6.54836	FALSE	unique, secondary redundant	0	htz-1 encodes the C. elegans ortholog of the H2A.Z histone variant; htz-1 is an essential gene and during development, HTZ-1 functions with the PHA-4/FoxA transcription factor and the MYS-1/TIP60-SSL-1/SWR1 remodeling complex to regulate gene expression during pharyngeal (foregut) organogenesis; a YFP::HTZ-1 fusion protein localizes to pharyngeal gene promoters at the onset of transcription, in a…	htz-1	FALSE	NA	NA	NA	NA	NA	NA	NA	NA	NA	NA	NA	NA	NA	NA	NA	NA	NA	NA	NA	NA	NA	NA	NA	NA	NA	NA	NA	NA	NA
219	171938_x_at	171938_x_at	11.418	11.4937	11.5621	11.418	11.6079	11.2454	11.5091	11.418	11.2597	11.2664	11.6362	11.3497	FALSE	unique, secondary redundant	0	crt-1 encodes an ortholog of calreticulin (a calcium-binding molecular chaperone of the endoplasmic reticulum); crt-1 is dispensable for viability, but required for normal sperm development, male mating efficiency, some forms of necrotic cell death, and hermaphrodite fertility at high temperatures (which may reflect a stress response); crt-1 expression is induced by stress; CRT-1 protein binds Ca…	crt-1	FALSE	NA	NA	NA	NA	NA	NA	NA	NA	NA	NA	NA	NA	NA	NA	NA	NA	NA	NA	NA	NA	NA	NA	NA	NA	NA	NA	NA	NA	NA
220	171939_x_at	171939_x_at	8.60367	8.58401	8.461	8.56908	8.56073	8.53567	8.61939	8.58896	8.33435	8.35762	8.37733	8.04329	FALSE	unique, primary redundant	1		T07A9.10	TRUE	-0.0071511	8.46959	-0.0473586	0.963246	1	-7.54823	-0.085465	8.46959	-0.565997	0.585017	0.735174	-7.24037	0.0783139	8.46959	0.366733	0.722162	0.984827	-6.37187	0.0919899	8.46959	0.609209	0.557218	0.899358	-6.74654	0.013676	8.46959	0.0905702	0.929787	1
221	171940_x_at	171940_x_at	14.4145	14.2096	14.4045	14.341	14.3969	14.1963	14.3503	14.3858	14.3781	14.1049	14.3598	14.2759	FALSE	unique, secondary redundant	0	rpl-31 encodes a large ribosomal subunit L31 protein.	rpl-31	FALSE	NA	NA	NA	NA	NA	NA	NA	NA	NA	NA	NA	NA	NA	NA	NA	NA	NA	NA	NA	NA	NA	NA	NA	NA	NA	NA	NA	NA	NA
222	171941_s_at	171941_s_at	8.76177	6.34863	9.40319	7.65474	8.81744	8.27149	9.05372	6.8342	8.28702	7.77685	8.6999	10.867	FALSE	unique, non-redundant	1	F44E5.5 encodes a member of the Hsp70 family of heat shock proteins; as loss of F44E5.5 activity via large-scale RNAi screens results in no obvious defects, the precise role of F44E5.5 in C. elegans development and/or behavior is not yet known.	F44E5.5	TRUE	-1.15642	8.39799	-1.26198	0.238197	0.387733	-6.73751	-0.600301	8.39799	-0.655094	0.528542	0.684594	-7.18262	-0.556121	8.39799	-0.42913	0.677762	0.977224	-6.34547	-0.986312	8.39799	-1.07634	0.309354	0.722018	-6.34725	-0.430191	8.39799	-0.469457	0.649737	1
223	171942_x_at	171942_x_at	7.22578	5.68582	6.95597	5.6444	7.24936	5.69944	7.30941	5.81896	7.06907	5.53436	7.23348	6.49997	FALSE	unique, secondary redundant	0	rnp-6 encodes an ortholog of HALF-PINT in D. melanogaster and FBP Interacting Repressor (FIR)/PUF60 in mammals, predicted to be involved in mRNA splicing regulation, mRNA localization, or transcriptional regulation via TFIIH.	rnp-6	FALSE	NA	NA	NA	NA	NA	NA	NA	NA	NA	NA	NA	NA	NA	NA	NA	NA	NA	NA	NA	NA	NA	NA	NA	NA	NA	NA	NA	NA	NA
224	171943_x_at	171943_x_at	7.65116	7.6646	7.56323	7.53427	7.47792	7.55416	7.44032	7.47792	7.3369	7.24138	7.43786	7.28979	FALSE	no mapping	0	Caenorhabditis elegans cDNA clone:yk670g4 : 3prime end, single read.	NA	FALSE	NA	NA	NA	NA	NA	NA	NA	NA	NA	NA	NA	NA	NA	NA	NA	NA	NA	NA	NA	NA	NA	NA	NA	NA	NA	NA	NA	NA	NA
225	171944_x_at	171944_x_at	4.76375	4.69745	4.80694	4.69745	5.13664	4.67888	4.91012	4.80082	4.69745	4.56056	4.7769	4.35751	FALSE	no mapping	0	Caenorhabditis elegans cDNA clone:yk662e3 : 3prime end, single read.	NA	FALSE	NA	NA	NA	NA	NA	NA	NA	NA	NA	NA	NA	NA	NA	NA	NA	NA	NA	NA	NA	NA	NA	NA	NA	NA	NA	NA	NA	NA	NA
226	171945_x_at	171945_x_at	2.32655	2.17175	2.17175	2.17175	2.17975	2.17175	2.17175	2.17175	2.17175	2.17175	2.17175	2.17175	TRUE	unique, secondary redundant	0		mlt-10	FALSE	NA	NA	NA	NA	NA	NA	NA	NA	NA	NA	NA	NA	NA	NA	NA	NA	NA	NA	NA	NA	NA	NA	NA	NA	NA	NA	NA	NA	NA
227	171946_x_at	171946_x_at	8.80974	8.68127	8.46482	8.47761	8.55568	8.55064	8.25241	8.41423	8.44297	8.8537	8.46482	9.03488	FALSE	unique, secondary redundant	0		clic-1	FALSE	NA	NA	NA	NA	NA	NA	NA	NA	NA	NA	NA	NA	NA	NA	NA	NA	NA	NA	NA	NA	NA	NA	NA	NA	NA	NA	NA	NA	NA
228	171947_x_at	171947_x_at	6.52446	6.39525	6.59727	5.74825	7.06882	6.47503	6.92677	6.03324	6.57495	6.63309	6.79211	6.78936	FALSE	unique, primary redundant	1	cyb-1 encodes a cyclin B homolog that appears to be required both for embryogenesis (via maternally encoded CYB-1) and for postembryonic development and fertility (via zygotically encoded CYB-1); removing maternal product in cyb-1(RNAi) embryos causes multiple nuclei, and affected embryos arrest development at an early embryonic stage.	cyb-1	TRUE	-0.22162	6.54655	-0.882614	0.400054	0.561466	-7.13596	-0.581763	6.54655	-2.31691	0.0452882	0.112309	-5.08233	0.360143	6.54655	1.0142	0.336572	0.915141	-5.91752	0.310837	6.54655	1.23793	0.246586	0.669761	-6.16829	-0.0493064	6.54655	-0.196366	0.848619	1
229	171948_x_at	171948_x_at	13.4555	11.9866	13.2532	11.9642	13.4584	11.909	13.3526	12.0672	12.9207	11.9002	13.0721	12.2106	FALSE	unique, primary redundant	1	tba-2 encodes a tubulin with similarity to the murine alpha-2 chain; in small scale assays tba-1(RNAi) has no phenotype and was found to function redundantly with its isotype tba-1 to form spindle structures in embryos with the tbb-1 and tbb-2 beta-isotypes.	tba-2	TRUE	-1.34629	12.6292	-9.29101	5.88786e-06	9.67686e-05	4.21904	-1.14531	12.6292	-7.90402	2.22308e-05	0.000306338	2.90286	-0.200979	12.6292	-0.980755	0.35195	0.917114	-5.94998	-0.148743	12.6292	-1.0265	0.331043	0.741486	-6.39858	0.0522362	12.6292	0.360492	0.726667	1
230	171949_x_at	171949_x_at	7.73865	8.64177	7.70755	8.71069	7.3221	8.53593	7.70595	8.46104	7.37296	8.25424	7.5709	8.30098	FALSE	unique, secondary redundant	0		Y39A1A.24	FALSE	NA	NA	NA	NA	NA	NA	NA	NA	NA	NA	NA	NA	NA	NA	NA	NA	NA	NA	NA	NA	NA	NA	NA	NA	NA	NA	NA	NA	NA
231	171950_x_at	171950_x_at	7.04626	6.59748	6.46282	6.56323	7.46101	6.51627	7.03124	6.39495	6.76816	6.12769	6.56323	6.56323	FALSE	no mapping	0	Caenorhabditis elegans cDNA clone:yk624g6 : 3prime end, single read.	NA	FALSE	NA	NA	NA	NA	NA	NA	NA	NA	NA	NA	NA	NA	NA	NA	NA	NA	NA	NA	NA	NA	NA	NA	NA	NA	NA	NA	NA	NA	NA
232	171951_x_at	171951_x_at	7.93213	7.74876	7.93253	7.28442	8.17178	7.87841	8.18067	7.03678	8.32556	8.67906	7.97947	8.90426	FALSE	unique, secondary redundant	0	The protein product of this gene is predicted to contain a glutamine/asparagine (Q/N)-rich ('prion') domain, by the algorithm of Michelitsch and Weissman (as of the WS77 release of WormBase, i.e., in wormpep77).	pqn-83	FALSE	NA	NA	NA	NA	NA	NA	NA	NA	NA	NA	NA	NA	NA	NA	NA	NA	NA	NA	NA	NA	NA	NA	NA	NA	NA	NA	NA	NA	NA
233	171952_s_at	171952_s_at	2.92745	3.43474	2.8119	2.96908	2.80796	3.54639	2.92745	2.93411	2.57706	3.29131	2.92745	3.59386	FALSE	no mapping	0	Caenorhabditis elegans cDNA clone:yk388e5 : 3prime end, single read.	NA	FALSE	NA	NA	NA	NA	NA	NA	NA	NA	NA	NA	NA	NA	NA	NA	NA	NA	NA	NA	NA	NA	NA	NA	NA	NA	NA	NA	NA	NA	NA
234	171953_x_at	171953_x_at	11.9319	10.2265	11.9184	10.3041	11.8321	10.2961	12.1541	10.4005	12.0984	10.7856	12.0805	11.366	FALSE	unique, secondary redundant	0		ran-1	FALSE	NA	NA	NA	NA	NA	NA	NA	NA	NA	NA	NA	NA	NA	NA	NA	NA	NA	NA	NA	NA	NA	NA	NA	NA	NA	NA	NA	NA	NA
235	171954_x_at	171954_x_at	14.1619	14.0149	14.1333	14.0831	14.1799	14.0449	14.0504	14.0781	14.0909	13.7275	14.1181	14.0031	FALSE	unique, secondary redundant	0	rps-11 encodes a small ribosomal subunit S11 protein; by homology, RPS-11 is predicted to function in protein biosynthesis; in C. elegans, RPS-11 activity is required for embryonic and germline development, as well as the overall health of the animal.	rps-11	FALSE	NA	NA	NA	NA	NA	NA	NA	NA	NA	NA	NA	NA	NA	NA	NA	NA	NA	NA	NA	NA	NA	NA	NA	NA	NA	NA	NA	NA	NA
236	171955_x_at	171955_x_at	12.8015	12.5701	12.536	12.4812	12.6251	12.6281	12.4986	12.5268	12.4768	12.4268	12.4629	12.3626	FALSE	no mapping	0	Caenorhabditis elegans cDNA clone:yk560c9 : 3prime end, single read.	NA	FALSE	NA	NA	NA	NA	NA	NA	NA	NA	NA	NA	NA	NA	NA	NA	NA	NA	NA	NA	NA	NA	NA	NA	NA	NA	NA	NA	NA	NA	NA
237	171956_s_at	171956_s_at	10.2081	11.1943	10.1574	11.611	9.9296	11.0705	10.1105	11.4759	10.031	11.5678	10.0433	11.7109	FALSE	no mapping	0	Caenorhabditis elegans cDNA clone:yk624f1 : 3prime end, single read.	NA	FALSE	NA	NA	NA	NA	NA	NA	NA	NA	NA	NA	NA	NA	NA	NA	NA	NA	NA	NA	NA	NA	NA	NA	NA	NA	NA	NA	NA	NA	NA
238	171957_x_at	171957_x_at	14.7564	14.5954	14.7282	14.7011	14.6072	14.5931	14.817	14.6043	14.6485	14.4441	14.7107	14.5915	FALSE	unique, secondary redundant	0	rpl-38 encodes a large ribosomal subunit L38 protein.	rpl-38	FALSE	NA	NA	NA	NA	NA	NA	NA	NA	NA	NA	NA	NA	NA	NA	NA	NA	NA	NA	NA	NA	NA	NA	NA	NA	NA	NA	NA	NA	NA
239	171958_at	171958_at	13.6046	13.8582	13.6192	13.8207	13.8037	13.6947	13.6597	13.6947	13.6142	13.5721	13.6947	13.7831	FALSE	no mapping	0	Caenorhabditis elegans cDNA clone:yk584b8 : 3prime end, single read.	NA	FALSE	NA	NA	NA	NA	NA	NA	NA	NA	NA	NA	NA	NA	NA	NA	NA	NA	NA	NA	NA	NA	NA	NA	NA	NA	NA	NA	NA	NA	NA
240	171959_x_at	171959_x_at	8.65564	8.55501	8.75882	8.6526	9.05272	8.58565	8.66463	8.62598	8.69004	8.21821	8.67307	8.40814	FALSE	unique, secondary redundant	0	rps-18 encodes a small ribosomal subunit S18 protein.	rps-18	FALSE	NA	NA	NA	NA	NA	NA	NA	NA	NA	NA	NA	NA	NA	NA	NA	NA	NA	NA	NA	NA	NA	NA	NA	NA	NA	NA	NA	NA	NA
241	171960_x_at	171960_x_at	8.77142	8.76198	8.75689	8.8348	8.71123	8.79638	8.84382	8.93258	8.53363	8.88146	8.74125	9.23392	FALSE	unique, secondary redundant	0	his-72 encodes an H3 histone required for embryonic viability.	his-72	FALSE	NA	NA	NA	NA	NA	NA	NA	NA	NA	NA	NA	NA	NA	NA	NA	NA	NA	NA	NA	NA	NA	NA	NA	NA	NA	NA	NA	NA	NA
242	171961_x_at	171961_x_at	11.2176	11.59	11.4802	11.2619	11.5729	11.2812	11.4101	11.1174	11.3965	11.4862	11.3782	11.3166	FALSE	unique, primary redundant	1	gdi-1 encodes a member of the Rab GDP dissociation inhibitor (GDI) family with high similarity to Drosophila Gdi; expressed around the pharyngeal, vulval, and tail regions.	gdi-1	TRUE	0.0568489	11.3757	0.526681	0.610952	0.754868	-7.39831	-0.190877	11.3757	-1.7684	0.110261	0.221951	-5.92859	0.247726	11.3757	1.62287	0.138537	0.782449	-5.19637	0.220519	11.3757	2.04302	0.070927	0.375322	-5.0603	-0.0272071	11.3757	-0.252062	0.806568	1
243	171962_x_at	171962_x_at	6.22057	5.85519	5.88281	6.31832	5.8092	6.17381	5.86923	6.13046	5.85778	5.79701	5.84063	6.17879	FALSE	unique, primary redundant	1	hsf-1 encodes the C. elegans heat-shock transcription factor ortholog; HSF-1 functions as a transcriptional regulator of stress-induced gene expression whose activity is required for heat-shock and proteotoxicity response, larval development, innate immunity, and regulation of adult lifespan.	hsf-1	TRUE	-0.0205169	5.99448	-0.160555	0.875935	0.957876	-7.53523	0.34497	5.99448	2.69956	0.0240809	0.0693311	-4.45603	-0.365486	5.99448	-2.02241	0.0733414	0.651192	-4.62486	-0.267189	5.99448	-2.09089	0.0656083	0.358805	-4.98647	0.0982977	5.99448	0.76923	0.461165	1
244	171963_x_at	171963_x_at	11.5946	9.18803	11.5464	8.99828	11.5075	9.74182	11.3655	9.59458	11.3075	9.5173	11.3005	10.1026	FALSE	unique, secondary redundant	0	eukaryotic cytosolic chaperonin; affects viability and fertility, and is expressed in various muscle and neuronal cells: near the pharynx, near the anal sphincter, in the ventral nerve cord and the nerve ring; occasionally the expression is visible in hypodermal cells and in some vulval cells.	cct-6	FALSE	NA	NA	NA	NA	NA	NA	NA	NA	NA	NA	NA	NA	NA	NA	NA	NA	NA	NA	NA	NA	NA	NA	NA	NA	NA	NA	NA	NA	NA
245	171964_s_at	171964_s_at	9.94171	9.76641	9.74136	9.33683	9.83305	9.82581	9.73676	9.43064	9.89151	9.45503	9.84456	9.0835	FALSE	unique, secondary redundant	0		T20B12.7	FALSE	NA	NA	NA	NA	NA	NA	NA	NA	NA	NA	NA	NA	NA	NA	NA	NA	NA	NA	NA	NA	NA	NA	NA	NA	NA	NA	NA	NA	NA
246	171965_x_at	171965_x_at	7.45891	7.6209	7.29726	7.26524	7.23165	7.53846	7.2745	7.22647	6.89372	7.29775	6.98353	7.85698	FALSE	unique, secondary redundant	0		tag-349	FALSE	NA	NA	NA	NA	NA	NA	NA	NA	NA	NA	NA	NA	NA	NA	NA	NA	NA	NA	NA	NA	NA	NA	NA	NA	NA	NA	NA	NA	NA
247	171966_x_at	171966_x_at	8.15152	6.39164	7.78178	6.29352	8.70002	6.21857	7.38479	6.26849	6.7244	5.91829	7.18466	7.32355	FALSE	unique, secondary redundant	0		calu-1	FALSE	NA	NA	NA	NA	NA	NA	NA	NA	NA	NA	NA	NA	NA	NA	NA	NA	NA	NA	NA	NA	NA	NA	NA	NA	NA	NA	NA	NA	NA
248	171967_x_at	171967_x_at	6.5071	6.90157	6.47457	6.47845	6.5071	6.56585	6.5071	6.42807	6.47837	7.03375	6.45119	7.41653	FALSE	unique, secondary redundant	0		C27H2.2	FALSE	NA	NA	NA	NA	NA	NA	NA	NA	NA	NA	NA	NA	NA	NA	NA	NA	NA	NA	NA	NA	NA	NA	NA	NA	NA	NA	NA	NA	NA
249	171968_x_at	171968_x_at	10.5161	9.09421	10.2063	8.86431	10.4889	9.01085	10.1774	8.71573	10.4788	9.17134	10.2679	9.48898	FALSE	unique, secondary redundant	0	This gene encodes a protein containing a DnaJ ('J') domain.	dnj-19	FALSE	NA	NA	NA	NA	NA	NA	NA	NA	NA	NA	NA	NA	NA	NA	NA	NA	NA	NA	NA	NA	NA	NA	NA	NA	NA	NA	NA	NA	NA
250	171969_x_at	171969_x_at	9.81348	8.9297	9.82905	9.51868	9.90808	8.71934	9.87648	9.43806	9.19271	8.35873	9.54866	8.83899	FALSE	unique, secondary redundant	0	ZK669.4 is orthologous to the human gene DIHYDROLIPOAMIDE BRANCHED CHAIN TRANSACYLASE (E2 COMPONENT OF BRANCHED CHAIN KETO ACID DEHYDROGENASE COMPLEX; (DBT), which when mutated leads to maple syrup urine disease, type II (OMIM:248610); the ZK669.4 protein is predicted to be mitochondrial with 68% accuracy.	ZK669.4	FALSE	NA	NA	NA	NA	NA	NA	NA	NA	NA	NA	NA	NA	NA	NA	NA	NA	NA	NA	NA	NA	NA	NA	NA	NA	NA	NA	NA	NA	NA
251	171970_x_at	171970_x_at	2.28383	2.32018	2.28383	2.17991	2.28383	2.28383	2.28383	2.1716	2.46174	3.97554	2.28383	2.28383	FALSE	unique, non-redundant	1		H39E23.3	TRUE	0.516715	2.42465	1.38197	0.199806	0.341514	-6.59028	-0.0720505	2.42465	-0.192702	0.851405	0.944395	-7.39391	0.588766	2.42465	1.11346	0.293924	0.901704	-5.81618	0.64807	2.42465	1.73329	0.116552	0.481479	-5.52066	0.0593045	2.42465	0.158612	0.877423	1
252	171971_x_at	171971_x_at	11.3318	10.662	11.8818	11.4638	10.81	10.8504	12.2578	10.9122	10.7606	9.64949	11.1497	9.77502	FALSE	no mapping	0	Caenorhabditis elegans cDNA clone:yk733f9 : 3prime end, single read.	NA	FALSE	NA	NA	NA	NA	NA	NA	NA	NA	NA	NA	NA	NA	NA	NA	NA	NA	NA	NA	NA	NA	NA	NA	NA	NA	NA	NA	NA	NA	NA
253	171972_x_at	171972_x_at	6.51258	7.20271	6.51258	7.16973	6.54729	6.94928	6.79378	7.03268	6.61881	7.08085	6.4958	6.70895	FALSE	unique, primary redundant	1		klp-20	TRUE	0.518053	6.80209	4.02983	0.00287916	0.0119787	-2.39544	0.369737	6.80209	2.87611	0.018007	0.055723	-4.16288	0.148316	6.80209	0.815803	0.435349	0.937092	-6.09687	0.107159	6.80209	0.833568	0.425763	0.815932	-6.57849	-0.041157	6.80209	-0.320152	0.756049	1
254	171973_at	171973_at	7.87629	7.54545	7.5692	7.50869	7.80713	7.32471	7.53212	7.18925	7.43489	6.92409	7.45502	7.09654	FALSE	no mapping	0	Caenorhabditis elegans cDNA clone:yk578h5 : 3prime end, single read.	NA	FALSE	NA	NA	NA	NA	NA	NA	NA	NA	NA	NA	NA	NA	NA	NA	NA	NA	NA	NA	NA	NA	NA	NA	NA	NA	NA	NA	NA	NA	NA
255	171974_x_at	171974_x_at	8.56231	8.7574	8.50448	8.79407	8.44279	8.532	8.33989	8.56731	8.26208	8.19982	8.1213	8.37188	FALSE	unique, primary redundant	1	This gene encodes a protein containing a DnaJ ('J') domain.	dnj-8	TRUE	0.0740132	8.45461	0.440684	0.669677	0.804341	-7.44317	0.255863	8.45461	1.52344	0.161457	0.296267	-6.27174	-0.181849	8.45461	-0.765623	0.463205	0.945444	-6.13698	-0.0813425	8.45461	-0.484324	0.639547	0.940629	-6.81917	0.100507	8.45461	0.598431	0.564081	1
256	171975_x_at	171975_x_at	4.7515	4.55005	5.3954	4.19766	5.18168	4.43768	5.42835	4.69028	5.32123	4.65234	5.03816	4.67992	FALSE	unique, secondary redundant	0	rsp-3 encodes a putative ortholog of human SF2/ASF and member of the SR protein family of nuclear phosphoproteins that are required for constitutive splicing and influence alternative splicing regulation; rsp-3 affects the development of oocytes together with rsr-1, and is required for late embryonic viability; SPK-1 binds directly to and phosphorylates the RS domain of RSP-3 in vitro and the mRN…	rsp-3	FALSE	NA	NA	NA	NA	NA	NA	NA	NA	NA	NA	NA	NA	NA	NA	NA	NA	NA	NA	NA	NA	NA	NA	NA	NA	NA	NA	NA	NA	NA
257	171976_x_at	171976_x_at	10.8008	10.6876	10.6872	10.7378	10.8512	10.757	10.8851	10.7151	10.9467	10.4221	10.8836	10.4541	FALSE	unique, secondary redundant	0	rps-20 encodes a small ribosomal subunit S20 protein.	rps-20	FALSE	NA	NA	NA	NA	NA	NA	NA	NA	NA	NA	NA	NA	NA	NA	NA	NA	NA	NA	NA	NA	NA	NA	NA	NA	NA	NA	NA	NA	NA
258	171977_x_at	171977_x_at	12.3926	11.9303	11.973	11.854	12.1119	11.8305	12.0001	11.7696	11.9776	11.9627	11.9642	11.9627	FALSE	unique, primary redundant	1	rps-20 encodes a small ribosomal subunit S20 protein.	rps-20	TRUE	-0.252877	11.9774	-2.50961	0.0329525	0.0848305	-4.90122	-0.11695	11.9774	-1.16064	0.275193	0.43223	-6.72001	-0.135927	11.9774	-0.953867	0.364687	0.920273	-5.97544	0.0457197	11.9774	0.453735	0.660597	0.949005	-6.83457	0.181646	11.9774	1.80271	0.104417	1
259	171978_x_at	171978_x_at	6.91919	6.58678	6.74145	6.59717	7.06614	6.40495	6.40495	6.37073	6.14415	5.92834	6.37073	5.8776	FALSE	no mapping	0	Caenorhabditis elegans cDNA clone:yk644f4 : 3prime end, single read.	NA	FALSE	NA	NA	NA	NA	NA	NA	NA	NA	NA	NA	NA	NA	NA	NA	NA	NA	NA	NA	NA	NA	NA	NA	NA	NA	NA	NA	NA	NA	NA
260	171979_x_at	171979_x_at	6.06157	6.14936	5.89718	6.06157	6.37374	6.29473	6.06136	6.0681	6.00076	6.06157	5.89064	6.31644	FALSE	unique, secondary redundant	0		T19H12.2	FALSE	NA	NA	NA	NA	NA	NA	NA	NA	NA	NA	NA	NA	NA	NA	NA	NA	NA	NA	NA	NA	NA	NA	NA	NA	NA	NA	NA	NA	NA
261	171980_x_at	171980_x_at	2.1716	2.1716	2.1716	2.1716	2.1716	2.1716	2.1716	2.1716	2.1716	2.1716	2.1716	2.1716	TRUE	unique, secondary redundant	0		tag-76	FALSE	NA	NA	NA	NA	NA	NA	NA	NA	NA	NA	NA	NA	NA	NA	NA	NA	NA	NA	NA	NA	NA	NA	NA	NA	NA	NA	NA	NA	NA
262	171981_x_at	171981_x_at	5.41938	5.49042	5.41938	5.41938	5.97327	4.90807	5.45779	5.31608	5.41938	4.8125	5.41938	5.32612	FALSE	no mapping	0	Caenorhabditis elegans cDNA clone:yk640h5 : 3prime end, single read.	NA	FALSE	NA	NA	NA	NA	NA	NA	NA	NA	NA	NA	NA	NA	NA	NA	NA	NA	NA	NA	NA	NA	NA	NA	NA	NA	NA	NA	NA	NA	NA
263	171982_x_at	171982_x_at	10.6076	11.493	10.5346	11.6263	10.5787	11.0772	10.3184	11.6074	10.0788	10.5871	10.0731	10.5402	FALSE	unique, primary redundant	1	flp-1 can encode up to seven distinct, yet highly similar, FMRFamide-related peptides (FaRPs), small neuromodulatory peptides that are characterized by a C-terminal Arg-Phe-amide motif; in C. elegans, FLP-1 peptides are required for regulation of several behaviors, including well-coordinated, sinusoidal movement and the transition between active and inactive states of egg-laying; receptors for th…	flp-1	TRUE	0.63071	10.7602	1.91465	0.0872951	0.181926	-5.84512	0.949249	10.7602	2.88165	0.017844	0.0553958	-4.15367	-0.31854	10.7602	-0.683769	0.511076	0.958468	-6.19757	-0.205556	10.7602	-0.624009	0.547873	0.894169	-6.73691	0.112984	10.7602	0.342986	0.739363	1
264	171983_s_at	171983_s_at	4.19437	4.03627	4.13254	4.03627	4.07632	4.3992	4.03627	3.90273	3.95746	3.34132	4.03761	3.35885	FALSE	unique, secondary redundant	0		Y51A2D.8	FALSE	NA	NA	NA	NA	NA	NA	NA	NA	NA	NA	NA	NA	NA	NA	NA	NA	NA	NA	NA	NA	NA	NA	NA	NA	NA	NA	NA	NA	NA
265	171984_at	171984_at	10.8281	10.7449	10.7198	10.6723	11.0947	10.5822	10.5544	10.6723	10.8097	10.2354	10.6634	10.5634	FALSE	no mapping	0	Caenorhabditis elegans cDNA clone:yk600c2 : 3prime end, single read.	NA	FALSE	NA	NA	NA	NA	NA	NA	NA	NA	NA	NA	NA	NA	NA	NA	NA	NA	NA	NA	NA	NA	NA	NA	NA	NA	NA	NA	NA	NA	NA
266	171985_x_at	171985_x_at	2.1716	2.1716	2.1716	2.1716	2.1716	2.1716	2.1716	2.1716	2.1716	2.1716	2.1716	2.1716	TRUE	no mapping	0	Caenorhabditis elegans cDNA clone:yk636h3 : 3prime end, single read.	NA	FALSE	NA	NA	NA	NA	NA	NA	NA	NA	NA	NA	NA	NA	NA	NA	NA	NA	NA	NA	NA	NA	NA	NA	NA	NA	NA	NA	NA	NA	NA
267	171986_x_at	171986_x_at	11.3177	12.2506	11.1604	12.3291	11.0912	11.5284	10.6025	12.2018	10.3647	10.9505	10.3107	10.7027	FALSE	unique, primary redundant	1		fip-2	TRUE	0.65198	11.2342	1.31448	0.2207	0.366948	-6.67421	1.05333	11.2342	2.12365	0.0621916	0.143549	-5.38979	-0.401347	11.2342	-0.57217	0.581	0.966957	-6.27016	-0.168027	11.2342	-0.338765	0.742437	0.985442	-6.88378	0.23332	11.2342	0.470406	0.649084	1
268	171987_x_at	171987_x_at	11.6348	10.1446	11.2852	9.99146	11.6882	10.1602	11.2678	9.94866	11.0214	9.65844	11.1219	9.60445	FALSE	unique, primary redundant	1		W08F4.3	TRUE	-1.46043	10.6273	-7.20073	4.6799e-05	0.000459332	1.99781	-1.37679	10.6273	-6.78836	7.42562e-05	0.000735716	1.61636	-0.0836356	10.6273	-0.291591	0.777107	0.991469	-6.3983	0.139529	10.6273	0.68796	0.508553	0.869054	-6.69289	0.223165	10.6273	1.10033	0.299312	1
269	171988_at	171988_at	13.2094	13.0439	13.0578	13.2286	13.2245	12.7818	13.0088	13.1358	12.8769	12.7511	12.8877	13.1943	FALSE	no mapping	0	Caenorhabditis elegans cDNA clone:yk608c8 : 3prime end, single read.	NA	FALSE	NA	NA	NA	NA	NA	NA	NA	NA	NA	NA	NA	NA	NA	NA	NA	NA	NA	NA	NA	NA	NA	NA	NA	NA	NA	NA	NA	NA	NA
270	171989_x_at	171989_x_at	9.77842	9.19923	10.0078	9.68822	9.80459	9.12471	10.1273	9.57308	9.99837	8.64482	9.98003	9.14364	FALSE	unique, secondary redundant	0		puf-12	FALSE	NA	NA	NA	NA	NA	NA	NA	NA	NA	NA	NA	NA	NA	NA	NA	NA	NA	NA	NA	NA	NA	NA	NA	NA	NA	NA	NA	NA	NA
271	171990_x_at	171990_x_at	4.02708	3.37289	3.37289	3.50061	4.15489	3.1529	3.37289	3.16055	2.91628	3.37289	3.37289	3.37289	FALSE	unique, secondary redundant	0	dpy-27 encodes an ATP-binding protein that is a homolog of the SMC4 subunit of mitotic condensin; DPY-27, in combination with other proteins including MIX-1, act as a unit to repress X-linked gene expression during hermaphrodite dosage compensation; in XX oocytes and early embryos, DPY-27 exhibits diffuse nuclear localization, but by the 30-cell stage of embryogenesis, DPY-27 specifically localiz…	dpy-27	FALSE	NA	NA	NA	NA	NA	NA	NA	NA	NA	NA	NA	NA	NA	NA	NA	NA	NA	NA	NA	NA	NA	NA	NA	NA	NA	NA	NA	NA	NA
272	171991_x_at	171991_x_at	6.75697	6.36217	6.65603	6.27031	6.37232	6.41899	6.5407	6.36217	6.5966	5.97545	6.51705	5.50712	FALSE	unique, secondary redundant	0		Y39A3CL.4	FALSE	NA	NA	NA	NA	NA	NA	NA	NA	NA	NA	NA	NA	NA	NA	NA	NA	NA	NA	NA	NA	NA	NA	NA	NA	NA	NA	NA	NA	NA
273	171992_x_at	171992_x_at	4.70096	4.70096	4.70096	4.77682	4.79735	4.70096	4.76606	4.70096	4.70096	4.67147	4.70096	4.70096	FALSE	unique, secondary redundant	0		Y38E10A.6	FALSE	NA	NA	NA	NA	NA	NA	NA	NA	NA	NA	NA	NA	NA	NA	NA	NA	NA	NA	NA	NA	NA	NA	NA	NA	NA	NA	NA	NA	NA
274	171993_x_at	171993_x_at	9.09903	9.27927	8.97892	9.52627	8.87808	8.98195	8.87817	9.32057	8.7716	9.36123	8.55901	9.09398	FALSE	no mapping	0	Caenorhabditis elegans cDNA clone:yk601h10 : 3prime end, single read.	NA	FALSE	NA	NA	NA	NA	NA	NA	NA	NA	NA	NA	NA	NA	NA	NA	NA	NA	NA	NA	NA	NA	NA	NA	NA	NA	NA	NA	NA	NA	NA
275	171994_x_at	171994_x_at	12.6384	12.5796	12.6578	12.6173	12.7496	12.4017	12.7275	12.4228	12.6047	12.2192	12.6594	12.3579	FALSE	unique, secondary redundant	0	rps-22 encodes a small ribosomal subunit S15a protein.	rps-22	FALSE	NA	NA	NA	NA	NA	NA	NA	NA	NA	NA	NA	NA	NA	NA	NA	NA	NA	NA	NA	NA	NA	NA	NA	NA	NA	NA	NA	NA	NA
276	171995_x_at	171995_x_at	6.60779	5.55093	6.28413	6.08045	6.55397	5.99901	5.83876	5.98971	5.07763	5.76675	5.16749	6.44333	FALSE	unique, primary redundant	1	lit-1 encodes a serine threonine protein kinase homolog related to the Drosophila protein Nemo that is required for embryonic viability, plays a central role in controlling the asymmetry of cell divisions during embryogenesis, and affects EMS, MS, and C lineages; acts downstream of mom-2 with respect to polarity defects and mediates larval cell fate decisions that involve POP-1, and is expressed …	lit-1	TRUE	-0.307568	5.94666	-0.738922	0.478493	0.638751	-7.25613	0.407706	5.94666	0.979499	0.352538	0.514369	-6.91022	-0.715274	5.94666	-1.21511	0.25477	0.884867	-5.70511	-0.398935	5.94666	-0.958428	0.362502	0.76426	-6.46556	0.316338	5.94666	0.759992	0.466403	1
277	171996_x_at	171996_x_at	8.32346	8.22528	8.10254	8.73873	8.34672	8.17676	8.04826	8.58392	8.05549	7.90816	7.98624	7.94175	FALSE	unique, primary redundant	1	egl-15 encodes an FGF-like receptor tyrosine kinase orthologous to human FGFR1 (OMIM:136350, which when mutated leads to Pfeiffer syndrome); EGL-15 is required for several processes including fluid balance and sex myoblast migration, which is essential for proper development of the egg-laying system, and is required to phosphorylate SAX-7, which inhibits the colocalization of SAX-7 with the ankyr…	egl-15	TRUE	-0.138489	8.20311	-0.728724	0.484416	0.643823	-7.26395	0.375787	8.20311	1.97738	0.0788928	0.172148	-5.61648	-0.514276	8.20311	-1.91351	0.0874562	0.6851	-4.78602	-0.318065	8.20311	-1.67365	0.127996	0.503376	-5.60518	0.196211	8.20311	1.03246	0.328393	1
278	171997_x_at	171997_x_at	12.4547	12.734	12.4998	13.0494	12.4577	12.2454	12.4432	12.8456	12.4719	12.6478	12.3697	12.6849	FALSE	unique, secondary redundant	0	lev-11 encodes tropomyosin, an actin-binding contractile structural protein orthologous to human TROPOMYOSIN 1 (TPM1; OMIM:191010), which when mutated leads to familial hypertrophic cardiomyopathy; LEV-11 is required for embryonic development, normal body morphology, and locomotion; expressed as multiple tissue-specific isoforms generated by alternative mRNA splicing and promoter use, LEV-11 is d…	lev-11	FALSE	NA	NA	NA	NA	NA	NA	NA	NA	NA	NA	NA	NA	NA	NA	NA	NA	NA	NA	NA	NA	NA	NA	NA	NA	NA	NA	NA	NA	NA
279	171998_x_at	171998_x_at	8.42176	8.80732	8.52054	9.09869	7.94966	8.69932	8.28868	9.13005	8.1081	8.4809	7.84372	8.13493	FALSE	unique, secondary redundant	0	unc-13 encodes at least five protein isoforms that regulate neurotransmitter release by altering the conformation of syntaxin; UNC-13 proteins are required for normal pharyngeal pumping and thrashing in liquid, normally short lifespan, normally large brood sizes, and full adult body sizes; UNC-13 proteins have orthologs in vertebrates and Drosophila; UNC-13 proteins are complex, with multiple C2,…	unc-13	FALSE	NA	NA	NA	NA	NA	NA	NA	NA	NA	NA	NA	NA	NA	NA	NA	NA	NA	NA	NA	NA	NA	NA	NA	NA	NA	NA	NA	NA	NA
280	171999_x_at	171999_x_at	8.47982	8.80126	8.40063	9.971	8.26857	8.33956	8.20495	9.81983	7.97744	8.67488	8.0085	8.71295	FALSE	unique, primary redundant	1	clh-1 encodes two CLC-type chloride channels via alternative splicing, homologous to human CLC1 (OMIM:118425) and CLC2 (OMIM:600570); CLH-1a and CLH-1b are required for maintenance of normal body shape; null mutations of clh-1 cause abnormal alae and a wider body than normal, with the body phenotype being reversible by culture medium of high osmolarity.	clh-1	TRUE	0.363288	8.63828	1.18814	0.264722	0.419822	-6.82342	1.29657	8.63828	4.24045	0.00209682	0.00995969	-1.9347	-0.933279	8.63828	-2.15831	0.0587647	0.599715	-4.41937	-0.896025	8.63828	-2.93047	0.0164705	0.16103	-3.63058	0.0372545	8.63828	0.121842	0.90566	1
281	172000_x_at	172000_x_at	9.4546	7.95611	9.2965	8.25493	9.26695	8.05395	9.2507	8.21635	8.80096	7.14393	9.07314	7.40887	FALSE	unique, primary redundant	1	swp-1 encodes a protein containing two SWAP (Suppressor-of-White-APricot splicing regulator) domains that have been implicated in RNA binding; orthologous to C. briggsae CBG09000.	swp-1	TRUE	-1.45617	8.51475	-4.86136	0.000854382	0.00449462	-1.11006	-1.24673	8.51475	-4.16217	0.00235738	0.0109048	-2.05792	-0.209435	8.51475	-0.494402	0.632683	0.971843	-6.31363	-0.242049	8.51475	-0.80807	0.439567	0.826534	-6.5999	-0.0326138	8.51475	-0.10888	0.91565	1
282	172001_x_at	172001_x_at	12.7586	13.08	12.8008	13.3874	12.7823	12.8082	12.874	13.1969	13.0701	13.3132	12.895	13.2595	FALSE	unique, primary redundant	1	lev-11 encodes tropomyosin, an actin-binding contractile structural protein orthologous to human TROPOMYOSIN 1 (TPM1; OMIM:191010), which when mutated leads to familial hypertrophic cardiomyopathy; LEV-11 is required for embryonic development, normal body morphology, and locomotion; expressed as multiple tissue-specific isoforms generated by alternative mRNA splicing and promoter use, LEV-11 is d…	lev-11	TRUE	0.196869	13.0188	1.51277	0.164106	0.296921	-6.42003	0.424705	13.0188	3.2635	0.00958097	0.0337901	-3.5183	-0.227836	13.0188	-1.23795	0.246578	0.877987	-5.67919	-0.214109	13.0188	-1.64525	0.133798	0.515077	-5.64489	0.0137269	13.0188	0.10548	0.918273	1
283	172002_x_at	172002_x_at	3.17073	3.17073	3.17073	3.58278	3.14771	3.17073	3.17073	3.17073	2.74728	4.31579	2.99121	4.07587	FALSE	unique, secondary redundant	0		lec-7	FALSE	NA	NA	NA	NA	NA	NA	NA	NA	NA	NA	NA	NA	NA	NA	NA	NA	NA	NA	NA	NA	NA	NA	NA	NA	NA	NA	NA	NA	NA
284	172003_x_at	172003_x_at	4.03592	5.16754	4.56063	4.84665	4.01934	4.22777	3.69376	4.22777	4.06421	7.68299	3.8018	7.84671	FALSE	unique, secondary redundant	0		lec-7	FALSE	NA	NA	NA	NA	NA	NA	NA	NA	NA	NA	NA	NA	NA	NA	NA	NA	NA	NA	NA	NA	NA	NA	NA	NA	NA	NA	NA	NA	NA
285	172004_x_at	172004_x_at	11.9033	12.6855	12.0371	12.8768	11.8137	12.6122	12.1915	12.6762	12.7418	13.1433	12.6966	12.8254	FALSE	unique, primary redundant	1	unc-87 encodes, through alternative splicing, two proteins that are required to maintain the structure of myofilaments in body wall muscle cells; UNC-87 proteins resemble the C-terminal repeat region of calponin but have no obvious orthologs outside of nematodes; in vitro, UNC-87 proteins exist as monomers in solution, associate with thin (F-actin) filaments but not with monomeric G-actin, and bu…	unc-87	TRUE	0.660713	12.517	2.4843	0.0343596	0.0874128	-4.94272	0.484409	12.517	1.82139	0.101357	0.208425	-5.85093	0.176303	12.517	0.468745	0.650227	0.971855	-6.32666	0.0208591	12.517	0.0784307	0.939175	1	-6.94308	-0.155444	12.517	-0.584475	0.573038	1
286	172005_x_at	172005_x_at	8.81213	8.43899	8.73281	8.52901	8.33123	8.24589	8.34411	8.28641	7.85677	7.89188	8.06307	7.59644	FALSE	unique, primary redundant	1	sur-2 encodes a novel protein that is orthologous to the Drosophila and human MED23 mediator subunits; sur-2 is a downstream component of the let-60-ras-mediated signaling pathway and likely functions by regulating transcription of genes essential for a number of developmental processes, including vulval development, larval development, and formation of the gonad and mail tail; sur-2 is expressed…	sur-2	TRUE	-0.141122	8.26073	-0.453965	0.660438	0.796898	-7.43674	-0.242705	8.26073	-0.780741	0.454692	0.61604	-7.08828	0.101583	8.26073	0.231065	0.822352	0.997244	-6.41528	0.0549686	8.26073	0.176824	0.863501	1	-6.92931	-0.0466147	8.26073	-0.149951	0.884059	1
287	172006_x_at	172006_x_at	9.01827	8.93036	8.76968	8.96065	8.87651	8.78446	8.62946	8.99996	8.61411	8.9028	8.63534	8.8726	FALSE	unique, primary redundant	1	bli-4 encodes a variety of related subtilases (serine endoproteases of the KEX2/subtilisin class), with shared N-termini but varying C-termini, that are collectively required both for larval viability and for stable adhesion of the adult cuticle.	bli-4	TRUE	0.0362442	8.83285	0.361528	0.725918	0.849336	-7.47768	0.266244	8.83285	2.65573	0.025887	0.0733058	-4.52854	-0.23	8.83285	-1.62225	0.13867	0.782449	-5.19721	-0.0718651	8.83285	-0.716839	0.491378	0.860338	-6.67174	0.158135	8.83285	1.57737	0.148638	1
288	172007_x_at	172007_x_at	13.3859	13.2489	13.416	13.3141	13.573	13.0428	13.2898	13.2086	13.2395	12.7339	13.3345	12.8533	FALSE	unique, secondary redundant	0	pab-1 encodes a polyadenylate-binding protein (i.e., poly(A)-binding protein, or PAB); while not extensively characterized, PAB-1 has been successfully used as an epitope-tagged transgenic reagent for tissue-specific isolation of mRNAs.	pab-1	FALSE	NA	NA	NA	NA	NA	NA	NA	NA	NA	NA	NA	NA	NA	NA	NA	NA	NA	NA	NA	NA	NA	NA	NA	NA	NA	NA	NA	NA	NA
289	172008_x_at	172008_x_at	6.47384	6.69774	6.47384	6.47384	6.43368	6.47922	6.52428	6.55382	6.56645	6.27336	6.47384	6.29368	FALSE	no mapping	0	Caenorhabditis elegans cDNA clone:yk578h2 : 3prime end, single read.	NA	FALSE	NA	NA	NA	NA	NA	NA	NA	NA	NA	NA	NA	NA	NA	NA	NA	NA	NA	NA	NA	NA	NA	NA	NA	NA	NA	NA	NA	NA	NA
290	172009_x_at	172009_x_at	7.95225	8.5175	8.02125	8.77092	7.93377	8.61587	7.93483	8.52526	7.77727	8.08408	7.92546	8.02125	FALSE	unique, secondary redundant	0	Y56A3A.18 encodes an ortholog of S. cerevisiae BUD20 that may suppress tumorous growth in the germline; like PRO-1, -2, and -3, Y56A3A.18 is thought to be required for ribosome biogenesis, suggesting a link between biogenesis in the distal sheath and control of cell division in the germline.	Y56A3A.18	FALSE	NA	NA	NA	NA	NA	NA	NA	NA	NA	NA	NA	NA	NA	NA	NA	NA	NA	NA	NA	NA	NA	NA	NA	NA	NA	NA	NA	NA	NA
291	172010_x_at	172010_x_at	11.5527	11.5599	11.5548	11.6341	11.6569	11.4711	11.5652	11.4917	11.5189	11.5885	11.345	11.9679	FALSE	unique, primary redundant	1	cap-1 encodes an F-actin capping protein alpha subunit that affects fertility; likely expressed in touch receptor neurons.	cap-1	TRUE	-0.0363074	11.5756	-0.309407	0.763947	0.878325	-7.49679	0.209563	11.5756	1.78587	0.107249	0.217385	-5.90311	-0.24587	11.5756	-1.48158	0.172071	0.82236	-5.38287	-0.158076	11.5756	-1.34711	0.210379	0.631289	-6.03737	0.0877935	11.5756	0.748165	0.473165	1
292	172011_x_at	172011_x_at	9.31431	9.53923	9.45346	9.1973	9.54913	9.28452	9.55663	8.97092	9.31431	8.90425	9.38615	8.78636	FALSE	unique, primary redundant	1		H28G03.2	TRUE	-0.149921	9.27138	-0.923942	0.379254	0.540999	-7.09806	-0.480555	9.27138	-2.9616	0.0156517	0.0499591	-4.02057	0.330634	9.27138	1.44084	0.182983	0.830775	-5.43479	0.257806	9.27138	1.58882	0.146034	0.536711	-5.72268	-0.0728284	9.27138	-0.448831	0.664002	1
293	172012_x_at	172012_x_at	9.06904	9.1118	9.17754	9.63987	9.19626	9.03264	8.92671	9.29801	8.92936	8.88947	8.8146	8.69795	FALSE	no mapping	0	Caenorhabditis elegans cDNA clone:yk653c12 : 3prime end, single read.	NA	FALSE	NA	NA	NA	NA	NA	NA	NA	NA	NA	NA	NA	NA	NA	NA	NA	NA	NA	NA	NA	NA	NA	NA	NA	NA	NA	NA	NA	NA	NA
294	172013_x_at	172013_x_at	11.1971	11.2683	11.4924	11.7402	11.1162	11.4147	11.7271	11.7865	11.5652	10.921	11.5377	11.2611	FALSE	non-unique	0	byn-1 encodes a homolog of mammalian BYSTIN-LIKE (BYSL; OMIM:603871).	byn-1, F57B9.8	FALSE	NA	NA	NA	NA	NA	NA	NA	NA	NA	NA	NA	NA	NA	NA	NA	NA	NA	NA	NA	NA	NA	NA	NA	NA	NA	NA	NA	NA	NA
295	172014_x_at	172014_x_at	8.03667	7.11956	7.79476	6.66119	8.2335	7.11425	7.11956	6.68819	7.08419	6.83833	7.58345	7.09733	FALSE	unique, secondary redundant	0		cdc-48.2	FALSE	NA	NA	NA	NA	NA	NA	NA	NA	NA	NA	NA	NA	NA	NA	NA	NA	NA	NA	NA	NA	NA	NA	NA	NA	NA	NA	NA	NA	NA
296	172015_x_at	172015_x_at	3.65779	4.23642	3.73957	3.76244	3.3874	4.28785	4.30467	3.90923	3.76238	4.95625	3.90165	4.85391	FALSE	unique, non-redundant	1		Y82E9BR.17	TRUE	0.890983	4.0633	2.90614	0.0171409	0.0502125	-4.24404	0.193233	4.0633	0.630272	0.543945	0.697717	-7.19949	0.69775	4.0633	1.60928	0.141486	0.787822	-5.21471	0.318312	4.0633	1.03825	0.325831	0.736812	-6.38666	-0.379438	4.0633	-1.23762	0.246694	1
297	172016_x_at	172016_x_at	8.98323	8.54169	8.79009	8.60123	9.06902	8.67321	8.47626	8.48323	8.38311	8.54348	8.35556	8.72511	FALSE	unique, primary redundant	1	sup-17 encodes an ADAM protein, an integral membrane disintegrin and zinc-activated metalloproteinase, orthologous to Drosophila and mouse KUZBANIAN and the vertebrate ADAM10 proteins; SUP-17 is required maternally for embryonic development and plays a role in LIN-12/Notch-mediated cell signaling required for several cell fate decisions during vulval development; SUP-17 is also required for norma…	sup-17	TRUE	-0.225664	8.63543	-1.25814	0.239518	0.389279	-6.74206	0.0625511	8.63543	0.348742	0.735179	0.859532	-7.34762	-0.288215	8.63543	-1.13624	0.284759	0.899094	-5.79192	-0.0170636	8.63543	-0.0951348	0.92626	1	-6.94149	0.271151	8.63543	1.51175	0.164362	1
298	172017_x_at	172017_x_at	8.91721	8.64901	8.78142	8.85649	8.58696	7.91185	8.67724	8.52185	8.31914	8.29238	8.37762	8.34756	FALSE	unique, non-redundant	1	The dnj-25 (Ce-auxilin) gene is required in vivo for clathrin-mediated endocytosis and for normal development.	dnj-25	TRUE	-0.323358	8.51989	-1.43789	0.183796	0.321642	-6.51868	-0.0367911	8.51989	-0.1636	0.873605	0.959203	-7.39962	-0.286567	8.51989	-0.901058	0.390674	0.929939	-6.02375	-0.290886	8.51989	-1.29349	0.227561	0.64834	-6.10261	-0.00431869	8.51989	-0.0192041	0.985091	1
299	172018_x_at	172018_x_at	10.4557	9.41721	10.0125	9.72454	10.1229	9.67322	9.93049	9.33428	9.98265	9.62185	9.99312	10.311	FALSE	unique, primary redundant	1	The unc-112 gene encodes a pleckstrin homology domain-containing protein, orthologous to human Mitogen inducible gene-2, that is required for assembly of muscle dense bodies and M lines during embryogenesis; UNC-112 is a dense body/M-line component and requires PAT-3/beta-integrin, UNC-52/perlecan, and PAT-4/integrin-linked kinase for proper localization; UNC-112 binds PAT-4 directly, forms a ter…	unc-112	TRUE	-0.616338	9.88163	-2.80432	0.0202631	0.0574967	-4.41367	-0.188766	9.88163	-0.85888	0.412357	0.575351	-7.02234	-0.427572	9.88163	-1.37563	0.201695	0.846363	-5.51599	-0.219181	9.88163	-0.997268	0.344293	0.752442	-6.4278	0.20839	9.88163	0.948167	0.367429	1
300	172019_x_at	172019_x_at	7.94727	7.58428	8.09036	7.78444	7.98354	7.34984	8.1143	7.43115	8.02121	7.30785	8.10548	6.83653	FALSE	unique, primary redundant	1	lin-9 encodes two novel proteins that are conserved amongst C. elegans, Drosophila, plants, and vertebrates; lin-9 activity is required redundantly with activity of the synMuv A genes, such as lin-8, for negative regulation of the RTK/Ras-mediated signal transduction pathway that controls vulval development; in addition, lin-9 activity is required non-redundantly for hermaphrodite gonadal sheath …	lin-9	TRUE	-0.570017	7.71302	-2.90785	0.0170929	0.0501173	-4.24119	-0.752668	7.71302	-3.83961	0.0038539	0.0163094	-2.57325	0.182651	7.71302	0.658856	0.526231	0.959467	-6.2148	0.0632819	7.71302	0.322823	0.75409	0.990459	-6.88951	-0.119369	7.71302	-0.60894	0.557389	1
301	172020_x_at	172020_x_at	6.62438	6.48388	6.47125	6.51826	6.50096	6.47968	6.74001	6.4183	6.5176	6.48625	6.60354	6.50096	FALSE	unique, primary redundant	1		lin-36	TRUE	-0.0643791	6.52876	-0.891894	0.395315	0.556956	-7.12758	-0.125758	6.52876	-1.74222	0.11492	0.228585	-5.96653	0.061379	6.52876	0.601274	0.562266	0.966829	-6.25237	0.00409426	6.52876	0.0567209	0.955988	1	-6.94469	-0.0572847	6.52876	-0.793609	0.447528	1
302	172021_x_at	172021_x_at	8.47197	7.81842	8.13246	7.82591	8.43186	7.65763	8.04365	7.71188	7.99627	8.10102	8.28619	8.22546	FALSE	unique, primary redundant	1	gly-5 encodes a predicted member of the UDP-GalNAc:polypeptide N-acetylgalactosaminyltransferase (ppGaNTase) family.	gly-5	TRUE	-0.441011	8.05856	-2.47287	0.0350142	0.0887771	-4.96143	-0.233015	8.05856	-1.30658	0.223263	0.372243	-6.54957	-0.207997	8.05856	-0.824695	0.430533	0.936879	-6.08953	-0.0620598	8.05856	-0.347986	0.735728	0.981153	-6.88034	0.145937	8.05856	0.818308	0.433989	1
303	172022_x_at	172022_x_at	8.32836	7.49701	8.23034	7.46055	8.46672	7.53459	8.2349	7.29589	8.29722	7.25893	8.26712	7.2511	FALSE	unique, non-redundant	1		Y73E7A.6	TRUE	-0.933924	7.84356	-10.5859	1.95928e-06	4.41469e-05	5.39204	-0.908273	7.84356	-10.2952	2.48247e-06	7.06156e-05	5.22756	-0.0256508	7.84356	-0.20559	0.841615	1	-6.42127	0.0943307	7.84356	1.06923	0.312381	0.724283	-6.35469	0.119982	7.84356	1.35998	0.206423	1
304	172023_x_at	172023_x_at	8.57827	9.05813	8.61835	8.97212	8.67983	8.86277	8.36034	8.6336	7.76871	7.72352	7.84165	7.56579	FALSE	unique, primary redundant	1	klp-11 encodes a predicted kinesin protein with high similarity to OSM-3 in the motor domain and encodes one of the motor subunits of heterotrimeric CeKinesin-II; expressed throughout the nervous system.	klp-11	TRUE	0.205867	8.38859	0.443981	0.667378	0.802347	-7.44159	0.117056	8.38859	0.252447	0.806279	0.913439	-7.37929	0.0888112	8.38859	0.135434	0.895203	1	-6.43416	0.157633	8.38859	0.339957	0.741568	0.984923	-6.88334	0.0688219	8.38859	0.148424	0.88523	1
305	172024_x_at	172024_x_at	6.84914	6.69092	6.54605	8.13148	6.21651	6.46943	6.33772	8.06115	6.47002	6.90789	6.22517	7.16421	FALSE	unique, secondary redundant	0	clh-1 encodes two CLC-type chloride channels via alternative splicing, homologous to human CLC1 (OMIM:118425) and CLC2 (OMIM:600570); CLH-1a and CLH-1b are required for maintenance of normal body shape; null mutations of clh-1 cause abnormal alae and a wider body than normal, with the body phenotype being reversible by culture medium of high osmolarity.	clh-1	FALSE	NA	NA	NA	NA	NA	NA	NA	NA	NA	NA	NA	NA	NA	NA	NA	NA	NA	NA	NA	NA	NA	NA	NA	NA	NA	NA	NA	NA	NA
306	172025_x_at	172025_x_at	8.17037	7.69812	8.53164	8.38306	8.33896	7.76098	9.00595	8.35759	8.97331	7.70814	8.75329	8.11531	FALSE	unique, secondary redundant	0	nrf-6 encodes a protein with 12 predicted transmembrane domains that is highly similar to NDG-4 and affects embryonic viability, yolk transport, locomotion, body morphology, and affects sensitivity to fluoxetine with respect to nose-contraction response in a common pathway with ndg-4 and nrf-5; expressed in the most anterior cells of the hypodermis and in the intestine and is required in the inte…	nrf-6	FALSE	NA	NA	NA	NA	NA	NA	NA	NA	NA	NA	NA	NA	NA	NA	NA	NA	NA	NA	NA	NA	NA	NA	NA	NA	NA	NA	NA	NA	NA
307	172026_x_at	172026_x_at	9.19869	9.19378	9.13436	10.0155	9.3945	8.84072	9.02761	10.228	9.51332	8.29307	9.12693	7.2296	FALSE	unique, secondary redundant	0		vap-1	FALSE	NA	NA	NA	NA	NA	NA	NA	NA	NA	NA	NA	NA	NA	NA	NA	NA	NA	NA	NA	NA	NA	NA	NA	NA	NA	NA	NA	NA	NA
308	172027_x_at	172027_x_at	4.72948	5.21713	4.58263	6.5771	4.69853	5.30998	4.75316	6.15804	4.58228	5.15469	4.26849	4.91688	FALSE	unique, primary redundant	1	The csp-2 gene encodes a caspase homolog that may be involved in apoptosis.	csp-2	TRUE	0.557168	5.07903	1.60316	0.142833	0.268071	-6.29702	1.34924	5.07903	3.88224	0.00360861	0.0154481	-2.50448	-0.792077	5.07903	-1.61155	0.14099	0.78715	-5.21166	-0.656741	5.07903	-1.88967	0.0908709	0.425817	-5.2923	0.135336	5.07903	0.389407	0.70589	1
309	172028_x_at	172028_x_at	4.22583	4.28313	4.27107	4.25136	4.33482	4.02956	4.62818	3.93994	4.29907	4.22583	4.19014	3.61219	FALSE	unique, primary redundant	1	unc-11 encodes multiple isoforms of a clathrin-adaptor protein AP180 (OMIM:603025) that functions in clathrin-mediated endocytosis; UNC-11 is essential for embryogenesis, locomotion, and pharyngeal pumping, and regulates neurotransmitter release by controlling vesicle trafficking and fusion; UNC-11 is also required for localization of SNB-1/synaptobrevin to synaptic vesicles, thus acting as a sor…	unc-11	TRUE	-0.107067	4.19093	-0.647372	0.533306	0.687296	-7.32281	-0.428633	4.19093	-2.5917	0.0287739	0.0794061	-4.6342	0.321566	4.19093	1.37485	0.201928	0.846363	-5.51694	0.245009	4.19093	1.48144	0.172109	0.579148	-5.86641	-0.076557	4.19093	-0.462898	0.654257	1
310	172029_x_at	172029_x_at	4.5855	4.612	4.7911	4.612	4.65103	4.56915	4.91048	4.46477	4.8094	4.46477	4.79493	4.40284	FALSE	unique, secondary redundant	0	unc-11 encodes multiple isoforms of a clathrin-adaptor protein AP180 (OMIM:603025) that functions in clathrin-mediated endocytosis; UNC-11 is essential for embryogenesis, locomotion, and pharyngeal pumping, and regulates neurotransmitter release by controlling vesicle trafficking and fusion; UNC-11 is also required for localization of SNB-1/synaptobrevin to synaptic vesicles, thus acting as a sor…	unc-11	FALSE	NA	NA	NA	NA	NA	NA	NA	NA	NA	NA	NA	NA	NA	NA	NA	NA	NA	NA	NA	NA	NA	NA	NA	NA	NA	NA	NA	NA	NA
311	172030_x_at	172030_x_at	5.95433	6.55246	5.90757	6.91847	6.13144	6.27595	5.8731	7.25611	6.03148	6.13228	6.13055	6.13144	FALSE	unique, non-redundant	1	csp-3 encodes a protein that is homologous to the C-terminal domain of caspase-like cysteine proteases; unlike other caspases, CSP-3 does not contain a middle or N-terminal domain, and thus may either function in concert with the middle domains of other caspases or may play a regulatory (dominant negative) role in caspase activation; as loss of csp-3 activity via large-scale RNAi does not result …	csp-3	TRUE	0.281149	6.2746	1.14095	0.282892	0.440252	-6.87635	0.79827	6.2746	3.23952	0.00995893	0.0349466	-3.5581	-0.517122	6.2746	-1.48392	0.171464	0.82236	-5.37987	-0.448445	6.2746	-1.81987	0.101603	0.45076	-5.39536	0.0686769	6.2746	0.278703	0.786673	1
312	172031_x_at	172031_x_at	9.79105	9.71828	9.71349	10.1553	9.68222	9.70476	9.70237	10.0225	9.61956	9.71834	9.56366	9.9615	FALSE	unique, primary redundant	1	etr-1 encodes a muscle-specific ELAV-type RNA-binding protein, whose homologs include Drosophila ELAV and human CUG-BINDING PROTEIN (CUGBP1; OMIM:601074); etr-1 function is required for embryonic muscle development, which suggests that ETR-1's homology to CUG-BP (implicated in myotonic dystrophy) might reflect conserved roles in development.	etr-1	TRUE	0.0161827	9.77941	0.227493	0.825046	0.922728	-7.52092	0.386581	9.77941	5.43446	0.000391935	0.00261145	-0.157911	-0.370398	9.77941	-3.68188	0.00492582	0.184322	-2.01525	-0.332625	9.77941	-4.67596	0.00111054	0.0289685	-0.861666	0.0377729	9.77941	0.531002	0.608073	1
313	172032_x_at	172032_x_at	6.7632	6.96834	6.89088	7.98028	6.86166	7.56583	6.68996	7.89513	7.11732	7.23467	7.08502	7.68384	FALSE	unique, primary redundant	1	rnt-1 encodes a transcription factor that is the sole C. elegans member of the RUNX family of transcriptional regulators; rnt-1 activity is required for several developmental processes, including regulation of hypodermal seam cell proliferation and proper development of the male tail; RNT-1 can physically interact with SMA-4 and regulates, either directly or indirectly, expression of tlp-1 and ck…	rnt-1	TRUE	0.342223	7.22801	2.0261	0.0729029	0.15785	-5.6748	0.964466	7.22801	5.71004	0.00027393	0.00198166	0.223636	-0.622243	7.22801	-2.60493	0.028152	0.437522	-3.72111	-0.596802	7.22801	-3.53331	0.00622432	0.086569	-2.64245	0.0254409	7.22801	0.150621	0.883545	1
314	172033_x_at	172033_x_at	2.17963	2.17963	2.17963	2.17963	2.29072	2.23283	2.17963	2.17963	2.17963	2.17963	2.17963	2.17963	TRUE	unique, primary redundant	1	daf-2 encodes a predicted receptor tyrosine kinase that is the C. elegans insulin/IGF receptor ortholog; DAF-2 activity is required for a number of processes in C. elegans, including embryonic and larval development, formation of the developmentally arrested dauer larval stage, adult longevity, reproduction, fat storage, salt chemotaxis learning, and response to exogenous stressors such as high t…	daf-2	FALSE	NA	NA	NA	NA	NA	NA	NA	NA	NA	NA	NA	NA	NA	NA	NA	NA	NA	NA	NA	NA	NA	NA	NA	NA	NA	NA	NA	NA	NA
315	172034_x_at	172034_x_at	5.8483	7.81089	6.31835	8.40563	5.97397	8.10181	5.82573	8.42465	5.94179	7.90694	5.87414	7.82685	FALSE	unique, primary redundant	1		nhr-59	TRUE	2.01853	7.02159	11.1256	1.28117e-06	3.32126e-05	5.84302	2.21297	7.02159	12.1973	5.80002e-07	2.85371e-05	6.7497	-0.194447	7.02159	-0.757836	0.467631	0.946218	-6.143	-0.279168	7.02159	-1.5387	0.157733	0.556915	-5.79049	-0.0847213	7.02159	-0.466962	0.651455	1
316	172035_x_at	172035_x_at	6.24376	6.7947	6.36403	7.17252	5.88442	6.56047	6.20024	7.32206	6.1169	7.49941	6.28838	8.29168	FALSE	unique, primary redundant	1		nhr-50	TRUE	0.869836	6.72821	2.8075	0.0201571	0.0572734	-4.40836	1.3112	6.72821	4.23207	0.0021232	0.0100425	-1.94786	-0.441366	6.72821	-1.00732	0.339694	0.915143	-5.92426	-0.64389	6.72821	-2.07823	0.0669758	0.362969	-5.00605	-0.202523	6.72821	-0.653669	0.52942	1
317	172036_x_at	172036_x_at	7.24558	6.67811	7.09805	7.03977	7.21314	5.97168	7.70578	6.62228	7.15765	5.88544	6.93188	5.6487	FALSE	unique, primary redundant	1	ars-1 encodes an alanyl tRNA synthetase; on the basis of similarity to S. cerevisiae ALA1p, ARS-1 is probably cytoplasmic.	ars-1	TRUE	-1.02705	6.7665	-2.87201	0.0181287	0.0525917	-4.30093	-0.808323	6.7665	-2.26038	0.0497035	0.120548	-5.17307	-0.218723	6.7665	-0.432489	0.675407	0.977224	-6.34394	-0.258505	6.7665	-0.722879	0.487832	0.858194	-6.66722	-0.0397825	6.7665	-0.111247	0.913824	1
318	172037_x_at	172037_x_at	7.08959	7.4435	7.12303	8.02646	7.01871	7.41399	6.94455	8.22931	7.00751	7.23943	6.47171	7.14808	FALSE	unique, secondary redundant	0	cha-1 is part of a gene complex, in which it shares a common promoter and first (noncoding) exon with unc-17 (and is thus coexpressed with unc-17), but in which the two genes encode mutationally separable functions; cha-1 encodes a choline acetyltransferase that synthesizes acetylcholine, is expressed in neurons, and is required for viability, normal growth, locomotion, and sensitivity to acetylc…	cha-1	FALSE	NA	NA	NA	NA	NA	NA	NA	NA	NA	NA	NA	NA	NA	NA	NA	NA	NA	NA	NA	NA	NA	NA	NA	NA	NA	NA	NA	NA	NA
319	172038_x_at	172038_x_at	9.13557	8.98449	9.08099	9.7147	8.75918	8.98742	8.98801	9.87519	8.94349	9.03415	8.64523	8.79799	FALSE	unique, primary redundant	1	unc-17 encodes a synaptic vesicle acetylcholine transporter (VAChT) highly conserved amongst metazoans including Drosophila and humans (OMIM:600336); UNC-17 is essential for embryonic development, and is required in cholinergic neurons for loading acetylcholine into synaptic vesicles to which UNC-17 is localized; UNC-17 expression may be regulated indirectly by the UNC-4/UNC-37 transcriptional re…	unc-17	TRUE	0.0559429	9.07887	0.221626	0.829476	0.925524	-7.52237	0.557883	9.07887	2.21013	0.0539795	0.128709	-5.25319	-0.50194	9.07887	-1.40609	0.19276	0.837532	-5.47836	-0.460605	9.07887	-1.82475	0.100815	0.449645	-5.3882	0.0413348	9.07887	0.163754	0.873488	1
320	172039_x_at	172039_x_at	8.11761	8.33322	8.20419	8.22983	7.87275	7.9025	8.1701	8.11277	7.9789	7.96218	8.23055	8.15845	FALSE	unique, secondary redundant	0		cst-1	FALSE	NA	NA	NA	NA	NA	NA	NA	NA	NA	NA	NA	NA	NA	NA	NA	NA	NA	NA	NA	NA	NA	NA	NA	NA	NA	NA	NA	NA	NA
321	172040_x_at	172040_x_at	7.16274	7.88352	7.28914	7.80664	7.20529	7.44551	7.47506	7.61569	7.28688	7.46562	7.16067	6.8947	FALSE	unique, primary redundant	1	mom-4 encodes a MAP kinase kinase kinase-related protein orthologous to Drosophila Tak1 and the vertebrate MAPKKK7 proteins; during embryonic development, mom-4 activity is required for positive regulation of the Wnt pathway signaling that governs anterior/posterior (A/P) polarity: MOM-4 stimulates the WRM-1/LIT-1-dependent phosphorylation of POP-1, a TCF/LEF-related transcription factor, leading…	mom-4	TRUE	0.37991	7.39095	1.72726	0.117665	0.23015	-6.12178	0.130722	7.39095	0.594325	0.566708	0.719138	-7.22285	0.249188	7.39095	0.801103	0.443391	0.940046	-6.10885	0.159204	7.39095	0.723816	0.487283	0.858069	-6.66651	-0.0899847	7.39095	-0.409114	0.691874	1
322	172041_x_at	172041_x_at	2.1716	2.1716	2.1716	2.1716	2.1716	2.1716	2.1716	2.1716	2.1716	2.1716	2.1716	2.1716	TRUE	unique, secondary redundant	0	ser-1 encodes a putative ortholog of mammalian 5-HT2 metabotropic serotonin receptors; SER-1 is required in both vulval muscle and neurons for the stimulation of egg-laying by serotonin (5-HT), but is completely dispensable for stimulation by the uptake inhibitor fluoxetine, and mostly dispensable for stimulation by the tricyclic antidepressant imipramine; SER-1 and SER-7 are redundantly required…	ser-1	FALSE	NA	NA	NA	NA	NA	NA	NA	NA	NA	NA	NA	NA	NA	NA	NA	NA	NA	NA	NA	NA	NA	NA	NA	NA	NA	NA	NA	NA	NA
323	172042_x_at	172042_x_at	9.22944	8.99106	9.36945	9.25775	9.0694	9.0571	9.17373	8.93904	8.93849	8.22344	9.08252	8.76339	FALSE	unique, secondary redundant	0	The atl-1 gene encodes a large, 2514-residue protein of the ATM family, homologous to human AT (OMIM:208900, mutated in ataxia telangiectasia); the C-terminal sequence of ATL-1 contains a PI-3 kinase-like domain; ATL-1 is required for survival through early embryogenesis and normal chromosomal segregation; atl-1 is expressed in both the mitotic and meiotic cells of adult gonads.	atl-1	FALSE	NA	NA	NA	NA	NA	NA	NA	NA	NA	NA	NA	NA	NA	NA	NA	NA	NA	NA	NA	NA	NA	NA	NA	NA	NA	NA	NA	NA	NA
324	172043_x_at	172043_x_at	11.8953	13.0019	11.9027	13.4192	11.6867	13.0743	11.8961	13.3177	12.1795	13.4611	12.0557	13.0904	FALSE	unique, primary redundant	1	lec-2 encodes a 'tandem repeat' type galectin (beta-galactosyl-binding lectin) containing two, tandemly arranged carbohydrate recognition domains; by homology, LEC-2 may play roles in cell adhesion and aggregation, proliferation, or programmed cell death, but as loss of lec-2 activity via large-scale RNAi screens does not result in obvious abnormalities, the precise role of LEC-2 in C. elegans de…	lec-2	TRUE	1.25857	12.5817	8.01746	1.98096e-05	0.000240179	2.92002	1.32428	12.5817	8.43605	1.30839e-05	0.000210121	3.4672	-0.0657097	12.5817	-0.295989	0.773851	0.991143	-6.39692	-0.0966722	12.5817	-0.615831	0.553025	0.896722	-6.74225	-0.0309624	12.5817	-0.19724	0.847955	1
325	172044_x_at	172044_x_at	8.3552	7.66017	7.97371	7.94822	7.88532	7.71873	7.77188	7.74486	7.65946	7.32354	7.98514	7.4043	FALSE	unique, primary redundant	1	emb-30 encodes an anaphase-promoting complex/cyclosome (APC/C) component orthologous to mammalian APC-4 and Schizosaccharomyces pombe Lid1; EMB-30 is required for the metaphase-to-anaphase transition during meiosis and mitosis, for establishing anterior-posterior polarity in the early embryo, and for proper localization of germline granules and the maternally provided PAR-2 and PAR-3 proteins.	emb-30	TRUE	-0.399181	7.78588	-2.00541	0.0753918	0.162228	-5.70671	-0.211116	7.78588	-1.06061	0.31608	0.475652	-6.82816	-0.188065	7.78588	-0.668078	0.52059	0.959223	-6.20849	-0.131647	7.78588	-0.661372	0.524688	0.879408	-6.71166	0.0564178	7.78588	0.283433	0.783158	1
326	172045_x_at	172045_x_at	9.86835	11.6369	10.5593	12.2698	9.44108	11.6796	10.3499	11.994	9.99798	12.1834	10.4126	12.7674	FALSE	unique, secondary redundant	0	hil-7 encodes a histone H1.1 isoform that is required in the germline for chromatin silencing (assayed by silencing of transgenic DNA), for proliferation and differentiation, and for fertility; hil-7(RNAi) phenotypes resemble the Mes phenotype resulting from the desilencing of genes required for somatic differentiation in the germline; HIL-7 is required in both the hermaphrodite and the male germ…	hil-7	FALSE	NA	NA	NA	NA	NA	NA	NA	NA	NA	NA	NA	NA	NA	NA	NA	NA	NA	NA	NA	NA	NA	NA	NA	NA	NA	NA	NA	NA	NA
327	172046_x_at	172046_x_at	11.3905	11.013	11.2287	11.204	11.1969	11.2362	11.6048	11.266	11.4529	11.3821	11.2691	11.0266	FALSE	unique, primary redundant	1	hgo-1 is orthologous to the human gene SIMILAR TO HOMOGENTISATE 1,2-DIOXYGENASE (HOMOGENTISATE OXIDASE) (HGD; OMIM:203500), which when mutated leads to disease.	hgo-1	TRUE	-0.136307	11.2726	-1.02722	0.330725	0.491339	-6.99715	-0.202027	11.2726	-1.52249	0.161692	0.296609	-6.27302	0.0657198	11.2726	0.350208	0.734115	0.986967	-6.37818	0.0449494	11.2726	0.338742	0.742454	0.985442	-6.88379	-0.0207704	11.2726	-0.156527	0.879019	1
328	172047_x_at	172047_x_at	5.48852	6.38732	5.94579	6.06967	5.69098	6.01499	5.9975	6.25849	6.00107	6.0697	5.57492	6.05832	FALSE	unique, non-redundant	1		kap-1	TRUE	0.43048	5.96311	2.63411	0.0268281	0.0718137	-4.69611	0.289418	5.96311	1.77095	0.109816	0.221363	-5.92488	0.141062	5.96311	0.610345	0.556498	0.965293	-6.24666	0.0285126	5.96311	0.174469	0.865299	1	-6.92976	-0.112549	5.96311	-0.688689	0.508115	1
329	172048_x_at	172048_x_at	9.63456	9.17535	9.64521	9.21618	9.689	8.79929	9.56652	8.83339	9.53841	8.8828	9.1514	8.63724	FALSE	unique, primary redundant	1	The clh-5 gene encodes a chloride channel, whose human homologs include CLC1 and CLCN5; the latter homolog is imvolved in receptor-mediated endocytosis.	clh-5	TRUE	-0.668177	9.23078	-3.79824	0.00410888	0.0159991	-2.76854	-0.55877	9.23078	-3.17632	0.0110312	0.0377916	-3.66314	-0.109407	9.23078	-0.439765	0.670319	0.976552	-6.34058	0.056877	9.23078	0.323316	0.753728	0.99045	-6.88933	0.166284	9.23078	0.945237	0.368845	1
330	172049_x_at	172049_x_at	2.68824	2.30449	2.53786	2.30449	2.41635	2.30449	2.30449	2.5747	2.30213	2.29795	2.30449	2.29795	FALSE	unique, non-redundant	1		Y73B3A.10	TRUE	-0.166593	2.38647	-1.4323	0.185345	0.323525	-6.52592	0.0100997	2.38647	0.0868332	0.932676	0.992429	-7.41023	-0.176693	2.38647	-1.07419	0.310267	0.905313	-5.85715	-0.0900691	2.38647	-0.774377	0.458264	0.838451	-6.62731	0.0866237	2.38647	0.744755	0.475126	1
331	172050_x_at	172050_x_at	5.09451	5.09451	5.09451	5.09509	5.09451	5.14854	5.09451	5.09451	5.09451	4.98387	5.09449	5.09451	FALSE	unique, primary redundant	1		Y73B3A.9	TRUE	-0.0188731	5.08984	-0.375022	0.716196	0.842193	-7.47226	0.000198886	5.08984	0.00395201	0.996932	1	-7.41439	-0.019072	5.08984	-0.267975	0.794666	0.992669	-6.40539	-0.019064	5.08984	-0.378815	0.713472	0.973659	-6.86821	7.98516e-06	5.08984	0.000158671	0.999877	1
332	172051_x_at	172051_x_at	5.71428	5.98468	5.91486	6.55169	5.92745	5.8864	6.03035	6.46696	5.69483	5.45669	5.56911	5.27045	FALSE	unique, non-redundant	1		Y73B3A.11	TRUE	-0.00292892	5.87231	-0.00932297	0.992762	1	-7.54942	0.258256	5.87231	0.822047	0.431964	0.59382	-7.0541	-0.261185	5.87231	-0.587868	0.570853	0.966957	-6.26066	-0.320442	5.87231	-1.01999	0.333962	0.743434	-6.40515	-0.0592572	5.87231	-0.18862	0.854511	1
333	172052_x_at	172052_x_at	2.1716	2.1716	2.1716	2.1716	2.1716	2.1716	2.1716	2.1716	2.1716	2.1716	2.1716	2.1716	TRUE	unique, non-redundant	1		K06C4.15	FALSE	NA	NA	NA	NA	NA	NA	NA	NA	NA	NA	NA	NA	NA	NA	NA	NA	NA	NA	NA	NA	NA	NA	NA	NA	NA	NA	NA	NA	NA
334	172053_x_at	172053_x_at	4.78565	8.38518	5.72301	7.67088	4.93201	8.18105	5.73829	7.22767	8.68285	7.66915	5.43458	5.41144	FALSE	no mapping	0	(ST.LOUIS)	NA	FALSE	NA	NA	NA	NA	NA	NA	NA	NA	NA	NA	NA	NA	NA	NA	NA	NA	NA	NA	NA	NA	NA	NA	NA	NA	NA	NA	NA	NA	NA
335	172054_at	172054_at	2.1716	2.1716	2.1716	2.1716	2.1716	2.1716	2.1716	2.1716	2.1716	2.1716	2.1716	2.1716	TRUE	no mapping	0	(ST.LOUIS)	NA	FALSE	NA	NA	NA	NA	NA	NA	NA	NA	NA	NA	NA	NA	NA	NA	NA	NA	NA	NA	NA	NA	NA	NA	NA	NA	NA	NA	NA	NA	NA
336	172055_x_at	172055_x_at	2.1716	2.1716	2.1716	2.1716	2.1716	2.1716	2.1716	2.1716	2.1716	2.1716	2.1716	2.1716	TRUE	non-unique	0	his-19 encodes an H2A histone; his-19 is contained within the histone gene cluster HIS4.	his-19, his-20	FALSE	NA	NA	NA	NA	NA	NA	NA	NA	NA	NA	NA	NA	NA	NA	NA	NA	NA	NA	NA	NA	NA	NA	NA	NA	NA	NA	NA	NA	NA
337	172056_x_at	172056_x_at	2.22752	2.22752	2.22752	2.22752	2.22752	2.22752	2.22752	2.22752	2.22752	2.22752	2.22752	2.22752	FALSE	unique, primary redundant	1	abu-4 encodes a transmembrane protein with a predicted signal sequence, a glutamine/asparagine-rich domain and multiple cysteine-rich repeats (DUF139); abu-4 expression is induced by blockage of the unfolded-protein response in the endoplasmic reticulum (ER), and ABU-4 may function within the ER to protect the organism from damage by improperly folded nascent protein; abu-4 expression is enhanced…	abu-4	TRUE	0	2.22752	0	1	1	-7.54947	0	2.22752	0	1	1	-7.41439	0	2.22752	0	1	1	-6.44408	0	2.22752	0	1	1	-6.94646	0	2.22752	0	1	1
338	172057_x_at	172057_x_at	8.91776	9.1835	9.07149	9.2025	8.67839	9.30935	8.96142	9.42463	8.94719	9.17698	8.96957	9.25689	FALSE	unique, primary redundant	1	aha-1 encodes an ortholog of human aryl-hydrocarbon receptor nuclear translocator; interacts with AHR-1 and HIF-1 in vitro, requires HIF-1 for proper localization, and is expressed ubiquitously.	aha-1	TRUE	0.375497	9.09164	4.20077	0.00222484	0.00981162	-2.12394	0.293843	9.09164	3.28729	0.00922069	0.0327583	-3.47884	0.081654	9.09164	0.64593	0.534198	0.962224	-6.2235	-0.0713945	9.09164	-0.798707	0.444711	0.830933	-6.60762	-0.153049	9.09164	-1.71219	0.120489	1
339	172058_x_at	172058_x_at	6.97925	6.93269	6.68866	6.86681	6.29834	6.68259	7.00825	6.87664	6.93379	7.43058	6.7431	6.42047	FALSE	unique, secondary redundant	0	unc-43 encodes the C. elegans type II calcium/calmodulin-dependent protein kinase (CaMKII) ortholog; unc-43 activity is required for a number of processes, including locomotion, neuronal cell fate specification and regulation of synaptic density, egg laying, defecation, and meiotic maturation; in regulating some of these processes, unc-43 acts in concert with MAPKKK and G protein signaling pathwa…	unc-43	FALSE	NA	NA	NA	NA	NA	NA	NA	NA	NA	NA	NA	NA	NA	NA	NA	NA	NA	NA	NA	NA	NA	NA	NA	NA	NA	NA	NA	NA	NA
340	172059_x_at	172059_x_at	7.41364	7.88685	6.96851	8.18644	6.53472	7.21851	6.76866	8.04157	6.6106	6.94073	6.48774	6.58352	FALSE	unique, secondary redundant	0	gar-1 encodes a G-protein-linked acetylcholine receptor; though gar-1 is most closely related to muscarinic acetylcholine receptors (mAChR), it is pharmacologically distinct from them in its response to certain ligands; gar-1 gene transcripts are expressed at all developmental stages; the GAR-1-GFP fusion protein is expressed in some head neurons and in the PVM neuron; electrophysiological studie…	gar-1	FALSE	NA	NA	NA	NA	NA	NA	NA	NA	NA	NA	NA	NA	NA	NA	NA	NA	NA	NA	NA	NA	NA	NA	NA	NA	NA	NA	NA	NA	NA
341	172060_x_at	172060_x_at	6.96672	7.67634	6.82626	8.20522	6.89331	6.70029	6.8556	8.03415	6.83525	7.01502	6.54345	6.60109	FALSE	unique, primary redundant	1	gar-1 encodes a G-protein-linked acetylcholine receptor; though gar-1 is most closely related to muscarinic acetylcholine receptors (mAChR), it is pharmacologically distinct from them in its response to certain ligands; gar-1 gene transcripts are expressed at all developmental stages; the GAR-1-GFP fusion protein is expressed in some head neurons and in the PVM neuron; electrophysiological studie…	gar-1	TRUE	0.232125	7.09606	0.588036	0.570745	0.720046	-7.36173	0.871721	7.09606	2.2083	0.0541417	0.128998	-5.25609	-0.639596	7.09606	-1.1457	0.281018	0.899094	-5.78173	-0.482936	7.09606	-1.22341	0.251768	0.674654	-6.18512	0.15666	7.09606	0.396861	0.700574	1
342	172061_x_at	172061_x_at	9.47377	9.57326	9.42126	10.086	8.99485	9.43247	9.2929	9.98357	9.00366	9.52988	9.18331	9.1761	FALSE	unique, primary redundant	1		unc-49	TRUE	0.354445	9.42925	1.56182	0.152236	0.280696	-6.35379	0.449406	9.42925	1.98026	0.0785264	0.171587	-5.61208	-0.094961	9.42925	-0.295879	0.773933	0.991143	-6.39695	-0.236691	9.42925	-1.04296	0.323759	0.735207	-6.38185	-0.14173	9.42925	-0.624521	0.547551	1
343	172062_x_at	172062_x_at	4.50688	4.49998	4.73241	4.72682	3.66005	4.50688	4.50688	4.53419	4.48348	5.00084	4.50688	4.18678	FALSE	unique, primary redundant	1		twk-17	TRUE	0.452431	4.48767	1.83409	0.0993253	0.200936	-5.96568	-0.0994588	4.48767	-0.403191	0.696074	0.828449	-7.32534	0.55189	4.48767	1.58199	0.147581	0.794313	-5.25131	0.186634	4.48767	0.756586	0.468344	0.845261	-6.64137	-0.365256	4.48767	-1.48069	0.172303	1
344	172063_x_at	172063_x_at	9.43477	7.61624	8.8902	9.29799	9.21114	6.70348	8.81953	9.30694	8.7748	8.32062	8.10405	8.54119	FALSE	unique, primary redundant	1	oat-1 encodes a transmembrane organic anion transporter; although loss of oat-1 activity via large-scale RNAi screens results in no obvious abnormalities, when expressed in mammalian cells OAT-1 can transport a variety of structurally diverse organic anions via an anion exchange mechanism that is functionally coupled to a sodium-coupled dicarboxylate transporter; by homology with mammalian OAT1 t…	oat-1	TRUE	-1.59345	8.58508	-3.86975	0.00367875	0.0146144	-2.65273	0.444114	8.58508	1.07854	0.308421	0.467597	-6.80932	-2.03757	8.58508	-3.49897	0.00657268	0.212438	-2.3001	-1.50192	8.58508	-3.64746	0.00519896	0.0784892	-2.45786	0.535646	8.58508	1.30083	0.225143	1
345	172064_x_at	172064_x_at	9.20796	9.26837	9.01187	9.44642	8.99128	9.18323	9.04659	9.37553	8.81392	8.77567	8.5503	8.56898	FALSE	unique, primary redundant	1	rde-1 encodes a novel, conserved protein that is a member of the PIWI/STING/Argonaute/Zwille/eIF2c family of proteins; rde-1 activity is required for RNA-mediated interference (RNAi), likely at a point after small interfering RNAs (siRNAs) have been produced from dsRNA triggers; RDE-1 interacts with RDE-4 in vivo and its activity is also required for accumulation of dsRNA bound to RDE-4.	rde-1	TRUE	0.0713691	9.02001	0.284039	0.782708	0.892349	-7.50504	0.260727	9.02001	1.03766	0.326092	0.486525	-6.8519	-0.189358	9.02001	-0.532888	0.606818	0.970389	-6.29286	-0.054556	9.02001	-0.217125	0.832878	1	-6.92062	0.134802	9.02001	0.536493	0.604424	1
346	172065_x_at	172065_x_at	10.9418	9.3892	10.9881	9.78191	10.9282	9.33434	11.0351	9.92006	10.8571	9.3384	10.8477	9.37837	FALSE	unique, primary redundant	1		tufm-1	TRUE	-1.55504	10.2284	-12.7473	3.95526e-07	1.49146e-05	7.08348	-1.26353	10.2284	-10.3576	2.35823e-06	6.80047e-05	5.28165	-0.291512	10.2284	-1.68973	0.124813	0.763847	-5.10489	-0.339472	10.2284	-2.78279	0.0209942	0.185626	-3.87364	-0.0479599	10.2284	-0.393146	0.703221	1
347	172066_x_at	172066_x_at	7.30189	7.23375	7.23632	7.61751	7.0731	6.92782	7.1324	7.72867	6.95987	6.86595	6.96353	6.52867	FALSE	unique, primary redundant	1	glr-1 encodes an AMPA (non-NMDA)-type ionotropic glutamate receptor subunit; GLR-1 activity is required for mediating the behavioral response to light nose touch and the frequency with which animals change locomotory direction in response to sensory cues such as food; GLR-1 and GLR-2, a second AMPA-type ionotropic glutatmate receptor, can interact to form functional heteromeric channels; GLR-1 is…	glr-1	TRUE	-0.102449	7.13079	-0.365742	0.722876	0.847355	-7.47601	0.180868	7.13079	0.645693	0.534345	0.689253	-7.18908	-0.283317	7.13079	-0.715192	0.492347	0.9521	-6.17503	-0.282448	7.13079	-1.00833	0.339233	0.747753	-6.41682	0.000869344	7.13079	0.00310354	0.99759	1
348	172067_x_at	172067_x_at	5.91686	6.04293	5.96057	6.30403	5.82333	6.16201	5.95613	6.39604	5.99925	6.30523	6.02562	6.0055	FALSE	unique, primary redundant	1	ttx-3 encodes a LIM homeodomain protein required for functions of the interneuron AIY, including thermosensory behavior and olfactory learning.	ttx-3	TRUE	0.256912	6.07479	2.401	0.0394253	0.0973859	-5.0787	0.254419	6.07479	2.3777	0.0409705	0.103876	-4.98412	0.00249358	6.07479	0.0164784	0.987207	1	-6.44393	-0.0651342	6.07479	-0.608718	0.55753	0.899503	-6.74685	-0.0676278	6.07479	-0.632022	0.542851	1
349	172068_x_at	172068_x_at	7.11066	7.32634	7.2712	7.26351	7.38574	7.09652	7.42494	6.88055	7.52517	7.13124	7.28341	7.57631	FALSE	unique, primary redundant	1	The cdk-7 gene encodes a cyclin-dependent kinase orthologous to human CDK7 (OMIM:601955) that is a component of the general transcription factor IIH (TFIIH) complex; CDK-7 is required during embryogenesis for mRNA transcription and phosphorylation of RNA polymerase II on serine 2 and serine 5, as well as for cell cycle progression, maintenance of ploidy, and completion of meiosis following fertil…	cdk-7	TRUE	-0.155827	7.27297	-0.914997	0.383689	0.54553	-7.10638	-0.086388	7.27297	-0.50726	0.623981	0.766742	-7.27415	-0.0694389	7.27297	-0.288313	0.779536	0.991469	-6.39932	-0.0554289	7.27297	-0.325472	0.752149	0.989617	-6.88857	0.01401	7.27297	0.082265	0.936209	1
350	172069_x_at	172069_x_at	7.79973	7.87404	7.79973	7.12519	7.79973	7.35053	8.08386	6.91987	8.78563	9.70865	8.32579	9.68152	FALSE	unique, primary redundant	1		cpr-3	TRUE	0.182713	8.10452	0.230622	0.822686	0.921318	-7.52013	-0.160934	8.10452	-0.203132	0.843481	0.940083	-7.39164	0.343648	8.10452	0.30671	0.765934	0.988571	-6.39346	0.402218	8.10452	0.507681	0.623696	0.93314	-6.80677	0.0585702	8.10452	0.0739276	0.94266	1
351	172070_x_at	172070_x_at	8.71219	8.92972	9.04839	9.56694	8.65744	8.6952	9.05971	9.53285	9.21368	9.2279	9.26501	9.19415	FALSE	unique, secondary redundant	0	The K06A9.1 gene encodes an homolog of human TCOF1, which when mutated leads to Treacher-Collins syndrome (OMIM:154500).	K06A9.1	FALSE	NA	NA	NA	NA	NA	NA	NA	NA	NA	NA	NA	NA	NA	NA	NA	NA	NA	NA	NA	NA	NA	NA	NA	NA	NA	NA	NA	NA	NA
352	172071_x_at	172071_x_at	2.1716	2.1716	2.1716	2.1716	2.1716	2.1716	2.1716	2.1716	2.1716	2.1716	2.1716	2.1716	TRUE	no mapping	0	(ST.LOUIS)	NA	FALSE	NA	NA	NA	NA	NA	NA	NA	NA	NA	NA	NA	NA	NA	NA	NA	NA	NA	NA	NA	NA	NA	NA	NA	NA	NA	NA	NA	NA	NA
353	172072_x_at	172072_x_at	8.35411	8.71823	8.43841	8.66425	8.31316	8.37434	8.52791	8.70757	8.38523	8.63135	8.2745	8.53861	FALSE	unique, primary redundant	1	This gene encodes a protein containing a DnaJ ('J') domain.	dnj-5	TRUE	0.223809	8.49397	2.2505	0.0505173	0.118124	-5.32157	0.223205	8.49397	2.24442	0.0510245	0.123111	-5.19857	0.000604478	8.49397	0.004298	0.996663	1	-6.44407	-0.0621724	8.49397	-0.62517	0.547143	0.893522	-6.73614	-0.0627769	8.49397	-0.631249	0.543334	1
354	172073_x_at	172073_x_at	2.18371	2.17286	2.17286	2.17286	2.17286	2.17497	2.17286	2.17391	2.17286	2.17286	2.17286	2.1716	TRUE	no mapping	0	(ST.LOUIS)	NA	FALSE	NA	NA	NA	NA	NA	NA	NA	NA	NA	NA	NA	NA	NA	NA	NA	NA	NA	NA	NA	NA	NA	NA	NA	NA	NA	NA	NA	NA	NA
355	172074_x_at	172074_x_at	2.1716	2.1716	2.1716	2.1716	2.1716	2.1716	2.1716	2.1716	2.1716	2.1716	2.1716	2.1716	TRUE	unique, non-redundant	1		Y69A2AR.8	FALSE	NA	NA	NA	NA	NA	NA	NA	NA	NA	NA	NA	NA	NA	NA	NA	NA	NA	NA	NA	NA	NA	NA	NA	NA	NA	NA	NA	NA	NA
356	172075_x_at	172075_x_at	2.625	2.72929	2.625	2.48699	2.625	2.78248	2.625	3.63144	2.625	2.625	2.43569	2.5203	FALSE	no mapping	0	(ST.LOUIS)	NA	FALSE	NA	NA	NA	NA	NA	NA	NA	NA	NA	NA	NA	NA	NA	NA	NA	NA	NA	NA	NA	NA	NA	NA	NA	NA	NA	NA	NA	NA	NA
357	172076_x_at	172076_x_at	8.59205	7.74721	8.40031	7.9476	8.67993	7.94494	8.86836	8.08297	8.8754	7.46618	8.84957	7.85054	FALSE	unique, non-redundant	1		Y69A2AR.28	TRUE	-0.996351	8.27542	-6.27159	0.000136265	0.00105757	0.851435	-0.745711	8.27542	-4.69392	0.00108245	0.00589927	-1.23661	-0.25064	8.27542	-1.11558	0.293063	0.901704	-5.81395	-0.240926	8.27542	-1.51652	0.163171	0.567509	-5.8201	0.00971383	8.27542	0.0611443	0.95256	1
358	172077_x_at	172077_x_at	2.19337	2.19337	2.25084	2.19337	2.19337	2.19337	2.22086	2.19337	2.19337	2.19337	2.22028	2.19337	FALSE	no mapping	0	(ST.LOUIS)	NA	FALSE	NA	NA	NA	NA	NA	NA	NA	NA	NA	NA	NA	NA	NA	NA	NA	NA	NA	NA	NA	NA	NA	NA	NA	NA	NA	NA	NA	NA	NA
359	172078_x_at	172078_x_at	2.2489	3.95395	2.2489	2.2489	2.1716	3.00512	2.2489	2.57743	3.32248	2.24919	2.2489	2.24147	FALSE	no mapping	0	(ST.LOUIS)	NA	FALSE	NA	NA	NA	NA	NA	NA	NA	NA	NA	NA	NA	NA	NA	NA	NA	NA	NA	NA	NA	NA	NA	NA	NA	NA	NA	NA	NA	NA	NA
360	172079_s_at	172079_s_at	5.56896	4.35471	5.26663	5.21666	5.37281	4.08507	5.63448	4.72181	5.26607	4.10449	5.58336	4.68914	FALSE	unique, non-redundant	1		Y105E8B.6	TRUE	-1.22119	4.98868	-7.463	3.5239e-05	0.000368909	2.30221	-0.618951	4.98868	-3.78257	0.00421004	0.0175158	-2.66557	-0.602239	4.98868	-2.60246	0.0282672	0.43769	-3.72504	-0.694448	4.98868	-4.24395	0.00208592	0.0426443	-1.51568	-0.0922093	4.98868	-0.563514	0.586637	1
361	172080_at	172080_at	3.78673	3.78673	3.91402	3.74366	4.27365	4.04856	3.78673	3.78673	3.76506	3.78673	3.78673	3.78673	FALSE	no mapping	0	(ST.LOUIS)	NA	FALSE	NA	NA	NA	NA	NA	NA	NA	NA	NA	NA	NA	NA	NA	NA	NA	NA	NA	NA	NA	NA	NA	NA	NA	NA	NA	NA	NA	NA	NA
362	172081_x_at	172081_x_at	3.19816	3.19816	3.19816	3.23476	3.50064	3.19327	3.19816	3.19816	3.12873	3.19816	3.19816	3.19816	FALSE	unique, non-redundant	1		Y50D4A.3	TRUE	-0.0793129	3.22022	-0.929947	0.376298	0.538124	-7.09243	0.0121987	3.22022	0.143031	0.889368	0.969316	-7.4031	-0.0915117	3.22022	-0.75871	0.467133	0.946079	-6.14233	-0.0138297	3.22022	-0.162154	0.874712	1	-6.93203	0.077682	3.22022	0.910824	0.385771	1
363	172082_x_at	172082_x_at	2.1716	2.1716	2.1716	2.1716	2.1716	2.1716	2.1716	2.1716	2.1716	2.1716	2.1716	2.1716	TRUE	unique, secondary redundant	0		Y41D4B.4	FALSE	NA	NA	NA	NA	NA	NA	NA	NA	NA	NA	NA	NA	NA	NA	NA	NA	NA	NA	NA	NA	NA	NA	NA	NA	NA	NA	NA	NA	NA
364	172083_x_at	172083_x_at	14.2108	13.906	14.2126	14.0371	14.2934	14.0469	14.1267	14.1544	13.9939	13.7253	14.0731	13.9266	FALSE	unique, non-redundant	1	rps-28 encodes a small ribosomal subunit S28 protein.	rps-28	TRUE	-0.273272	14.0589	-2.55963	0.0303397	0.079174	-4.81901	-0.0981204	14.0589	-0.919052	0.381674	0.544708	-6.96794	-0.175152	14.0589	-1.16006	0.275418	0.896624	-5.76615	-0.146604	14.0589	-1.37318	0.202429	0.618654	-6.00501	0.0285478	14.0589	0.267396	0.795099	1
365	172084_x_at	172084_x_at	8.7433	9.01229	8.57808	9.41832	8.57488	8.87228	8.35876	9.3161	8.35638	8.37355	8.12786	8.39651	FALSE	unique, secondary redundant	0		C39F7.2	FALSE	NA	NA	NA	NA	NA	NA	NA	NA	NA	NA	NA	NA	NA	NA	NA	NA	NA	NA	NA	NA	NA	NA	NA	NA	NA	NA	NA	NA	NA
366	172085_x_at	172085_x_at	5.77933	6.09877	5.93276	6.4753	5.80853	5.9977	5.85597	6.23257	5.74294	5.37309	5.43678	5.67338	FALSE	no mapping	0	(ST.LOUIS)	NA	FALSE	NA	NA	NA	NA	NA	NA	NA	NA	NA	NA	NA	NA	NA	NA	NA	NA	NA	NA	NA	NA	NA	NA	NA	NA	NA	NA	NA	NA	NA
367	172086_x_at	172086_x_at	2.32164	2.18261	2.18261	2.1716	2.36488	2.18261	2.18261	2.18261	2.18261	2.18261	2.18261	2.18261	FALSE	unique, non-redundant	1		fip-3	TRUE	-0.107103	2.20846	-2.012	0.0745905	0.160816	-5.69656	-0.00366944	2.20846	-0.0689328	0.946527	0.99843	-7.41177	-0.103434	2.20846	-1.37396	0.202196	0.846363	-5.51804	0.00366944	2.20846	0.0689328	0.946527	1	-6.94385	0.107103	2.20846	2.012	0.0745905	1
368	172087_x_at	172087_x_at	2.1716	2.1716	2.1716	2.1716	2.1716	2.1716	2.1716	2.1716	2.1716	2.1716	2.1716	2.1716	TRUE	unique, non-redundant	1		D2007.3	FALSE	NA	NA	NA	NA	NA	NA	NA	NA	NA	NA	NA	NA	NA	NA	NA	NA	NA	NA	NA	NA	NA	NA	NA	NA	NA	NA	NA	NA	NA
369	172088_x_at	172088_x_at	2.1716	2.1716	2.1716	2.1716	2.1716	2.1716	2.1716	2.1716	2.1716	2.1716	2.1716	2.1716	TRUE	unique, non-redundant	1		Y73B3B.3	FALSE	NA	NA	NA	NA	NA	NA	NA	NA	NA	NA	NA	NA	NA	NA	NA	NA	NA	NA	NA	NA	NA	NA	NA	NA	NA	NA	NA	NA	NA
370	172089_x_at	172089_x_at	4.80393	4.45366	5.04658	4.94411	4.82709	4.76417	4.96588	4.87343	5.50894	5.60818	5.3567	6.20779	FALSE	unique, secondary redundant	0		gst-40	FALSE	NA	NA	NA	NA	NA	NA	NA	NA	NA	NA	NA	NA	NA	NA	NA	NA	NA	NA	NA	NA	NA	NA	NA	NA	NA	NA	NA	NA	NA
371	172090_at	172090_at	2.1716	2.1716	2.1716	2.1716	2.1716	2.1716	2.1716	2.1716	2.1716	2.1716	2.1716	2.1716	TRUE	no mapping	0	(ST.LOUIS)	NA	FALSE	NA	NA	NA	NA	NA	NA	NA	NA	NA	NA	NA	NA	NA	NA	NA	NA	NA	NA	NA	NA	NA	NA	NA	NA	NA	NA	NA	NA	NA
372	172091_x_at	172091_x_at	2.1716	2.1716	2.1716	2.1716	2.1716	2.1716	2.1716	2.1716	2.1716	2.1716	2.46675	2.1716	TRUE	no mapping	0	(ST.LOUIS)	NA	FALSE	NA	NA	NA	NA	NA	NA	NA	NA	NA	NA	NA	NA	NA	NA	NA	NA	NA	NA	NA	NA	NA	NA	NA	NA	NA	NA	NA	NA	NA
373	172092_s_at	172092_s_at	3.7147	3.73166	3.73691	3.8325	3.82054	3.73166	3.74957	3.65261	4.01448	3.60686	3.73166	3.59261	FALSE	no mapping	0	(ST.LOUIS)	NA	FALSE	NA	NA	NA	NA	NA	NA	NA	NA	NA	NA	NA	NA	NA	NA	NA	NA	NA	NA	NA	NA	NA	NA	NA	NA	NA	NA	NA	NA	NA
374	172093_x_at	172093_x_at	6.97944	9.57132	7.58429	8.72623	6.98217	9.3471	7.01985	8.46037	8.91014	8.12861	6.64245	6.42448	FALSE	unique, non-redundant	1		Y54B9A.1	TRUE	1.39176	7.89804	1.90399	0.0888051	0.184309	-5.86121	0.788164	7.89804	1.07824	0.308548	0.467633	-6.80963	0.603594	7.89804	0.583889	0.573416	0.966957	-6.26309	1.14532	7.89804	1.56684	0.151066	0.545724	-5.75258	0.541721	7.89804	0.741098	0.477235	1
375	172094_x_at	172094_x_at	2.17808	2.20279	2.17808	2.17951	2.17808	2.17808	2.17808	2.17808	2.17808	2.17808	2.34774	2.17808	TRUE	no mapping	0	C30A5.9 /REP_DB=WormBase Gene ID /WP=CE00556 /SUBMIT=ST.LOUIS /CHR=3 /FEA=Sanger Annotation	NA	FALSE	NA	NA	NA	NA	NA	NA	NA	NA	NA	NA	NA	NA	NA	NA	NA	NA	NA	NA	NA	NA	NA	NA	NA	NA	NA	NA	NA	NA	NA
376	172095_x_at	172095_x_at	3.22674	2.72448	2.72448	2.25309	2.88724	2.65803	3.15368	2.72448	2.72448	2.72448	2.72448	2.61684	FALSE	no mapping	0	C06E1.2 /REP_DB=WormBase Gene ID /WP=CE00057 /SUBMIT=ST.LOUIS /CHR=3 /FEA=Sanger Annotation	NA	FALSE	NA	NA	NA	NA	NA	NA	NA	NA	NA	NA	NA	NA	NA	NA	NA	NA	NA	NA	NA	NA	NA	NA	NA	NA	NA	NA	NA	NA	NA
377	172096_x_at	172096_x_at	2.18563	2.18563	2.18563	2.18563	2.18563	2.18563	2.18563	2.18563	2.18563	2.18563	2.18563	2.18563	FALSE	unique, non-redundant	1		fipr-16	TRUE	0	2.18563	0	1	1	-7.54947	0	2.18563	0	1	1	-7.41439	0	2.18563	0	1	1	-6.44408	4.44089e-16	2.18563	1.1447e-14	1	1	-6.94646	4.44089e-16	2.18563	1.1447e-14	1	1
378	172097_x_at	172097_x_at	2.1716	2.1716	2.1716	2.1716	2.19699	2.1716	2.1716	2.20096	2.1716	2.1716	2.1716	2.1716	TRUE	unique, secondary redundant	0		Y22D7AL.1	FALSE	NA	NA	NA	NA	NA	NA	NA	NA	NA	NA	NA	NA	NA	NA	NA	NA	NA	NA	NA	NA	NA	NA	NA	NA	NA	NA	NA	NA	NA
379	172098_x_at	172098_x_at	2.1716	2.1716	2.1716	2.1716	2.1716	2.1716	2.1716	2.1716	2.1786	2.1716	2.1716	2.1716	TRUE	unique, non-redundant	1		Y47D7A.2	FALSE	NA	NA	NA	NA	NA	NA	NA	NA	NA	NA	NA	NA	NA	NA	NA	NA	NA	NA	NA	NA	NA	NA	NA	NA	NA	NA	NA	NA	NA
380	172099_x_at	172099_x_at	2.1716	2.1716	2.1716	2.1716	2.1716	2.1716	2.1716	2.17183	2.1716	2.1716	2.1716	2.1716	TRUE	non-unique	0		Y22D7AL.2, Y22D7AL.12	FALSE	NA	NA	NA	NA	NA	NA	NA	NA	NA	NA	NA	NA	NA	NA	NA	NA	NA	NA	NA	NA	NA	NA	NA	NA	NA	NA	NA	NA	NA
381	172100_x_at	172100_x_at	14.1084	14.5312	14.181	14.6245	14.0709	14.4555	14.2002	14.5786	14.2402	14.4904	14.1813	14.4143	FALSE	unique, primary redundant	1	mlc-2 encodes, along with mlc-1 and mlc-4, one of three C. elegans regulatory myosin light chains; MLC-2 is predicted to function as a regulator of myosin ATPase activity, and genetic studies indicate that MLC-2 is nearly essential in hermaphrodites for normal pharyngeal muscle function, but redundant with MLC-1, with which it is nearly identical, for proper bodywall muscle development; according…	mlc-2	TRUE	0.352526	14.3397	5.16085	0.000565251	0.00320998	-0.67013	0.351643	14.3397	5.14792	0.000575273	0.00356828	-0.566064	0.000883512	14.3397	0.00914591	0.992899	1	-6.44403	-0.0467838	14.3397	-0.684897	0.510396	0.869423	-6.69508	-0.0476673	14.3397	-0.697831	0.502641	1
382	172101_x_at	172101_x_at	8.35894	8.95831	8.33701	9.05003	8.14111	8.73483	8.60629	8.91368	8.89071	9.34331	8.49377	9.24639	FALSE	unique, primary redundant	1	ptl-1 encodes a microtubule-binding protein that is homologous to members of the tau/MAP2/MAP4 subfamily of microtubule-associated proteins (OMIM:157140, abnormal aggregates of hyperphosphorylated tau are associated with several neurodegenerative disorders, including Alzheimer's disease, Pick's disease, and corticobasal degeneration); by homology, PTL-1 is predicted to promote microtubule assembl…	ptl-1	TRUE	0.548565	8.7562	2.62267	0.0273393	0.0729558	-4.71501	0.591012	8.7562	2.82561	0.0195654	0.0594084	-4.24687	-0.0424468	8.7562	-0.143498	0.88901	1	-6.43295	-0.0578834	8.7562	-0.276739	0.788135	1	-6.90454	-0.0154366	8.7562	-0.0738018	0.942757	1
383	172102_x_at	172102_x_at	5.162	7.75286	5.85996	7.0081	5.11457	7.57524	5.26309	6.43576	7.35757	6.36349	4.52336	5.23521	FALSE	no mapping	0	(ST.LOUIS)	NA	FALSE	NA	NA	NA	NA	NA	NA	NA	NA	NA	NA	NA	NA	NA	NA	NA	NA	NA	NA	NA	NA	NA	NA	NA	NA	NA	NA	NA	NA	NA
384	172103_x_at	172103_x_at	8.22034	7.95074	8.26758	7.53513	8.27035	8.06517	8.3865	7.86126	8.62378	8.37892	8.53598	8.30646	FALSE	unique, primary redundant	1		ttb-1	TRUE	-0.239878	8.20018	-1.19605	0.261773	0.417039	-6.81441	-0.495734	8.20018	-2.47176	0.0350786	0.0922879	-4.83103	0.255856	8.20018	0.902065	0.390166	0.929939	-6.02285	0.230658	8.20018	1.15007	0.279304	0.699985	-6.26789	-0.025198	8.20018	-0.125639	0.902737	1
385	172104_x_at	172104_x_at	4.9586	4.97162	4.93902	4.93902	5.27223	4.93902	4.93902	4.88196	4.80456	4.92594	4.93902	4.93902	FALSE	unique, primary redundant	1		Y69A2AR.27	TRUE	-0.0662676	4.95409	-0.661779	0.524439	0.67921	-7.31284	-0.0190208	4.95409	-0.18995	0.853498	0.94565	-7.39449	-0.0472468	4.95409	-0.333633	0.74618	0.988097	-6.38424	0.025525	4.95409	0.254905	0.804438	1	-6.91088	0.0727718	4.95409	0.726734	0.485578	1
386	172105_x_at	172105_x_at	2.1716	2.1716	2.1716	2.1716	2.1716	2.1716	2.1716	2.1756	2.1716	2.1716	2.1716	2.1716	TRUE	no mapping	0	(ST.LOUIS)	NA	FALSE	NA	NA	NA	NA	NA	NA	NA	NA	NA	NA	NA	NA	NA	NA	NA	NA	NA	NA	NA	NA	NA	NA	NA	NA	NA	NA	NA	NA	NA
387	172106_x_at	172106_x_at	3.53783	6.73814	4.22038	6.16709	4.2709	5.79834	4.25409	5.54878	6.54785	5.81325	4.16808	4.158	FALSE	unique, secondary redundant	0		Y54F10AM.7	FALSE	NA	NA	NA	NA	NA	NA	NA	NA	NA	NA	NA	NA	NA	NA	NA	NA	NA	NA	NA	NA	NA	NA	NA	NA	NA	NA	NA	NA	NA
388	172107_x_at	172107_x_at	6.95251	9.68816	7.53729	8.83764	7.02409	9.31521	6.89426	8.32948	9.02036	8.17781	6.47444	6.62264	FALSE	unique, primary redundant	1		Y54F10AM.7	TRUE	1.39474	7.90616	1.91441	0.0873287	0.181966	-5.84548	0.961252	7.90616	1.31941	0.219114	0.367372	-6.53391	0.433487	7.90616	0.42073	0.683669	0.977224	-6.34926	1.13047	7.90616	1.55168	0.154626	0.551449	-5.77305	0.696988	7.90616	0.956682	0.363338	1
389	172108_x_at	172108_x_at	2.1716	2.1716	2.1716	2.1716	2.1716	2.1716	2.1716	2.1716	2.1716	2.1716	2.1716	2.1716	TRUE	unique, primary redundant	1		Y39G10AR.17	FALSE	NA	NA	NA	NA	NA	NA	NA	NA	NA	NA	NA	NA	NA	NA	NA	NA	NA	NA	NA	NA	NA	NA	NA	NA	NA	NA	NA	NA	NA
390	172109_x_at	172109_x_at	6.71788	5.22726	6.2001	5.44328	6.6089	5.24761	6.55674	5.32914	6.07734	4.85364	6.22301	5.23684	FALSE	unique, non-redundant	1		tpxl-1	TRUE	-1.35854	5.81015	-7.45836	3.54139e-05	0.000370432	2.2969	-0.990201	5.81015	-5.43621	0.000391031	0.00260819	-0.155452	-0.368334	5.81015	-1.42988	0.186019	0.833567	-5.4486	-0.226915	5.81015	-1.24576	0.243826	0.667021	-6.15915	0.141419	5.81015	0.776392	0.457131	1
391	172110_x_at	172110_x_at	2.1716	2.1716	2.1716	2.1716	2.1716	2.1716	2.1716	2.1716	2.1716	2.1716	2.1716	2.1716	TRUE	unique, secondary redundant	0		Y39G10AR.18	FALSE	NA	NA	NA	NA	NA	NA	NA	NA	NA	NA	NA	NA	NA	NA	NA	NA	NA	NA	NA	NA	NA	NA	NA	NA	NA	NA	NA	NA	NA
392	172111_x_at	172111_x_at	2.17671	2.19136	2.17671	2.17671	2.17671	2.17671	2.17671	2.17671	2.17671	2.17671	2.17671	2.17671	TRUE	no mapping	0	(ST.LOUIS)	NA	FALSE	NA	NA	NA	NA	NA	NA	NA	NA	NA	NA	NA	NA	NA	NA	NA	NA	NA	NA	NA	NA	NA	NA	NA	NA	NA	NA	NA	NA	NA
393	172112_x_at	172112_x_at	2.1716	2.1716	2.1716	2.1716	2.1716	2.1716	2.1716	2.1716	2.33235	2.1716	2.1716	2.1716	TRUE	unique, non-redundant	1		Y47D7A.10	FALSE	NA	NA	NA	NA	NA	NA	NA	NA	NA	NA	NA	NA	NA	NA	NA	NA	NA	NA	NA	NA	NA	NA	NA	NA	NA	NA	NA	NA	NA
394	172113_x_at	172113_x_at	2.30094	2.30094	2.30094	2.30094	2.30094	2.20104	2.30094	2.3391	2.30094	2.30094	2.30082	2.46723	FALSE	unique, non-redundant	1		Y59H11AM.1	TRUE	-0.0332982	2.30964	-0.598377	0.564115	0.714478	-7.35519	0.0681944	2.30964	1.22547	0.251026	0.404634	-6.64608	-0.101493	2.30964	-1.28966	0.228834	0.86245	-5.61927	-0.101453	2.30964	-1.82314	0.101075	0.450007	-5.39057	3.96241e-05	2.30964	0.000712056	0.999447	1
395	172114_at	172114_at	2.19747	2.19747	2.19747	2.19747	2.19747	2.19747	2.19747	2.19747	2.19747	2.19747	2.19747	2.19747	FALSE	no mapping	0	(ST.LOUIS)	NA	FALSE	NA	NA	NA	NA	NA	NA	NA	NA	NA	NA	NA	NA	NA	NA	NA	NA	NA	NA	NA	NA	NA	NA	NA	NA	NA	NA	NA	NA	NA
396	172115_x_at	172115_x_at	2.3827	2.3827	2.3827	2.3827	2.18834	2.3827	2.3827	2.3827	2.3827	2.3827	2.3827	2.3827	FALSE	unique, non-redundant	1		F54H12.4	TRUE	0.0647863	2.3665	1.1208	0.290946	0.449394	-6.89846	0	2.3665	0	1	1	-7.41439	0.0647863	2.3665	0.792526	0.448128	0.943179	-6.11575	0	2.3665	0	1	1	-6.94646	-0.0647863	2.3665	-1.1208	0.290946	1
397	172116_x_at	172116_x_at	2.55982	2.17427	2.40871	2.30876	2.36122	2.30876	2.30876	2.30876	2.30876	2.30876	2.33773	2.1716	FALSE	unique, secondary redundant	0		Y105E8B.3	FALSE	NA	NA	NA	NA	NA	NA	NA	NA	NA	NA	NA	NA	NA	NA	NA	NA	NA	NA	NA	NA	NA	NA	NA	NA	NA	NA	NA	NA	NA
398	172117_x_at	172117_x_at	2.20175	2.20175	2.20175	2.20175	2.22519	2.20347	2.38872	2.20175	2.20175	2.20175	2.20175	2.20175	FALSE	unique, secondary redundant	0		Y38F2AR.12	FALSE	NA	NA	NA	NA	NA	NA	NA	NA	NA	NA	NA	NA	NA	NA	NA	NA	NA	NA	NA	NA	NA	NA	NA	NA	NA	NA	NA	NA	NA
399	172118_x_at	172118_x_at	2.1716	2.1716	2.1716	2.1716	2.1716	2.1716	2.1716	2.1716	2.1716	2.1716	2.1716	2.1716	TRUE	unique, non-redundant	1		Y57E12B.1	FALSE	NA	NA	NA	NA	NA	NA	NA	NA	NA	NA	NA	NA	NA	NA	NA	NA	NA	NA	NA	NA	NA	NA	NA	NA	NA	NA	NA	NA	NA
400	172119_at	172119_at	6.9396	6.8919	6.65746	6.59728	6.7296	6.78628	6.67352	6.58171	6.3236	6.28151	6.53142	5.89975	FALSE	unique, non-redundant	1		Y57E12B.2	TRUE	-0.0110336	6.57447	-0.0469023	0.9636	1	-7.54825	-0.261216	6.57447	-1.11039	0.295178	0.453535	-6.77527	0.250182	6.57447	0.751998	0.470966	0.947832	-6.14748	0.293652	6.57447	1.24827	0.242949	0.665779	-6.15622	0.04347	6.57447	0.184785	0.857432	1
401	172120_x_at	172120_x_at	2.22176	2.22176	2.22176	2.22176	2.22176	2.22176	2.22176	2.22176	2.22176	2.22176	2.1716	2.22176	FALSE	no mapping	0	(ST.LOUIS)	NA	FALSE	NA	NA	NA	NA	NA	NA	NA	NA	NA	NA	NA	NA	NA	NA	NA	NA	NA	NA	NA	NA	NA	NA	NA	NA	NA	NA	NA	NA	NA
402	172121_x_at	172121_x_at	2.40531	2.19566	2.19445	2.19445	2.72419	2.19445	2.19445	2.19445	2.19324	2.19445	2.29912	2.19324	FALSE	unique, non-redundant	1		Y47D7A.7	TRUE	-0.246064	2.26479	-2.20495	0.0544401	0.1255	-5.39422	-0.0352935	2.26479	-0.316261	0.758905	0.877964	-7.35941	-0.21077	2.26479	-1.33551	0.214001	0.85417	-5.56474	0.000804704	2.26479	0.00721088	0.994401	1	-6.94643	0.211575	2.26479	1.8959	0.0899659	1
403	172122_at	172122_at	2.1716	2.1716	2.1716	2.1716	2.1716	2.1716	2.1716	2.1716	2.1716	2.1716	2.1716	2.1716	TRUE	unique, primary redundant	1	unc-33 encodes a conserved member of the CRMP/TOAD/Ulip/DRP family of proteins that includes mammalian CRMP-2 (Collapsin response mediator protein-2), which is essential for axon guidance and axonogenesis; in C. elegans, unc-33 activity is required for several biological processes including outgrowth and guidance of sensory, motor, and interneurons, sex myoblast migration, normal body movement an…	unc-33	FALSE	NA	NA	NA	NA	NA	NA	NA	NA	NA	NA	NA	NA	NA	NA	NA	NA	NA	NA	NA	NA	NA	NA	NA	NA	NA	NA	NA	NA	NA
404	172123_x_at	172123_x_at	11.4021	11.5321	11.3716	11.6378	10.9793	11.5167	11.4253	11.4025	11.3757	12.0386	11.4045	11.5078	FALSE	unique, secondary redundant	0	The unc-44 gene encodes an ankyrin-like protein required for proper sex myoblast and axonal guidance during development.	unc-44	FALSE	NA	NA	NA	NA	NA	NA	NA	NA	NA	NA	NA	NA	NA	NA	NA	NA	NA	NA	NA	NA	NA	NA	NA	NA	NA	NA	NA	NA	NA
405	172124_x_at	172124_x_at	8.80827	9.20651	8.62512	8.94259	8.73191	9.22224	8.38642	8.67741	8.4132	8.7549	8.19639	8.58114	FALSE	unique, primary redundant	1		Y65B4A.3	TRUE	0.410094	8.71218	2.36692	0.0417052	0.101837	-5.13404	0.331063	8.71218	1.91078	0.0878406	0.186905	-5.7176	0.0790308	8.71218	0.322539	0.754298	0.988097	-6.38813	0.32751	8.71218	1.89027	0.0907827	0.425713	-5.2914	0.248479	8.71218	1.43414	0.184835	1
406	172125_x_at	172125_x_at	2.75489	2.48101	2.74608	2.48101	3.38611	2.59467	2.72787	2.66283	2.68787	2.22439	2.81543	2.22439	FALSE	unique, secondary redundant	0	par-2 encodes a protein containing a C3HC4-type RING-finger, a specialized type of zinc-finger found in E3 ubiquitin ligase subunits; PAR-2 is required maternally for polarization of the C. elegans zygote along the anterior-posterior (A-P) axis and is asymmetrically localized to the posterior cortex of the one- and two-cell embryo via interdependent interactions with PAR-3, PAR-6, and PKC-3.	par-2	FALSE	NA	NA	NA	NA	NA	NA	NA	NA	NA	NA	NA	NA	NA	NA	NA	NA	NA	NA	NA	NA	NA	NA	NA	NA	NA	NA	NA	NA	NA
407	172126_x_at	172126_x_at	8.60464	9.17961	8.6079	9.30244	8.22851	9.156	8.60661	9.16726	8.12106	9.38701	8.30752	8.68376	FALSE	unique, primary redundant	1	gei-4 encodes a protein with a coiled-coil domain (predicted to mediate protein-protein interactions), an internal repeat of 69 residues (covering residues 134-202, 203-265, and 266-328 of W07B3.2a), and a glutamine/asparagine-rich domain; GEI-4 is paralogous to Y50D7A.8 and Y59C2A.3, physically interacts with GEX-2, and is required for embryonic viability, fertility, and vulval morphogenesis; GE…	gei-4	TRUE	0.922804	8.77936	5.07531	0.000635206	0.00353539	-0.794496	0.54381	8.77936	2.99089	0.0149193	0.0481098	-3.9718	0.378994	8.77936	1.47391	0.174082	0.822956	-5.39272	0.189723	8.77936	1.04345	0.323541	0.735207	-6.38134	-0.189272	8.77936	-1.04097	0.324632	1
408	172127_x_at	172127_x_at	7.31237	7.67532	7.0772	7.79253	6.8937	7.64929	7.61438	7.71579	7.63183	8.31507	7.64929	8.04027	FALSE	unique, secondary redundant	0	ptl-1 encodes a microtubule-binding protein that is homologous to members of the tau/MAP2/MAP4 subfamily of microtubule-associated proteins (OMIM:157140, abnormal aggregates of hyperphosphorylated tau are associated with several neurodegenerative disorders, including Alzheimer's disease, Pick's disease, and corticobasal degeneration); by homology, PTL-1 is predicted to promote microtubule assembl…	ptl-1	FALSE	NA	NA	NA	NA	NA	NA	NA	NA	NA	NA	NA	NA	NA	NA	NA	NA	NA	NA	NA	NA	NA	NA	NA	NA	NA	NA	NA	NA	NA
409	172128_x_at	172128_x_at	2.27839	2.17814	2.17814	2.17814	2.17814	2.17814	2.17814	2.17814	2.17814	2.17814	2.17814	2.17814	TRUE	unique, secondary redundant	0		Y48G9A.1	FALSE	NA	NA	NA	NA	NA	NA	NA	NA	NA	NA	NA	NA	NA	NA	NA	NA	NA	NA	NA	NA	NA	NA	NA	NA	NA	NA	NA	NA	NA
410	172129_x_at	172129_x_at	8.38691	7.95179	8.05685	7.83131	8.47967	7.59617	8.17621	7.61017	7.96603	7.52118	7.77299	7.64583	FALSE	unique, secondary redundant	0	apg-1 encodes an adaptin: specifically, it encodes an ortholog of the gamma subunit of adaptor protein complex 1 (AP-1).	apg-1	FALSE	NA	NA	NA	NA	NA	NA	NA	NA	NA	NA	NA	NA	NA	NA	NA	NA	NA	NA	NA	NA	NA	NA	NA	NA	NA	NA	NA	NA	NA
411	172130_at	172130_at	2.1716	2.1716	2.1716	2.1716	2.1716	2.17689	2.1716	2.1716	2.1716	2.1716	2.1716	2.1716	TRUE	no mapping	0	(ST.LOUIS) protein_id:AAF59442.1	NA	FALSE	NA	NA	NA	NA	NA	NA	NA	NA	NA	NA	NA	NA	NA	NA	NA	NA	NA	NA	NA	NA	NA	NA	NA	NA	NA	NA	NA	NA	NA
412	172131_x_at	172131_x_at	2.1716	2.1716	2.1716	2.1716	2.1716	2.1716	2.18913	2.1716	2.17529	2.1716	2.1716	2.1716	TRUE	unique, secondary redundant	0		Y73E7A.1	FALSE	NA	NA	NA	NA	NA	NA	NA	NA	NA	NA	NA	NA	NA	NA	NA	NA	NA	NA	NA	NA	NA	NA	NA	NA	NA	NA	NA	NA	NA
413	172132_x_at	172132_x_at	2.1716	2.1716	2.1716	2.1716	2.1716	2.1716	2.1716	2.1716	2.17318	2.1716	2.1716	2.1716	TRUE	unique, non-redundant	1		Y24D9A.7	FALSE	NA	NA	NA	NA	NA	NA	NA	NA	NA	NA	NA	NA	NA	NA	NA	NA	NA	NA	NA	NA	NA	NA	NA	NA	NA	NA	NA	NA	NA
414	172133_x_at	172133_x_at	2.90685	2.24475	2.75769	2.31815	2.49473	2.23695	2.37748	2.28236	2.37748	2.1716	2.63263	2.72714	FALSE	unique, secondary redundant	0	vit-3 encodes a vitellogenin, a precursor of the lipid-binding protein related to vertebrate vitellogenins and mammalian ApoB-100, a core LDL particle constituent (OMIM:107730); VIT-3 is a major yolk component, but as loss of VIT-3 activity via RNA-mediated interference (RNAi) does not result in any abnormalities, VIT-3 likely functions redundantly with other vitellogenins to provide essential nu…	vit-3	FALSE	NA	NA	NA	NA	NA	NA	NA	NA	NA	NA	NA	NA	NA	NA	NA	NA	NA	NA	NA	NA	NA	NA	NA	NA	NA	NA	NA	NA	NA
415	172134_x_at	172134_x_at	3.24602	2.42194	2.42242	2.28914	2.64258	2.41139	3.42076	2.35336	2.42382	2.35773	2.43251	2.42196	FALSE	unique, secondary redundant	0		vit-4	FALSE	NA	NA	NA	NA	NA	NA	NA	NA	NA	NA	NA	NA	NA	NA	NA	NA	NA	NA	NA	NA	NA	NA	NA	NA	NA	NA	NA	NA	NA
416	172135_x_at	172135_x_at	2.1716	2.1716	2.1716	2.1716	2.1716	2.2302	2.1716	2.1716	2.1716	2.26601	2.1716	2.17208	TRUE	unique, non-redundant	1		Y5H2A.4	FALSE	NA	NA	NA	NA	NA	NA	NA	NA	NA	NA	NA	NA	NA	NA	NA	NA	NA	NA	NA	NA	NA	NA	NA	NA	NA	NA	NA	NA	NA
417	172136_x_at	172136_x_at	5.85259	7.5261	6.09362	8.07369	5.09842	8.43594	6.64865	7.49755	6.72276	8.86735	5.94476	8.2456	FALSE	no mapping	0	transposase	NA	FALSE	NA	NA	NA	NA	NA	NA	NA	NA	NA	NA	NA	NA	NA	NA	NA	NA	NA	NA	NA	NA	NA	NA	NA	NA	NA	NA	NA	NA	NA
418	172137_s_at	172137_s_at	5.01375	6.33682	5.56791	6.27222	5.16832	6.84836	5.60978	6.52128	5.73165	6.80937	5.81219	6.35698	FALSE	unique, secondary redundant	0		Y111B2A.10	FALSE	NA	NA	NA	NA	NA	NA	NA	NA	NA	NA	NA	NA	NA	NA	NA	NA	NA	NA	NA	NA	NA	NA	NA	NA	NA	NA	NA	NA	NA
419	172138_x_at	172138_x_at	9.13829	9.537	9.33082	9.537	9.20982	9.537	9.50774	9.53818	9.54302	9.71405	9.56574	10.0059	FALSE	unique, non-redundant	1		F52C6.12	TRUE	0.298972	9.51371	1.98531	0.0778867	0.166684	-5.73758	0.2256	9.51371	1.49809	0.167814	0.305079	-6.30559	0.073372	9.51371	0.34452	0.738247	0.987838	-6.38029	-0.0976871	9.51371	-0.648688	0.532493	0.885937	-6.72038	-0.171059	9.51371	-1.13591	0.284889	1
420	172139_x_at	172139_x_at	2.1716	2.1716	2.1716	2.1716	2.1716	2.1716	2.1716	2.1716	2.1716	2.1716	2.1716	2.1716	TRUE	unique, primary redundant	1		Y46H3D.1	FALSE	NA	NA	NA	NA	NA	NA	NA	NA	NA	NA	NA	NA	NA	NA	NA	NA	NA	NA	NA	NA	NA	NA	NA	NA	NA	NA	NA	NA	NA
421	172140_x_at	172140_x_at	5.32321	6.54975	5.47927	7.17728	4.89883	6.09816	5.50691	6.77205	5.8914	6.65882	5.70231	6.76743	FALSE	unique, non-redundant	1		Y10G11A.3	TRUE	1.06443	6.06878	4.31725	0.0018708	0.0085069	-1.94099	1.34276	6.06878	5.44614	0.000385944	0.00258661	-0.141514	-0.278331	6.06878	-0.798247	0.444964	0.941523	-6.11115	-0.470012	6.06878	-1.90634	0.0884704	0.419434	-5.26745	-0.191681	6.06878	-0.777444	0.45654	1
422	172141_at	172141_at	2.1716	2.1716	2.1716	2.1716	2.1716	2.1716	2.1716	2.1716	2.1716	2.1716	2.1716	2.1716	TRUE	no mapping	0	K01A12.1 /REP_DB=WormBase Gene ID /WP=CE01986 /GB=AAA64338.1 /SUBMIT=ST.LOUIS /CHR=X /FEA=Sanger Annotation	NA	FALSE	NA	NA	NA	NA	NA	NA	NA	NA	NA	NA	NA	NA	NA	NA	NA	NA	NA	NA	NA	NA	NA	NA	NA	NA	NA	NA	NA	NA	NA
423	172142_x_at	172142_x_at	2.17869	2.17869	2.17869	2.21885	2.17869	2.17869	2.17869	2.17869	2.18809	2.17869	2.1945	2.17869	FALSE	unique, primary redundant	1		R05D3.5	TRUE	-0.00313284	2.18413	-0.0783235	0.939258	0.994119	-7.54608	0.00811607	2.18413	0.202908	0.84365	0.940189	-7.39169	-0.0112489	2.18413	-0.198861	0.846723	1	-6.42273	-0.0133862	2.18413	-0.334665	0.745427	0.986937	-6.88528	-0.00213727	2.18413	-0.0534335	0.958536	1
424	172143_x_at	172143_x_at	2.4045	2.4045	2.46605	2.4271	2.4045	2.46381	2.39547	2.48521	2.34745	2.4045	2.4045	2.32197	FALSE	no mapping	0	M02F4.9 /REP_DB=WormBase Gene ID /WP=CE25059 /GB=AAK71379.1 /SUBMIT=ST.LOUIS /CHR=X /FEA=Sanger Annotation	NA	FALSE	NA	NA	NA	NA	NA	NA	NA	NA	NA	NA	NA	NA	NA	NA	NA	NA	NA	NA	NA	NA	NA	NA	NA	NA	NA	NA	NA	NA	NA
425	172144_x_at	172144_x_at	8.72141	9.04799	8.80551	9.22188	8.75321	8.74297	9.00396	8.7854	8.81796	8.66258	8.80767	9.06126	FALSE	unique, primary redundant	1		cst-1	TRUE	0.0536544	8.86932	0.41289	0.689202	0.821514	-7.45603	0.15047	8.86932	1.15792	0.276248	0.433329	-6.72305	-0.0968155	8.86932	-0.526815	0.610862	0.970389	-6.29623	-0.205003	8.86932	-1.57757	0.148591	0.542381	-5.73802	-0.108188	8.86932	-0.832541	0.426314	1
426	172145_x_at	172145_x_at	2.1716	2.1716	2.1716	2.1716	2.1716	2.1716	2.1716	2.1716	2.1716	2.1716	2.1716	2.1716	TRUE	unique, non-redundant	1		Y66A7A.3	FALSE	NA	NA	NA	NA	NA	NA	NA	NA	NA	NA	NA	NA	NA	NA	NA	NA	NA	NA	NA	NA	NA	NA	NA	NA	NA	NA	NA	NA	NA
427	172146_x_at	172146_x_at	2.1716	2.17355	2.1716	2.1716	2.1716	2.1716	2.1716	2.1716	2.1716	2.1716	2.1716	2.1716	TRUE	unique, secondary redundant	0		R05D3.5	FALSE	NA	NA	NA	NA	NA	NA	NA	NA	NA	NA	NA	NA	NA	NA	NA	NA	NA	NA	NA	NA	NA	NA	NA	NA	NA	NA	NA	NA	NA
428	172147_x_at	172147_x_at	5.24571	5.48241	5.32513	5.44164	4.95725	5.69893	4.80907	5.13795	4.45589	4.90491	4.93133	4.6108	FALSE	unique, non-redundant	1		M116.5	TRUE	0.475802	5.08342	1.62491	0.138098	0.260864	-6.26682	0.0416243	5.08342	0.142151	0.890044	0.969884	-7.40324	0.434177	5.08342	1.04847	0.321346	0.910167	-5.88336	0.298619	5.08342	1.01981	0.334041	0.743476	-6.40533	-0.135558	5.08342	-0.462943	0.654226	1
429	172148_x_at	172148_x_at	7.15971	9.79456	7.60792	8.96351	6.89328	9.37645	7.13513	8.38334	9.12047	8.3087	6.78668	6.74348	FALSE	unique, secondary redundant	0		Y54F10AM.7	FALSE	NA	NA	NA	NA	NA	NA	NA	NA	NA	NA	NA	NA	NA	NA	NA	NA	NA	NA	NA	NA	NA	NA	NA	NA	NA	NA	NA	NA	NA
430	172149_x_at	172149_x_at	2.73408	2.73408	2.83798	2.73408	2.73408	2.74544	2.73408	2.69775	2.73408	2.73408	2.73408	2.40331	FALSE	unique, secondary redundant	0	unc-11 encodes multiple isoforms of a clathrin-adaptor protein AP180 (OMIM:603025) that functions in clathrin-mediated endocytosis; UNC-11 is essential for embryogenesis, locomotion, and pharyngeal pumping, and regulates neurotransmitter release by controlling vesicle trafficking and fusion; UNC-11 is also required for localization of SNB-1/synaptobrevin to synaptic vesicles, thus acting as a sor…	unc-11	FALSE	NA	NA	NA	NA	NA	NA	NA	NA	NA	NA	NA	NA	NA	NA	NA	NA	NA	NA	NA	NA	NA	NA	NA	NA	NA	NA	NA	NA	NA
431	172150_x_at	172150_x_at	4.72199	4.65303	5.18274	4.72154	5.20573	4.61939	5.1443	4.67146	4.57375	4.82089	4.72199	4.37786	FALSE	unique, secondary redundant	0	unc-11 encodes multiple isoforms of a clathrin-adaptor protein AP180 (OMIM:603025) that functions in clathrin-mediated endocytosis; UNC-11 is essential for embryogenesis, locomotion, and pharyngeal pumping, and regulates neurotransmitter release by controlling vesicle trafficking and fusion; UNC-11 is also required for localization of SNB-1/synaptobrevin to synaptic vesicles, thus acting as a sor…	unc-11	FALSE	NA	NA	NA	NA	NA	NA	NA	NA	NA	NA	NA	NA	NA	NA	NA	NA	NA	NA	NA	NA	NA	NA	NA	NA	NA	NA	NA	NA	NA
432	172151_x_at	172151_x_at	5.26353	4.82453	5.04268	5.05991	5.07172	5.04268	5.11055	5.04268	5.19194	5.04004	5.04268	4.47154	FALSE	unique, secondary redundant	0	unc-11 encodes multiple isoforms of a clathrin-adaptor protein AP180 (OMIM:603025) that functions in clathrin-mediated endocytosis; UNC-11 is essential for embryogenesis, locomotion, and pharyngeal pumping, and regulates neurotransmitter release by controlling vesicle trafficking and fusion; UNC-11 is also required for localization of SNB-1/synaptobrevin to synaptic vesicles, thus acting as a sor…	unc-11	FALSE	NA	NA	NA	NA	NA	NA	NA	NA	NA	NA	NA	NA	NA	NA	NA	NA	NA	NA	NA	NA	NA	NA	NA	NA	NA	NA	NA	NA	NA
433	172152_x_at	172152_x_at	2.49874	2.49874	2.70019	2.49874	2.49874	2.49874	2.49874	2.49874	2.49874	2.49915	2.49874	2.49874	FALSE	unique, secondary redundant	0	unc-11 encodes multiple isoforms of a clathrin-adaptor protein AP180 (OMIM:603025) that functions in clathrin-mediated endocytosis; UNC-11 is essential for embryogenesis, locomotion, and pharyngeal pumping, and regulates neurotransmitter release by controlling vesicle trafficking and fusion; UNC-11 is also required for localization of SNB-1/synaptobrevin to synaptic vesicles, thus acting as a sor…	unc-11	FALSE	NA	NA	NA	NA	NA	NA	NA	NA	NA	NA	NA	NA	NA	NA	NA	NA	NA	NA	NA	NA	NA	NA	NA	NA	NA	NA	NA	NA	NA
434	172153_x_at	172153_x_at	11.3076	11.4241	11.2173	11.495	10.9927	11.3478	11.3131	11.3939	11.2853	11.9048	11.324	11.2866	FALSE	unique, primary redundant	1	The unc-44 gene encodes an ankyrin-like protein required for proper sex myoblast and axonal guidance during development.	unc-44	TRUE	0.363694	11.3577	2.4866	0.0342296	0.0871897	-4.93896	0.107057	11.3577	0.731952	0.482537	0.640392	-7.12666	0.256637	11.3577	1.24072	0.2456	0.877002	-5.67602	0.167044	11.3577	1.14209	0.282443	0.70231	-6.27668	-0.0895935	11.3577	-0.612555	0.555097	1
435	172154_x_at	172154_x_at	2.34649	3.1253	2.34649	2.34649	2.34649	2.59006	2.34649	2.34649	2.34649	2.34649	2.34649	2.1716	FALSE	no mapping	0	(ST.LOUIS)	NA	FALSE	NA	NA	NA	NA	NA	NA	NA	NA	NA	NA	NA	NA	NA	NA	NA	NA	NA	NA	NA	NA	NA	NA	NA	NA	NA	NA	NA	NA	NA
436	172155_x_at	172155_x_at	2.8745	2.86513	2.88407	2.8745	2.8745	2.8745	2.8745	2.91802	2.8777	2.8745	2.86854	2.8713	FALSE	no mapping	0	(HINXTON) protein_id:CAB82001.1	NA	FALSE	NA	NA	NA	NA	NA	NA	NA	NA	NA	NA	NA	NA	NA	NA	NA	NA	NA	NA	NA	NA	NA	NA	NA	NA	NA	NA	NA	NA	NA
437	172156_x_at	172156_x_at	4.05842	4.03183	4.60659	4.51742	4.03183	4.03183	4.69156	4.26641	3.9591	4.01656	4.62326	3.96979	FALSE	no mapping	0	(HINXTON) protein_id:CAB82000.1	NA	FALSE	NA	NA	NA	NA	NA	NA	NA	NA	NA	NA	NA	NA	NA	NA	NA	NA	NA	NA	NA	NA	NA	NA	NA	NA	NA	NA	NA	NA	NA
438	172157_x_at	172157_x_at	2.1716	2.1716	2.1716	2.1716	2.1716	2.1716	2.1716	2.1716	2.23697	2.1716	2.1716	2.1716	TRUE	unique, non-redundant	1		Y67D8C.2	FALSE	NA	NA	NA	NA	NA	NA	NA	NA	NA	NA	NA	NA	NA	NA	NA	NA	NA	NA	NA	NA	NA	NA	NA	NA	NA	NA	NA	NA	NA
439	172158_x_at	172158_x_at	2.1716	2.1716	2.19391	2.1716	2.1716	2.1716	2.1716	2.28034	2.1716	2.1716	2.1716	2.1716	TRUE	unique, non-redundant	1		Y67D8C.1	FALSE	NA	NA	NA	NA	NA	NA	NA	NA	NA	NA	NA	NA	NA	NA	NA	NA	NA	NA	NA	NA	NA	NA	NA	NA	NA	NA	NA	NA	NA
440	172159_x_at	172159_x_at	9.24995	7.6749	9.63734	8.50495	9.32554	7.60695	9.23853	8.12341	9.48094	9.85092	9.58719	10.7132	FALSE	unique, non-redundant	1		fip-5	TRUE	-0.974551	9.08282	-1.33483	0.214215	0.359446	-6.6492	-0.373838	9.08282	-0.51204	0.620761	0.764055	-7.27153	-0.600713	9.08282	-0.581798	0.574764	0.966957	-6.26436	-0.736259	9.08282	-1.00844	0.339183	0.747753	-6.41671	-0.135546	9.08282	-0.185655	0.856769	1
441	172160_x_at	172160_x_at	3.55973	3.25683	4.40924	4.16619	2.92663	3.39199	4.81114	3.91634	3.56352	3.56854	3.86858	3.60458	FALSE	no mapping	0	F57G4.3 /REP_DB=WormBase Gene ID /WP=CE18768 /TR=Q9XUX4 /GB=CAB04508.1 /SUBMIT=HINXTON /CHR=5 /FEA=Sanger Annotation	NA	FALSE	NA	NA	NA	NA	NA	NA	NA	NA	NA	NA	NA	NA	NA	NA	NA	NA	NA	NA	NA	NA	NA	NA	NA	NA	NA	NA	NA	NA	NA
442	172161_x_at	172161_x_at	2.18163	2.21164	2.18163	2.18163	2.18163	2.18163	2.18163	2.18163	2.18163	2.18163	2.18547	2.18163	FALSE	unique, non-redundant	1	This gene encodes a protein containing an F-box, a motif predicted to mediate protein-protein interactions either with homologs of yeast Skp-1p or with other proteins.	F37D6.4	TRUE	0.0100036	2.18445	0.254128	0.80502	0.908863	-7.51387	-0.00128243	2.18445	-0.0325783	0.974711	1	-7.41381	0.011286	2.18445	0.202732	0.843784	1	-6.42189	0.0100036	2.18445	0.254128	0.80502	1	-6.91109	-0.00128243	2.18445	-0.0325783	0.974711	1
443	172162_x_at	172162_x_at	2.1716	2.1716	2.1716	2.1716	2.1716	2.1716	2.1716	2.1716	2.1716	2.1716	2.1716	2.1716	TRUE	unique, non-redundant	1		F16D3.6	FALSE	NA	NA	NA	NA	NA	NA	NA	NA	NA	NA	NA	NA	NA	NA	NA	NA	NA	NA	NA	NA	NA	NA	NA	NA	NA	NA	NA	NA	NA
444	172163_x_at	172163_x_at	2.2324	2.29826	2.2324	2.2324	2.2324	2.46423	2.2324	2.2324	2.2324	2.23242	2.2324	2.2324	FALSE	unique, non-redundant	1		C06C6.8	TRUE	0.099233	2.25721	1.65712	0.131345	0.250363	-6.22168	4.44089e-16	2.25721	7.41596e-15	1	1	-7.41439	0.099233	2.25721	1.17176	0.270921	0.894909	-5.75335	0.099233	2.25721	1.65712	0.131345	0.509691	-5.62834	4.44089e-16	2.25721	7.41596e-15	1	1
445	172164_x_at	172164_x_at	2.89885	2.40143	2.38102	2.38102	2.38102	3.50711	2.3708	2.38102	2.38102	2.69422	2.3708	2.3708	FALSE	unique, non-redundant	1		C06C6.9	TRUE	0.313959	2.54326	1.25679	0.239986	0.389788	-6.74367	0.00340574	2.54326	0.0136333	0.989415	1	-7.41429	0.310553	2.54326	0.879044	0.401888	0.933233	-6.04322	0.489973	2.54326	1.96138	0.0809601	0.402496	-5.1847	0.17942	2.54326	0.718225	0.490563	1
446	172165_x_at	172165_x_at	2.1716	2.1716	2.1716	2.1716	2.1716	2.1716	2.1716	2.1716	2.1716	2.1716	2.1716	2.1716	TRUE	unique, non-redundant	1		F21D9.3	FALSE	NA	NA	NA	NA	NA	NA	NA	NA	NA	NA	NA	NA	NA	NA	NA	NA	NA	NA	NA	NA	NA	NA	NA	NA	NA	NA	NA	NA	NA
447	172166_x_at	172166_x_at	2.21076	2.21076	2.21076	2.21076	2.21076	2.21076	2.21076	2.21076	2.21076	2.21122	2.21076	2.30187	FALSE	unique, non-redundant	1		AH10.4	TRUE	0.000155329	2.21839	0.00355541	0.99724	1	-7.54946	0.030373	2.21839	0.695225	0.504198	0.661859	-7.15409	-0.0302177	2.21839	-0.489084	0.6363	0.971843	-6.31639	-0.0302177	2.21839	-0.691669	0.506327	0.868899	-6.69021	0	2.21839	0	1	1
448	172167_at	172167_at	2.1716	2.1716	2.1716	2.1716	2.1716	2.1716	2.1716	2.1716	2.1716	2.1716	2.1716	2.1716	TRUE	no mapping	0	M60.4 /REP_DB=WormBase Gene ID /WP=CE02833 /TR=Q9GYN0 /GB=AAF99992.1 /SUBMIT=ST.LOUIS /CHR=X /FEA=Sanger Annotation	NA	FALSE	NA	NA	NA	NA	NA	NA	NA	NA	NA	NA	NA	NA	NA	NA	NA	NA	NA	NA	NA	NA	NA	NA	NA	NA	NA	NA	NA	NA	NA
449	172168_x_at	172168_x_at	2.19799	2.17477	2.17477	2.17477	2.17477	2.17477	2.17477	2.17943	2.17477	2.17477	2.17477	2.17477	TRUE	unique, non-redundant	1		M162.6	FALSE	NA	NA	NA	NA	NA	NA	NA	NA	NA	NA	NA	NA	NA	NA	NA	NA	NA	NA	NA	NA	NA	NA	NA	NA	NA	NA	NA	NA	NA
450	172169_s_at	172169_s_at	2.77936	2.51321	2.53638	2.54249	2.64672	2.97876	2.53638	2.53638	2.44812	2.53638	2.53638	2.34527	FALSE	no mapping	0	(ST.LOUIS) protein_id:AAF60879.1	NA	FALSE	NA	NA	NA	NA	NA	NA	NA	NA	NA	NA	NA	NA	NA	NA	NA	NA	NA	NA	NA	NA	NA	NA	NA	NA	NA	NA	NA	NA	NA
451	172170_at	172170_at	2.1716	2.1716	2.1716	2.1716	2.1716	2.1716	2.1716	2.1716	2.1716	2.1716	2.1716	2.1716	TRUE	no mapping	0	(ST.LOUIS) protein_id:AAF59623.1	NA	FALSE	NA	NA	NA	NA	NA	NA	NA	NA	NA	NA	NA	NA	NA	NA	NA	NA	NA	NA	NA	NA	NA	NA	NA	NA	NA	NA	NA	NA	NA
452	172171_x_at	172171_x_at	2.50003	3.13082	2.91043	2.39557	2.77444	2.39557	2.35682	2.49038	2.39557	2.39557	2.39557	2.25094	FALSE	unique, non-redundant	1		srg-50	TRUE	0.083973	2.53264	0.377756	0.714232	0.840828	-7.47114	-0.175309	2.53264	-0.788635	0.450288	0.611853	-7.08187	0.259282	2.53264	0.824763	0.430496	0.936879	-6.08948	0.26169	2.53264	1.17723	0.26884	0.690555	-6.23768	0.00240832	2.53264	0.0108339	0.991589	1
453	172172_x_at	172172_x_at	2.1716	2.21754	2.1716	2.1716	2.1716	2.174	2.1716	2.1716	2.1716	2.1716	2.1716	2.1716	TRUE	no mapping	0	(ST.LOUIS) protein_id:AAG23471.1	NA	FALSE	NA	NA	NA	NA	NA	NA	NA	NA	NA	NA	NA	NA	NA	NA	NA	NA	NA	NA	NA	NA	NA	NA	NA	NA	NA	NA	NA	NA	NA
454	172173_x_at	172173_x_at	2.45579	2.61305	2.37393	2.37423	2.5002	2.3753	2.3753	2.37548	2.37393	2.3753	2.3753	2.3753	FALSE	non-unique	0	Y73B6BL.1 is orthologous to the human gene TRANSTHYRETIN (PREALBUMIN, AMYLOIDOSIS TYPE I) (TYR; OMIM:176300), which when mutated leads to disease.	Y73B6BL.1, Y73B6BL.28	FALSE	NA	NA	NA	NA	NA	NA	NA	NA	NA	NA	NA	NA	NA	NA	NA	NA	NA	NA	NA	NA	NA	NA	NA	NA	NA	NA	NA	NA	NA
455	172174_x_at	172174_x_at	2.1716	2.59717	2.1716	2.1716	2.1716	2.17862	2.1716	2.1716	2.1716	2.1716	2.1716	2.1716	TRUE	no mapping	0	(ST.LOUIS) protein_id:AAF60846.1	NA	FALSE	NA	NA	NA	NA	NA	NA	NA	NA	NA	NA	NA	NA	NA	NA	NA	NA	NA	NA	NA	NA	NA	NA	NA	NA	NA	NA	NA	NA	NA
456	172175_x_at	172175_x_at	2.95842	2.89301	2.89301	3.15845	2.939	2.89301	2.88242	2.89301	2.69006	2.96429	2.85978	2.75412	FALSE	no mapping	0	(ST.LOUIS) protein_id:AAF60841.1	NA	FALSE	NA	NA	NA	NA	NA	NA	NA	NA	NA	NA	NA	NA	NA	NA	NA	NA	NA	NA	NA	NA	NA	NA	NA	NA	NA	NA	NA	NA	NA
457	172176_at	172176_at	2.3203	2.3203	2.3203	2.31776	2.3203	2.31945	2.85379	2.3203	3.9239	2.3203	2.3203	2.304	FALSE	unique, secondary redundant	0		Y61A9LA.10	FALSE	NA	NA	NA	NA	NA	NA	NA	NA	NA	NA	NA	NA	NA	NA	NA	NA	NA	NA	NA	NA	NA	NA	NA	NA	NA	NA	NA	NA	NA
458	172177_x_at	172177_x_at	9.29236	8.76851	9.08679	9.63319	9.42921	8.5029	9.46807	9.38778	9.55986	9.33341	9.56885	9.61434	FALSE	unique, secondary redundant	0		Y71H2AL.1	FALSE	NA	NA	NA	NA	NA	NA	NA	NA	NA	NA	NA	NA	NA	NA	NA	NA	NA	NA	NA	NA	NA	NA	NA	NA	NA	NA	NA	NA	NA
459	172178_at	172178_at	2.31772	2.1716	2.1716	2.1716	2.1716	2.1716	2.1716	2.1716	2.1716	2.1716	2.1716	2.1716	TRUE	unique, non-redundant	1		Y53G8AM.2	FALSE	NA	NA	NA	NA	NA	NA	NA	NA	NA	NA	NA	NA	NA	NA	NA	NA	NA	NA	NA	NA	NA	NA	NA	NA	NA	NA	NA	NA	NA
460	172179_x_at	172179_x_at	2.19123	2.20777	2.30509	2.1916	2.1916	2.1916	2.1916	2.1916	2.1916	2.1916	2.1916	2.1916	FALSE	no mapping	0	(ST.LOUIS) protein_id:AAG23360.1	NA	FALSE	NA	NA	NA	NA	NA	NA	NA	NA	NA	NA	NA	NA	NA	NA	NA	NA	NA	NA	NA	NA	NA	NA	NA	NA	NA	NA	NA	NA	NA
461	172180_x_at	172180_x_at	2.17179	2.17179	2.17179	2.17179	2.17179	2.1716	2.17179	2.17179	2.17179	2.17393	2.17982	2.1716	TRUE	unique, non-redundant	1		grd-16	FALSE	NA	NA	NA	NA	NA	NA	NA	NA	NA	NA	NA	NA	NA	NA	NA	NA	NA	NA	NA	NA	NA	NA	NA	NA	NA	NA	NA	NA	NA
462	172181_x_at	172181_x_at	2.17493	2.17493	2.17493	2.17493	2.22403	2.17493	2.24926	2.17493	2.17854	2.17493	2.17493	2.17493	TRUE	unique, non-redundant	1		Y48G1BL.4	FALSE	NA	NA	NA	NA	NA	NA	NA	NA	NA	NA	NA	NA	NA	NA	NA	NA	NA	NA	NA	NA	NA	NA	NA	NA	NA	NA	NA	NA	NA
463	172182_x_at	172182_x_at	2.1716	2.1716	2.1716	2.1716	2.1716	2.1716	2.1716	2.1716	2.1716	2.1716	2.1716	2.1716	TRUE	unique, non-redundant	1		Y48G1BL.6	FALSE	NA	NA	NA	NA	NA	NA	NA	NA	NA	NA	NA	NA	NA	NA	NA	NA	NA	NA	NA	NA	NA	NA	NA	NA	NA	NA	NA	NA	NA
464	172183_at	172183_at	2.1716	2.1716	2.1716	2.1716	2.1716	2.1716	2.1716	2.1716	2.1716	2.1716	2.1716	2.1716	TRUE	unique, secondary redundant	0		H17B01.1	FALSE	NA	NA	NA	NA	NA	NA	NA	NA	NA	NA	NA	NA	NA	NA	NA	NA	NA	NA	NA	NA	NA	NA	NA	NA	NA	NA	NA	NA	NA
465	172184_x_at	172184_x_at	7.8586	6.85408	9.45033	6.06364	7.05822	6.28445	7.81274	5.6266	7.18277	9.01479	7.95988	10.5664	FALSE	unique, primary redundant	1		Y46C8AL.2	TRUE	0.0179115	7.64437	0.0144278	0.988799	1	-7.54935	-0.988788	7.64437	-0.796472	0.445945	0.607856	-7.07544	1.0067	7.64437	0.573392	0.580206	0.966957	-6.26943	-0.0344222	7.64437	-0.0277272	0.978476	1	-6.94604	-1.04112	7.64437	-0.838627	0.423061	1
466	172185_x_at	172185_x_at	2.28258	2.1716	2.74218	2.1716	2.1716	2.1716	2.1716	2.1716	2.1716	2.1716	2.1716	2.65723	FALSE	unique, secondary redundant	0		Y46C8AL.2	FALSE	NA	NA	NA	NA	NA	NA	NA	NA	NA	NA	NA	NA	NA	NA	NA	NA	NA	NA	NA	NA	NA	NA	NA	NA	NA	NA	NA	NA	NA
467	172186_x_at	172186_x_at	3.47622	2.74773	4.55138	3.92072	3.39608	2.41091	4.58127	3.58448	3.57533	3.37418	3.90545	3.52508	FALSE	no mapping	0	(ST.LOUIS) protein_id:AAF59577.1	NA	FALSE	NA	NA	NA	NA	NA	NA	NA	NA	NA	NA	NA	NA	NA	NA	NA	NA	NA	NA	NA	NA	NA	NA	NA	NA	NA	NA	NA	NA	NA
468	172187_x_at	172187_x_at	2.51958	2.55896	2.51958	2.51958	2.51958	2.51958	2.51958	2.52117	2.51958	2.51958	2.51958	2.31975	FALSE	unique, secondary redundant	0		Y54G2A.26	FALSE	NA	NA	NA	NA	NA	NA	NA	NA	NA	NA	NA	NA	NA	NA	NA	NA	NA	NA	NA	NA	NA	NA	NA	NA	NA	NA	NA	NA	NA
469	172188_x_at	172188_x_at	2.1716	2.1716	2.1716	2.1716	2.1716	2.44166	2.1716	2.1716	2.1716	2.1716	2.1716	2.1716	TRUE	unique, non-redundant	1		M04C9.2	FALSE	NA	NA	NA	NA	NA	NA	NA	NA	NA	NA	NA	NA	NA	NA	NA	NA	NA	NA	NA	NA	NA	NA	NA	NA	NA	NA	NA	NA	NA
470	172189_at	172189_at	6.72798	8.54123	7.39442	8.15298	6.50727	8.38677	7.26543	8.27801	7.42964	7.72898	7.37956	7.38363	FALSE	unique, non-redundant	1		F46A8.7	TRUE	1.33069	7.59799	4.26393	0.00202478	0.00906931	-2.02453	0.591741	7.59799	1.89611	0.0899363	0.190173	-5.73967	0.738954	7.59799	1.6743	0.127865	0.767894	-5.12617	0.280783	7.59799	0.89971	0.391354	0.788173	-6.5203	-0.458171	7.59799	-1.46811	0.175614	1
471	172190_x_at	172190_x_at	10.5807	11.6667	10.4433	11.2606	10.8496	11.6992	10.2285	10.9694	10.1831	11.2375	10.6762	11.356	FALSE	unique, non-redundant	1		F59F4.2	TRUE	0.996666	10.9292	4.93351	0.000772528	0.00414731	-1.00291	0.745983	10.9292	3.69263	0.00484365	0.019588	-2.81177	0.250683	10.9292	0.877437	0.402715	0.933233	-6.04463	0.339175	10.9292	1.67892	0.126945	0.501753	-5.59777	0.0884923	10.9292	0.438038	0.671525	1
472	172191_x_at	172191_x_at	2.1759	2.1716	2.1716	2.1716	2.29827	2.1716	2.20452	2.1716	2.1716	2.1716	2.1716	2.1716	TRUE	unique, primary redundant	1		ZK1025.4	FALSE	NA	NA	NA	NA	NA	NA	NA	NA	NA	NA	NA	NA	NA	NA	NA	NA	NA	NA	NA	NA	NA	NA	NA	NA	NA	NA	NA	NA	NA
473	172192_x_at	172192_x_at	2.1716	2.21504	2.1716	2.1716	2.1716	2.1716	2.1716	2.1716	2.1716	2.1716	2.1716	2.1716	TRUE	unique, non-redundant	1		F44F1.2	FALSE	NA	NA	NA	NA	NA	NA	NA	NA	NA	NA	NA	NA	NA	NA	NA	NA	NA	NA	NA	NA	NA	NA	NA	NA	NA	NA	NA	NA	NA
474	172193_at	172193_at	5.14777	10.9149	4.28214	8.29183	4.9156	11.2053	3.98485	8.10316	5.07236	10.0973	4.28214	6.77744	FALSE	unique, non-redundant	1		T12D8.5	TRUE	5.69393	6.9229	14.4486	1.3218e-07	7.35354e-06	8.22798	3.5411	6.9229	8.98573	7.77474e-06	0.000148334	4.02018	2.15283	6.9229	3.86287	0.00371798	0.158819	-1.73705	3.01503	6.9229	7.6508	2.88911e-05	0.00286022	2.91944	0.8622	6.9229	2.18788	0.0559862	1
475	172194_x_at	172194_x_at	2.1716	2.1716	2.1716	2.1716	2.1716	2.1716	2.19639	2.1716	2.1716	2.1716	2.1716	2.1716	TRUE	unique, non-redundant	1		ZK262.4	FALSE	NA	NA	NA	NA	NA	NA	NA	NA	NA	NA	NA	NA	NA	NA	NA	NA	NA	NA	NA	NA	NA	NA	NA	NA	NA	NA	NA	NA	NA
476	172195_x_at	172195_x_at	2.1716	2.1716	2.1716	2.1716	2.1716	2.1716	2.1716	2.1716	2.1716	2.1716	2.1716	2.1716	TRUE	no mapping	0	T27C5.4 /REP_DB=WormBase Gene ID /WP=CE16498 /TR=O45848 /GB=CAB04865.1 /SUBMIT=HINXTON /CHR=5 /FEA=Sanger Annotation	NA	FALSE	NA	NA	NA	NA	NA	NA	NA	NA	NA	NA	NA	NA	NA	NA	NA	NA	NA	NA	NA	NA	NA	NA	NA	NA	NA	NA	NA	NA	NA
477	172196_x_at	172196_x_at	6.46938	6.63946	6.66645	6.56178	6.02432	6.74682	6.47878	6.55243	6.65625	7.81681	6.63347	7.18797	FALSE	unique, non-redundant	1		col-65	TRUE	0.684381	6.70283	2.16984	0.0576655	0.131203	-5.44993	0.174495	6.70283	0.553239	0.593368	0.742605	-7.248	0.509887	6.70283	1.14311	0.282039	0.899094	-5.78453	0.300304	6.70283	0.952119	0.365526	0.767367	-6.47158	-0.209582	6.70283	-0.664483	0.522784	1
478	172197_x_at	172197_x_at	14.7835	14.8935	14.8649	15.0014	14.8416	14.8729	15.127	15.0086	15.3067	15.4818	15.0374	15.2888	FALSE	unique, secondary redundant	0		col-94	FALSE	NA	NA	NA	NA	NA	NA	NA	NA	NA	NA	NA	NA	NA	NA	NA	NA	NA	NA	NA	NA	NA	NA	NA	NA	NA	NA	NA	NA	NA
479	172198_x_at	172198_x_at	7.39568	7.39568	7.39568	7.39568	7.39568	7.39568	7.39568	7.39568	7.39568	7.73328	7.39568	7.53426	FALSE	unique, non-redundant	1		col-66	TRUE	0.112531	7.43537	1.25984	0.238931	0.388627	-6.74004	0.046192	7.43537	0.517143	0.617333	0.761999	-7.26871	0.0663391	7.43537	0.525168	0.611962	0.970389	-6.29714	0.0663391	7.43537	0.7427	0.47631	0.850367	-6.65215	0	7.43537	0	1	1
480	172199_x_at	172199_x_at	5.73733	4.99531	5.99589	4.92082	5.65256	4.98369	5.50581	4.73883	5.08574	4.78475	5.40669	4.6012	FALSE	unique, non-redundant	1		K03B8.4	TRUE	-0.570628	5.20072	-2.84917	0.0188219	0.0541155	-4.33898	-0.882513	5.20072	-4.40643	0.00164046	0.00820752	-1.67603	0.311885	5.20072	1.10115	0.298975	0.902834	-5.82915	0.167632	5.20072	0.836996	0.423931	0.814748	-6.57556	-0.144252	5.20072	-0.720259	0.489368	1
481	172200_x_at	172200_x_at	2.22767	2.22767	2.22767	2.22767	2.22767	2.27839	2.22767	2.22767	2.24923	2.22767	2.22767	2.22767	FALSE	unique, non-redundant	1		C28D4.5	TRUE	0.00971871	2.23369	0.239064	0.816329	0.916647	-7.51795	0	2.23369	0	1	1	-7.41439	0.00971871	2.23369	0.169044	0.869443	1	-6.42864	0.0169052	2.23369	0.415841	0.687117	0.96154	-6.85231	0.00718653	2.23369	0.176777	0.863538	1
482	172201_x_at	172201_x_at	2.1716	2.1716	2.1716	2.1716	2.1716	2.1716	2.31782	2.1716	2.1716	2.1716	2.1716	2.1716	TRUE	unique, non-redundant	1		ZC376.8	FALSE	NA	NA	NA	NA	NA	NA	NA	NA	NA	NA	NA	NA	NA	NA	NA	NA	NA	NA	NA	NA	NA	NA	NA	NA	NA	NA	NA	NA	NA
483	172202_x_at	172202_x_at	2.1716	2.1716	2.1716	2.1716	2.1716	2.1716	2.1716	2.1716	2.1716	2.1716	2.1716	2.1716	TRUE	unique, non-redundant	1		F11F1.5	FALSE	NA	NA	NA	NA	NA	NA	NA	NA	NA	NA	NA	NA	NA	NA	NA	NA	NA	NA	NA	NA	NA	NA	NA	NA	NA	NA	NA	NA	NA
484	172203_x_at	172203_x_at	8.35546	8.57911	8.35512	8.32257	8.29423	8.81083	8.03435	8.50026	8.11131	8.50125	8.36462	9.15703	FALSE	unique, non-redundant	1		Y41E3.8	TRUE	0.376732	8.44884	1.86127	0.0951023	0.194231	-5.92526	0.408593	8.44884	2.01868	0.0737861	0.163636	-5.55308	-0.0318609	8.44884	-0.111307	0.913778	1	-6.43738	-0.0295565	8.44884	-0.146026	0.887069	1	-6.93476	0.00230439	8.44884	0.011385	0.991161	1
485	172204_at	172204_at	7.02574	6.08497	7.0909	6.69238	6.70798	6.12679	6.97664	6.39406	6.59916	6.41961	7.02097	6.59868	FALSE	unique, non-redundant	1		T22H2.4	TRUE	-0.567168	6.64482	-4.30023	0.00191855	0.00868007	-1.96762	-0.467802	6.64482	-3.54684	0.00609246	0.023526	-3.05031	-0.0993668	6.64482	-0.532729	0.606924	0.970389	-6.29295	-0.351246	6.64482	-2.66313	0.0255731	0.211952	-4.06997	-0.25188	6.64482	-1.90973	0.0879885	1
486	172205_at	172205_at	2.1716	2.1716	2.1716	2.1716	2.1716	2.1716	2.1716	2.1716	2.1716	2.1716	2.1716	2.1716	TRUE	unique, non-redundant	1		C29F7.7	FALSE	NA	NA	NA	NA	NA	NA	NA	NA	NA	NA	NA	NA	NA	NA	NA	NA	NA	NA	NA	NA	NA	NA	NA	NA	NA	NA	NA	NA	NA
487	172206_x_at	172206_x_at	2.29419	2.26396	2.26396	2.26396	2.26396	2.26396	2.26396	2.26396	2.26396	2.26396	2.29996	2.26396	FALSE	unique, non-redundant	1		W05H5.2	TRUE	-0.0100788	2.26948	-0.250991	0.807371	0.910207	-7.51474	-0.0120018	2.26948	-0.298878	0.771715	0.886907	-7.36526	0.00192297	2.26948	0.0338615	0.973715	1	-6.44346	-4.44089e-16	2.26948	-1.10591e-14	1	1	-6.94646	-0.00192297	2.26948	-0.0478874	0.962836	1
488	172207_x_at	172207_x_at	2.35372	2.29854	2.30109	2.29854	2.29854	2.50853	2.29854	2.29926	2.29854	2.29854	2.29854	2.4591	FALSE	unique, non-redundant	1		T06E4.9	TRUE	0.0516026	2.33429	0.72657	0.485673	0.644812	-7.26558	0.0529108	2.33429	0.74499	0.474991	0.633712	-7.11662	-0.00130824	2.33429	-0.013025	0.989888	1	-6.44398	0.0162351	2.33429	0.228592	0.824217	1	-6.91782	0.0175433	2.33429	0.247012	0.810356	1
489	172208_x_at	172208_x_at	2.1716	2.1716	2.1716	2.1716	2.1716	2.1716	2.1716	2.1716	2.1716	2.1716	2.1716	2.1716	TRUE	unique, non-redundant	1		C28D4.8	FALSE	NA	NA	NA	NA	NA	NA	NA	NA	NA	NA	NA	NA	NA	NA	NA	NA	NA	NA	NA	NA	NA	NA	NA	NA	NA	NA	NA	NA	NA
490	172209_x_at	172209_x_at	14.8417	14.9333	14.9648	14.8911	14.5166	15.0376	15.1159	15.0205	15.0147	15.3443	15.0846	15.0925	FALSE	unique, secondary redundant	0		col-93	FALSE	NA	NA	NA	NA	NA	NA	NA	NA	NA	NA	NA	NA	NA	NA	NA	NA	NA	NA	NA	NA	NA	NA	NA	NA	NA	NA	NA	NA	NA
491	172210_x_at	172210_x_at	2.1716	2.1716	2.1716	2.1716	2.1716	2.1716	2.1716	2.1716	2.1716	2.1716	2.1716	2.1716	TRUE	no mapping	0	T01C1.1 /REP_DB=WormBase Gene ID /WP=CE12906 /TR=Q22050 /GB=CAA92008.1 /SUBMIT=HINXTON /CHR=X /FEA=Sanger Annotation	NA	FALSE	NA	NA	NA	NA	NA	NA	NA	NA	NA	NA	NA	NA	NA	NA	NA	NA	NA	NA	NA	NA	NA	NA	NA	NA	NA	NA	NA	NA	NA
492	172211_x_at	172211_x_at	3.43701	4.6947	3.74997	4.17518	3.43535	4.67585	3.43535	3.6874	3.76074	5.75855	3.45434	5.19807	FALSE	unique, non-redundant	1		F49C5.3	TRUE	1.49867	4.12188	3.82085	0.00396737	0.0155929	-2.73186	0.807	4.12188	2.05745	0.0692813	0.155604	-5.49313	0.691666	4.12188	1.24692	0.243423	0.876469	-5.66892	0.68948	4.12188	1.75783	0.11212	0.473208	-5.48544	-0.00218676	4.12188	-0.00557514	0.995671	1
493	172212_x_at	172212_x_at	2.1716	2.1716	2.1716	2.1716	2.1716	2.1716	2.1716	2.1716	2.1716	2.1716	2.1716	2.1716	TRUE	no mapping	0	D1054.6 /REP_DB=WormBase Gene ID /WP=CE05524 /TR=Q18950 /GB=CAA98443.1 /SUBMIT=HINXTON /CHR=5 /FEA=Sanger Annotation	NA	FALSE	NA	NA	NA	NA	NA	NA	NA	NA	NA	NA	NA	NA	NA	NA	NA	NA	NA	NA	NA	NA	NA	NA	NA	NA	NA	NA	NA	NA	NA
494	172213_x_at	172213_x_at	3.42635	3.44472	3.78585	3.44472	3.94608	3.42635	3.4672	3.48285	3.8251	3.71542	4.1514	3.42635	FALSE	unique, non-redundant	1		C27C7.1	TRUE	-0.20368	3.62853	-1.11576	0.292989	0.45155	-6.90394	-0.350176	3.62853	-1.91827	0.086789	0.185326	-5.7063	0.146496	3.62853	0.567457	0.584066	0.968024	-6.27296	0.0775214	3.62853	0.424663	0.680901	0.95975	-6.84831	-0.0689744	3.62853	-0.377842	0.71417	1
495	172214_x_at	172214_x_at	10.4361	10.9044	10.4663	11.1429	10.2808	11.2047	10.9668	10.9073	10.819	11.4285	10.787	11.4216	FALSE	unique, primary redundant	1	flp-15 encodes two FMRFamide-related short peptide neurotransmitter; the precise roles for these peptides in C. elegans neurotransmission are not yet known.	flp-15	TRUE	0.667207	10.8971	3.26285	0.009591	0.0315674	-3.6495	0.417245	10.8971	2.04046	0.0712225	0.158942	-5.51946	0.249962	10.8971	0.864363	0.409491	0.933422	-6.05598	0.0219213	10.8971	0.107202	0.916944	1	-6.94015	-0.228041	10.8971	-1.11519	0.29322	1
496	172215_x_at	172215_x_at	2.26783	2.2319	2.2319	2.2319	2.2319	2.2319	2.2319	2.2319	2.2319	2.2319	2.2319	2.2335	FALSE	unique, non-redundant	1		Y7A5A.5	TRUE	-0.0119736	2.23503	-0.302389	0.769122	0.881832	-7.49914	0.000531984	2.23503	0.013435	0.989569	1	-7.41429	-0.0125056	2.23503	-0.223321	0.828195	0.99889	-6.41717	-0.000531984	2.23503	-0.013435	0.989569	1	-6.94636	0.0119736	2.23503	0.302389	0.769122	1
497	172216_x_at	172216_x_at	2.1716	2.1716	2.1716	2.1716	2.1716	2.1716	2.1716	2.1716	2.1716	2.1716	2.1716	2.1716	TRUE	unique, non-redundant	1		R160.2	FALSE	NA	NA	NA	NA	NA	NA	NA	NA	NA	NA	NA	NA	NA	NA	NA	NA	NA	NA	NA	NA	NA	NA	NA	NA	NA	NA	NA	NA	NA
498	172217_x_at	172217_x_at	2.1716	2.1716	2.1716	2.1716	2.1716	2.1716	2.17162	2.1716	2.1716	2.1716	2.1716	2.1716	TRUE	unique, non-redundant	1		fipr-14	FALSE	NA	NA	NA	NA	NA	NA	NA	NA	NA	NA	NA	NA	NA	NA	NA	NA	NA	NA	NA	NA	NA	NA	NA	NA	NA	NA	NA	NA	NA
499	172218_x_at	172218_x_at	12.676	13.2884	12.6937	13.243	12.4207	12.8349	12.1985	13.2656	12.1115	13.1496	11.9806	13.3484	FALSE	unique, non-redundant	1		dod-6	TRUE	0.688208	12.7676	3.40072	0.0076864	0.0265333	-3.42074	0.994778	12.7676	4.91561	0.000792019	0.00458474	-0.905553	-0.30657	12.7676	-1.07119	0.311544	0.905371	-5.86023	-0.194721	12.7676	-0.962197	0.360705	0.76365	-6.46195	0.111849	12.7676	0.552693	0.593726	1
500	172219_x_at	172219_x_at	2.1716	2.1716	2.1716	2.1716	2.1716	2.1716	2.1716	2.1716	2.1716	2.1716	2.1716	2.1716	TRUE	unique, non-redundant	1		F11A5.6	FALSE	NA	NA	NA	NA	NA	NA	NA	NA	NA	NA	NA	NA	NA	NA	NA	NA	NA	NA	NA	NA	NA	NA	NA	NA	NA	NA	NA	NA	NA
501	172220_x_at	172220_x_at	4.87153	6.34619	4.44567	5.15931	4.09408	6.19192	3.72696	5.24954	5.5064	8.75666	4.04833	6.49008	FALSE	unique, non-redundant	1		fipr-23	TRUE	2.27426	5.40722	3.29749	0.00907045	0.030186	-3.59193	1.55932	5.40722	2.2609	0.0496612	0.120492	-5.17224	0.714933	5.40722	0.732984	0.481936	0.948606	-6.16187	1.46528	5.40722	2.12455	0.0621009	0.348236	-4.93422	0.750351	5.40722	1.08795	0.304462	1
502	172221_x_at	172221_x_at	2.1716	2.1716	2.18791	2.27092	2.1716	2.1716	2.1716	2.1716	2.1716	2.17227	2.1716	2.2641	FALSE	no mapping	0	ZK84.4 /REP_DB=WormBase Gene ID /WP=CE02927 /TR=Q23632 /GB=AAC48206.1 /SUBMIT=ST.LOUIS /CHR=2 /FEA=Sanger Annotation	NA	FALSE	NA	NA	NA	NA	NA	NA	NA	NA	NA	NA	NA	NA	NA	NA	NA	NA	NA	NA	NA	NA	NA	NA	NA	NA	NA	NA	NA	NA	NA
503	172222_at	172222_at	2.22794	2.22794	2.8144	2.22794	2.22794	2.22794	2.22794	2.22794	2.22794	2.22794	2.22794	2.19458	FALSE	unique, secondary redundant	0	cel-1 encodes a mRNA capping enzyme, with a N-terminal region with RNA triphosphatase activity and a C-terminal region containing motifs found in yeast and vaccinia virus capping enzyme guanylytransferases; cel-1 is required for embryonic viability, body morphology, and vulval development.	cel-1	FALSE	NA	NA	NA	NA	NA	NA	NA	NA	NA	NA	NA	NA	NA	NA	NA	NA	NA	NA	NA	NA	NA	NA	NA	NA	NA	NA	NA	NA	NA
504	172223_x_at	172223_x_at	2.20465	2.20465	2.20465	2.20465	2.28708	2.20465	2.20465	2.20465	2.20465	2.20465	2.20465	2.17212	FALSE	unique, non-redundant	1		W02D9.5	TRUE	-0.0274776	2.20881	-0.632581	0.542501	0.69551	-7.33283	-0.0108435	2.20881	-0.249635	0.808387	0.914921	-7.38007	-0.0166341	2.20881	-0.270783	0.792571	0.992669	-6.40457	0.0108435	2.20881	0.249635	0.808387	1	-6.91233	0.0274776	2.20881	0.632581	0.542501	1
505	172224_x_at	172224_x_at	2.17574	2.17574	2.17574	2.17574	2.17574	2.17574	2.17574	2.17574	2.1716	2.17574	2.17574	2.17574	TRUE	no mapping	0	F46A8.9 /REP_DB=WormBase Gene ID /WP=CE18682 /TR=Q9XTM7 /GB=CAB04395.1 /SUBMIT=HINXTON /CHR=1 /FEA=Sanger Annotation	NA	FALSE	NA	NA	NA	NA	NA	NA	NA	NA	NA	NA	NA	NA	NA	NA	NA	NA	NA	NA	NA	NA	NA	NA	NA	NA	NA	NA	NA	NA	NA
506	172225_x_at	172225_x_at	4.87615	4.78554	4.78554	4.78554	4.78554	4.78554	4.78554	4.78554	4.78554	4.78554	4.78554	4.78554	FALSE	unique, non-redundant	1		W09C5.9	TRUE	-0.0302047	4.79309	-0.692183	0.506019	0.663305	-7.29116	0	4.79309	0	1	1	-7.41439	-0.0302047	4.79309	-0.489448	0.636053	0.971843	-6.3162	-8.88178e-16	4.79309	-2.03538e-14	1	1	-6.94646	0.0302047	4.79309	0.692183	0.506019	1
507	172226_at	172226_at	2.1716	2.1716	2.1716	2.1716	2.1716	2.1716	2.1716	2.1716	2.1716	2.1716	2.1716	2.1716	TRUE	no mapping	0	B0391.7 /REP_DB=WormBase Gene ID /WP=CE17336 /TR=O62013 /GB=CAB03800.1 /SUBMIT=HINXTON /CHR=5 /FEA=Sanger Annotation	NA	FALSE	NA	NA	NA	NA	NA	NA	NA	NA	NA	NA	NA	NA	NA	NA	NA	NA	NA	NA	NA	NA	NA	NA	NA	NA	NA	NA	NA	NA	NA
508	172227_x_at	172227_x_at	2.1716	2.1716	2.1716	2.1716	2.1716	2.1716	2.1716	2.1716	2.1716	2.1716	2.2109	2.1716	TRUE	unique, primary redundant	1	K07A1.6 encodes a putative secreted TIL-domain protease inhibitor paralogous to SWM-1, ISL-1, and the products of 11 other C. elegans genes; K07A1.6 and its relatives are collectively similar to other TIL-domain protease inhibitors from nematodes, insects, and vertebrates; K07A1.6 has no obvious function in mass RNAi assays.	K07A1.6	FALSE	NA	NA	NA	NA	NA	NA	NA	NA	NA	NA	NA	NA	NA	NA	NA	NA	NA	NA	NA	NA	NA	NA	NA	NA	NA	NA	NA	NA	NA
509	172228_x_at	172228_x_at	2.46625	4.75899	3.50459	4.3057	3.39512	4.9483	3.49804	3.88357	5.4515	4.36442	3.39512	3.25302	FALSE	no mapping	0	R11A5.5 /REP_DB=WormBase Gene ID /WP=CE12730 /TR=O45715 /GB=CAB05595.1 /SUBMIT=HINXTON /CHR=1 /FEA=Sanger Annotation	NA	FALSE	NA	NA	NA	NA	NA	NA	NA	NA	NA	NA	NA	NA	NA	NA	NA	NA	NA	NA	NA	NA	NA	NA	NA	NA	NA	NA	NA	NA	NA
510	172229_x_at	172229_x_at	2.19368	2.19368	2.19368	2.19368	2.19368	2.19368	2.19368	2.19368	2.19368	2.22415	2.19368	2.19368	FALSE	unique, non-redundant	1		T16A9.5	TRUE	0.010159	2.19622	0.258022	0.802104	0.906559	-7.51277	0	2.19622	0	1	1	-7.41439	0.010159	2.19622	0.182449	0.859211	1	-6.4261	0.010159	2.19622	0.258022	0.802104	1	-6.91	-4.44089e-16	2.19622	-1.12791e-14	1	1
511	172230_at	172230_at	2.1716	2.1716	2.1716	2.1716	2.1716	2.1716	2.1716	2.1716	2.1716	2.1716	2.1716	2.1716	TRUE	unique, non-redundant	1		F48F5.3	FALSE	NA	NA	NA	NA	NA	NA	NA	NA	NA	NA	NA	NA	NA	NA	NA	NA	NA	NA	NA	NA	NA	NA	NA	NA	NA	NA	NA	NA	NA
512	172231_x_at	172231_x_at	2.19451	2.19451	2.19451	2.20744	2.3411	2.19451	2.19451	2.17679	2.21722	2.19451	2.19451	2.19459	FALSE	no mapping	0	C25D7.2 /REP_DB=WormBase Gene ID /WP=CE08388 /TR=O17595 /GB=CAB02773.1 /SUBMIT=HINXTON /CHR=5 /FEA=Sanger Annotation	NA	FALSE	NA	NA	NA	NA	NA	NA	NA	NA	NA	NA	NA	NA	NA	NA	NA	NA	NA	NA	NA	NA	NA	NA	NA	NA	NA	NA	NA	NA	NA
513	172232_x_at	172232_x_at	2.26627	2.36473	2.20769	2.31018	2.26784	2.59912	2.18152	2.17688	2.29489	2.72283	2.26784	2.82054	FALSE	unique, non-redundant	1		nspa-9	TRUE	0.285896	2.37336	1.86562	0.094443	0.19311	-5.91877	0.216853	2.37336	1.41508	0.190188	0.332624	-6.41397	0.0690426	2.37336	0.318579	0.757203	0.988097	-6.38948	0.12636	2.37336	0.824568	0.430602	0.819303	-6.58611	0.0573178	2.37336	0.374029	0.716909	1
514	172233_at	172233_at	2.1716	2.1716	2.1716	2.1716	2.1716	2.1716	2.1716	2.1716	2.1716	2.1716	2.1716	2.1716	TRUE	unique, non-redundant	1		T02D1.7	FALSE	NA	NA	NA	NA	NA	NA	NA	NA	NA	NA	NA	NA	NA	NA	NA	NA	NA	NA	NA	NA	NA	NA	NA	NA	NA	NA	NA	NA	NA
515	172234_x_at	172234_x_at	3.88547	3.37529	3.36126	3.37529	3.47951	3.39244	3.36126	3.37529	3.37529	3.37529	3.36641	3.34102	FALSE	unique, non-redundant	1		C41G7.6	TRUE	-0.199085	3.42198	-1.80441	0.104134	0.208883	-6.00949	0.000891926	3.42198	0.00808399	0.993724	1	-7.41436	-0.199977	3.42198	-1.28163	0.231518	0.863567	-5.62868	0.0171406	3.42198	0.155355	0.879917	1	-6.93321	0.217118	3.42198	1.96785	0.080118	1
516	172235_x_at	172235_x_at	3.04431	3.06379	3.04431	3.04431	3.33732	3.04431	3.04431	3.04431	3.17137	3.03984	3.04431	3.03984	FALSE	unique, non-redundant	1		ZK84.5	TRUE	-0.135017	3.08019	-1.97405	0.0793191	0.169227	-5.75483	-0.00148845	3.08019	-0.0217622	0.983105	1	-7.41413	-0.133529	3.08019	-1.38048	0.20025	0.845756	-5.51003	0.00649442	3.08019	0.0949531	0.9264	1	-6.94151	0.140023	3.08019	2.04724	0.0704413	1
517	172236_x_at	172236_x_at	9.58776	9.83183	8.88433	10.0861	9.28294	9.2832	8.98181	10.0034	8.00293	8.84669	7.81911	9.13204	FALSE	unique, non-redundant	1		T24F1.5	TRUE	0.362699	9.14518	0.737948	0.479057	0.639159	-7.25688	1.17878	9.14518	2.39834	0.039599	0.101318	-4.95064	-0.816076	9.14518	-1.17407	0.270039	0.894909	-5.75081	-0.419948	9.14518	-0.854425	0.414695	0.807943	-6.56055	0.396128	9.14518	0.805962	0.440722	1
518	172237_x_at	172237_x_at	2.1716	2.1716	2.1716	2.1716	2.1716	2.1716	2.1716	2.1716	2.1716	2.1716	2.1716	2.1716	TRUE	unique, non-redundant	1		R08A2.3	FALSE	NA	NA	NA	NA	NA	NA	NA	NA	NA	NA	NA	NA	NA	NA	NA	NA	NA	NA	NA	NA	NA	NA	NA	NA	NA	NA	NA	NA	NA
519	172238_x_at	172238_x_at	2.47984	2.47984	2.73395	2.27192	2.62869	2.53381	2.47984	2.47984	2.47984	2.47984	2.47984	2.3982	FALSE	unique, non-redundant	1		K07A1.5	TRUE	-0.0316274	2.49379	-0.366119	0.722604	0.847307	-7.47586	-0.181222	2.49379	-2.09783	0.0648697	0.148265	-5.43024	0.149595	2.49379	1.2245	0.251373	0.883831	-5.69449	0.114508	2.49379	1.32554	0.217154	0.63926	-6.06383	-0.035087	2.49379	-0.406167	0.693961	1
520	172239_x_at	172239_x_at	2.1716	2.1716	2.1716	2.18278	2.1716	2.33884	2.1716	2.1716	2.1716	2.1716	2.1716	2.1716	TRUE	unique, primary redundant	1		F22D6.7	FALSE	NA	NA	NA	NA	NA	NA	NA	NA	NA	NA	NA	NA	NA	NA	NA	NA	NA	NA	NA	NA	NA	NA	NA	NA	NA	NA	NA	NA	NA
521	172240_x_at	172240_x_at	3.43484	6.0761	3.66652	4.59296	3.43104	5.45939	3.6344	4.63864	3.53734	7.03626	4.23597	8.33656	FALSE	unique, secondary redundant	0		cnc-7	FALSE	NA	NA	NA	NA	NA	NA	NA	NA	NA	NA	NA	NA	NA	NA	NA	NA	NA	NA	NA	NA	NA	NA	NA	NA	NA	NA	NA	NA	NA
522	172241_x_at	172241_x_at	3.17325	3.92506	3.17325	3.17325	3.17325	3.73099	3.14526	2.9803	3.17325	4.35303	3.17325	2.97223	FALSE	unique, non-redundant	1		fipr-24	TRUE	0.829777	3.34553	6.15028	0.000157896	0.00118805	0.693529	-0.121994	3.34553	-0.904213	0.389085	0.550897	-6.98164	0.951771	3.34553	4.98828	0.00071603	0.066196	-0.110252	0.961099	3.34553	7.12364	5.09425e-05	0.00397826	2.33655	0.0093286	3.34553	0.0691433	0.946364	1
523	172242_x_at	172242_x_at	2.22409	2.22409	2.22409	2.22409	2.67606	2.22409	2.22409	2.22409	2.22409	2.22409	2.22409	2.22409	FALSE	unique, non-redundant	1		F36D1.4	TRUE	-0.150658	2.26175	-1.40889	0.191954	0.331744	-6.55604	0	2.26175	0	1	1	-7.41439	-0.150658	2.26175	-0.996239	0.344767	0.917114	-5.93506	0	2.26175	0	1	1	-6.94646	0.150658	2.26175	1.40889	0.191954	1
524	172243_x_at	172243_x_at	10.6583	11.7512	10.6948	12.0658	10.9295	11.2693	10.4616	11.9754	10.5309	10.6227	10.3027	10.6615	FALSE	no mapping	0	Y41E3.5 /REP_DB=WormBase Gene ID /WP=CE18373 /TR=O62435 /GB=CAB09002.1 /SUBMIT=HINXTON /CHR=4 /FEA=Sanger Annotation	NA	FALSE	NA	NA	NA	NA	NA	NA	NA	NA	NA	NA	NA	NA	NA	NA	NA	NA	NA	NA	NA	NA	NA	NA	NA	NA	NA	NA	NA	NA	NA
525	172244_x_at	172244_x_at	2.27005	2.27005	2.27005	2.27005	2.41976	2.27005	2.27005	2.27005	3.02151	2.27005	2.27005	2.1716	FALSE	no mapping	0	C11E4.5 /REP_DB=WormBase Gene ID /WP=CE08105 /TR=Q93202 /GB=CAB02657.1 /SUBMIT=HINXTON /CHR=X /FEA=Sanger Annotation	NA	FALSE	NA	NA	NA	NA	NA	NA	NA	NA	NA	NA	NA	NA	NA	NA	NA	NA	NA	NA	NA	NA	NA	NA	NA	NA	NA	NA	NA	NA	NA
526	172245_x_at	172245_x_at	4.24407	4.22824	4.34201	4.22824	4.61152	4.24156	4.22824	4.31842	4.22824	3.65019	4.22824	3.97236	FALSE	unique, non-redundant	1		nspd-2	TRUE	-0.321279	4.21011	-1.8452	0.0975783	0.198231	-5.94919	-0.0931565	4.21011	-0.535025	0.605398	0.752513	-7.25861	-0.228123	4.21011	-0.926434	0.378025	0.926113	-6.00082	-0.13301	4.21011	-0.763915	0.464174	0.842509	-6.63561	0.0951128	4.21011	0.546261	0.597961	1
527	172246_at	172246_at	6.46824	5.45743	6.16854	6.01404	6.02844	5.77641	5.97715	5.99634	5.43025	6.19178	5.59193	5.95909	FALSE	unique, secondary redundant	0		grsp-2	FALSE	NA	NA	NA	NA	NA	NA	NA	NA	NA	NA	NA	NA	NA	NA	NA	NA	NA	NA	NA	NA	NA	NA	NA	NA	NA	NA	NA	NA	NA
528	172247_x_at	172247_x_at	2.1716	2.1716	2.1716	2.1716	2.1716	2.1716	2.1716	2.1716	2.1716	2.1716	2.1716	2.1716	TRUE	no mapping	0	F55C9.2 /REP_DB=WormBase Gene ID /WP=CE18734 /TR=Q9XUZ5 /GB=CAB04467.1 /SUBMIT=HINXTON /CHR=5 /FEA=Sanger Annotation	NA	FALSE	NA	NA	NA	NA	NA	NA	NA	NA	NA	NA	NA	NA	NA	NA	NA	NA	NA	NA	NA	NA	NA	NA	NA	NA	NA	NA	NA	NA	NA
529	172248_x_at	172248_x_at	6.13717	6.63761	6.34976	7.24876	6.10787	6.21469	5.42214	7.11964	5.48477	6.47514	5.23328	6.63111	FALSE	unique, non-redundant	1		T20G5.8	TRUE	0.532544	6.25516	1.7233	0.118401	0.231229	-6.12747	1.33144	6.25516	4.30851	0.00189517	0.00919643	-1.82821	-0.798897	6.25516	-1.82802	0.100292	0.71165	-4.90996	-0.557356	6.25516	-1.80359	0.104271	0.457007	-5.41914	0.241541	6.25516	0.781621	0.4542	1
530	172249_x_at	172249_x_at	2.18965	2.17274	2.17274	2.17274	2.17274	2.17274	2.17274	2.21069	2.17274	2.17274	2.17274	2.17274	TRUE	unique, non-redundant	1		fbxa-139	FALSE	NA	NA	NA	NA	NA	NA	NA	NA	NA	NA	NA	NA	NA	NA	NA	NA	NA	NA	NA	NA	NA	NA	NA	NA	NA	NA	NA	NA	NA
531	172250_x_at	172250_x_at	2.1716	2.1716	2.1716	2.1716	2.1716	2.1716	2.1716	2.1716	2.1716	2.1716	2.1716	2.1716	TRUE	no mapping	0	R09H3.2 /REP_DB=WormBase Gene ID /WP=CE07446 /TR=Q21886 /GB=AAB00612.1 /SUBMIT=ST.LOUIS /CHR=X /FEA=Sanger Annotation	NA	FALSE	NA	NA	NA	NA	NA	NA	NA	NA	NA	NA	NA	NA	NA	NA	NA	NA	NA	NA	NA	NA	NA	NA	NA	NA	NA	NA	NA	NA	NA
532	172251_x_at	172251_x_at	4.24084	4.24676	4.25479	4.42935	4.24676	4.24676	4.15791	4.34555	4.1044	4.27253	4.31031	4.25704	FALSE	unique, non-redundant	1		C04C3.4	TRUE	0.0580168	4.25942	0.871334	0.405869	0.567188	-7.14606	0.102979	4.25942	1.54661	0.155834	0.288744	-6.24051	-0.0449624	4.25942	-0.477491	0.64422	0.971843	-6.32229	-0.0886317	4.25942	-1.33113	0.215383	0.637328	-6.057	-0.0436693	4.25942	-0.655853	0.528075	1
533	172252_x_at	172252_x_at	2.1716	2.1716	2.1716	2.1716	2.25688	2.1716	2.1716	2.1716	2.1716	2.1716	2.1716	2.1716	TRUE	unique, non-redundant	1		H25K10.4	FALSE	NA	NA	NA	NA	NA	NA	NA	NA	NA	NA	NA	NA	NA	NA	NA	NA	NA	NA	NA	NA	NA	NA	NA	NA	NA	NA	NA	NA	NA
534	172253_x_at	172253_x_at	2.34284	2.65619	2.31701	2.34284	2.31701	2.62471	2.28987	2.64371	2.31701	2.34284	2.34284	2.57677	FALSE	unique, non-redundant	1		F39E9.7	TRUE	0.215629	2.42614	2.19847	0.0550221	0.12654	-5.40453	0.204532	2.42614	2.08533	0.0662056	0.150525	-5.44975	0.0110971	2.42614	0.0800032	0.937958	1	-6.44061	0.0201416	2.42614	0.205356	0.841793	1	-6.92334	0.00904453	2.42614	0.0922144	0.928517	1
535	172254_x_at	172254_x_at	4.13256	4.08898	4.36037	4.17745	4.13256	4.35859	4.13256	4.2295	4.01495	3.89569	4.13256	4.13256	FALSE	unique, non-redundant	1		nspd-7	TRUE	0.0210636	4.14903	0.185269	0.857062	0.945415	-7.53052	-0.0286601	4.14903	-0.252086	0.80655	0.913519	-7.37939	0.0497237	4.14903	0.309257	0.764057	0.988097	-6.39262	-0.0654163	4.14903	-0.575383	0.578915	0.911884	-6.76774	-0.11514	4.14903	-1.01274	0.337233	1
536	172255_x_at	172255_x_at	2.29932	2.44494	2.29932	2.29932	2.29932	2.29932	2.29932	2.29932	2.29932	2.29932	2.29932	2.29931	FALSE	unique, non-redundant	1		Y20C6A.3	TRUE	0.0485398	2.31145	0.96392	0.359886	0.520157	-7.06003	-1.74305e-06	2.31145	-3.46141e-05	0.999973	1	-7.41439	0.0485416	2.31145	0.681619	0.512374	0.958468	-6.19908	0.0485416	2.31145	0.963954	0.359869	0.76365	-6.46026	-4.44089e-16	2.31145	-8.81887e-15	1	1
537	172256_x_at	172256_x_at	2.19462	2.19462	2.19462	2.19462	2.19462	2.19462	2.19462	2.19462	2.19462	2.19462	2.19462	2.19462	FALSE	unique, non-redundant	1		cya-2	TRUE	0	2.19462	0	1	1	-7.54947	0	2.19462	0	1	1	-7.41439	0	2.19462	0	1	1	-6.44408	4.44089e-16	2.19462	1.1447e-14	1	1	-6.94646	4.44089e-16	2.19462	1.1447e-14	1	1
538	172257_x_at	172257_x_at	2.70416	2.80161	2.70416	2.70416	2.70416	2.70416	2.70416	2.70416	2.70261	2.70416	2.70416	2.70416	FALSE	unique, non-redundant	1		vps-32.2	TRUE	0.0329998	2.71215	0.744107	0.475499	0.636215	-7.25212	-4.44089e-16	2.71215	-1.00137e-14	1	1	-7.41439	0.0329998	2.71215	0.526163	0.611297	0.970389	-6.29659	0.0324824	2.71215	0.73244	0.482252	0.853607	-6.65999	-0.00051741	2.71215	-0.011667	0.990942	1
539	172258_x_at	172258_x_at	2.1716	2.1716	2.1716	2.1716	2.1716	2.1716	2.1716	2.1716	2.1716	2.1716	2.1716	2.1716	TRUE	unique, non-redundant	1		W04E12.3	FALSE	NA	NA	NA	NA	NA	NA	NA	NA	NA	NA	NA	NA	NA	NA	NA	NA	NA	NA	NA	NA	NA	NA	NA	NA	NA	NA	NA	NA	NA
540	172259_x_at	172259_x_at	8.92077	11.2528	8.89894	11.2607	8.33753	11.3622	8.53292	11.0438	8.72958	11.2464	8.91932	11.5269	FALSE	unique, non-redundant	1		C31H5.4	TRUE	2.62449	10.0027	15.0408	9.27974e-08	5.95276e-06	8.59424	2.49345	10.0027	14.2898	1.45666e-07	1.22097e-05	8.17301	0.131038	10.0027	0.531017	0.608063	0.970389	-6.2939	0.00994169	10.0027	0.0569753	0.955791	1	-6.94468	-0.121096	10.0027	-0.693996	0.504933	1
541	172260_at	172260_at	2.1716	2.1716	2.1716	2.1716	2.1716	2.1716	2.1716	2.1716	2.1716	2.1716	2.1716	2.1716	TRUE	unique, non-redundant	1		W06G6.9	FALSE	NA	NA	NA	NA	NA	NA	NA	NA	NA	NA	NA	NA	NA	NA	NA	NA	NA	NA	NA	NA	NA	NA	NA	NA	NA	NA	NA	NA	NA
542	172261_x_at	172261_x_at	2.39014	2.41773	2.39014	2.39014	2.39014	2.6285	2.1716	2.39014	2.39014	2.39014	2.39014	2.39014	FALSE	unique, non-redundant	1		ZK666.4	TRUE	0.0886528	2.39409	1.11641	0.292724	0.451308	-6.90323	0.0728469	2.39409	0.917367	0.38251	0.545349	-6.9695	0.0158059	2.39409	0.140746	0.891122	1	-6.43337	0.0886528	2.39409	1.11641	0.292724	0.711052	-6.30462	0.0728469	2.39409	0.917367	0.38251	1
543	172262_x_at	172262_x_at	6.76659	6.72991	6.29925	6.37496	6.36777	6.62604	5.9718	6.64013	6.41626	6.37496	6.22187	6.00178	FALSE	no mapping	0	F35E8.5 /REP_DB=WormBase Gene ID /WP=CE15955 /TR=O45455 /GB=CAB04301.1 /SUBMIT=HINXTON /CHR=5 /FEA=Sanger Annotation	NA	FALSE	NA	NA	NA	NA	NA	NA	NA	NA	NA	NA	NA	NA	NA	NA	NA	NA	NA	NA	NA	NA	NA	NA	NA	NA	NA	NA	NA	NA	NA
544	172263_x_at	172263_x_at	2.1716	2.1716	2.1716	2.1716	2.1716	2.1716	2.1716	2.1716	2.1716	2.1716	2.1716	2.1716	TRUE	unique, non-redundant	1		F38C2.1	FALSE	NA	NA	NA	NA	NA	NA	NA	NA	NA	NA	NA	NA	NA	NA	NA	NA	NA	NA	NA	NA	NA	NA	NA	NA	NA	NA	NA	NA	NA
545	172264_x_at	172264_x_at	2.1716	2.1716	2.1716	2.1716	2.1716	2.1716	2.1716	2.20067	2.1716	2.1716	2.20872	2.1716	TRUE	unique, non-redundant	1		F26F2.4	FALSE	NA	NA	NA	NA	NA	NA	NA	NA	NA	NA	NA	NA	NA	NA	NA	NA	NA	NA	NA	NA	NA	NA	NA	NA	NA	NA	NA	NA	NA
546	172265_x_at	172265_x_at	2.1716	2.1716	2.1716	2.1716	2.1716	2.1716	2.1716	2.1716	2.1716	2.1716	2.1716	2.1716	TRUE	unique, non-redundant	1		C47A4.5	FALSE	NA	NA	NA	NA	NA	NA	NA	NA	NA	NA	NA	NA	NA	NA	NA	NA	NA	NA	NA	NA	NA	NA	NA	NA	NA	NA	NA	NA	NA
547	172266_x_at	172266_x_at	7.11084	6.7093	7.28579	7.61856	7.22671	6.39651	7.07935	7.27616	6.86947	6.16345	6.96065	5.99358	FALSE	unique, non-redundant	1		C01B9.1	TRUE	-0.645919	6.89086	-1.8037	0.104253	0.209084	-6.01054	-0.145831	6.89086	-0.407226	0.693211	0.825824	-7.32356	-0.500088	6.89086	-0.987453	0.348829	0.917114	-5.94354	-0.53968	6.89086	-1.50703	0.165548	0.570568	-5.83269	-0.039592	6.89086	-0.110559	0.914355	1
548	172267_x_at	172267_x_at	3.46818	3.90132	3.42371	3.42371	3.83507	3.69765	3.31363	3.42371	3.20596	3.42371	3.42371	3.22196	FALSE	unique, non-redundant	1		K06A4.6	TRUE	0.171158	3.48019	1.04143	0.324429	0.484829	-6.98259	-0.0305572	3.48019	-0.185928	0.856561	0.947355	-7.39532	0.201715	3.48019	0.867873	0.407664	0.933233	-6.05294	0.317769	3.48019	1.9335	0.084686	0.411796	-5.22674	0.116054	3.48019	0.706139	0.497699	1
549	172268_x_at	172268_x_at	13.0913	13.352	12.6146	13.276	13.0095	13.207	12.2557	13.264	12.4551	12.2611	11.8806	11.3596	FALSE	unique, non-redundant	1		nspc-20	TRUE	0.0880763	12.6689	0.170384	0.868419	0.95276	-7.53343	0.382845	12.6689	0.740615	0.477514	0.636129	-7.12	-0.294769	12.6689	-0.403214	0.696057	0.978653	-6.35692	0.306828	12.6689	0.59356	0.567198	0.905803	-6.75648	0.601597	12.6689	1.16379	0.273978	1
550	172269_x_at	172269_x_at	2.1716	2.1716	2.1716	2.1716	2.1716	2.1716	2.1716	2.1716	2.1716	2.1716	2.1716	2.1716	TRUE	no mapping	0	F40D4.4 /REP_DB=WormBase Gene ID /WP=CE19838 /TR=Q9XTI3 /GB=CAA16427.1 /SUBMIT=HINXTON /CHR=5 /FEA=Sanger Annotation	NA	FALSE	NA	NA	NA	NA	NA	NA	NA	NA	NA	NA	NA	NA	NA	NA	NA	NA	NA	NA	NA	NA	NA	NA	NA	NA	NA	NA	NA	NA	NA
551	172270_x_at	172270_x_at	7.19249	9.29675	7.77769	9.31356	6.82789	9.238	7.59924	9.17218	7.44372	10.1201	7.81915	10.5537	FALSE	unique, secondary redundant	0		R102.5	FALSE	NA	NA	NA	NA	NA	NA	NA	NA	NA	NA	NA	NA	NA	NA	NA	NA	NA	NA	NA	NA	NA	NA	NA	NA	NA	NA	NA	NA	NA
552	172271_x_at	172271_x_at	11.726	13.7089	11.7197	13.2983	11.7564	13.666	11.8623	13.3721	11.7007	12.8474	11.9972	12.7156	FALSE	unique, non-redundant	1		F56H9.2	TRUE	1.67974	12.5309	6.99552	5.87425e-05	0.000542268	1.75392	1.26892	12.5309	5.2846	0.000478348	0.00307478	-0.369911	0.410821	12.5309	1.2098	0.256703	0.88682	-5.71108	0.27876	12.5309	1.16094	0.275079	0.697335	-6.25587	-0.13206	12.5309	-0.549984	0.595508	1
553	172272_x_at	172272_x_at	2.1716	2.1716	2.1716	2.1716	2.1716	2.1716	2.1716	2.1716	2.1716	2.1716	2.1716	2.1716	TRUE	unique, non-redundant	1		F26F2.2	FALSE	NA	NA	NA	NA	NA	NA	NA	NA	NA	NA	NA	NA	NA	NA	NA	NA	NA	NA	NA	NA	NA	NA	NA	NA	NA	NA	NA	NA	NA
554	172273_x_at	172273_x_at	2.71913	3.17492	2.71913	2.71913	2.71913	2.77573	2.71913	2.71913	2.71913	2.71913	2.71913	2.71913	FALSE	unique, non-redundant	1		ZK666.2	TRUE	0.170795	2.76183	1.66642	0.129451	0.247655	-6.20856	-4.44089e-16	2.76183	-4.33292e-15	1	1	-7.41439	0.170795	2.76183	1.17834	0.268418	0.894545	-5.74611	0.170795	2.76183	1.66642	0.129451	0.505909	-5.61532	-4.44089e-16	2.76183	-4.33292e-15	1	1
555	172274_x_at	172274_x_at	2.41523	2.25681	2.41523	2.41523	2.83938	2.41523	2.41523	2.41523	2.68432	2.41523	2.52192	2.76394	FALSE	unique, non-redundant	1		F26F2.5	TRUE	-0.283888	2.49775	-2.25099	0.0504761	0.11811	-5.32078	0.0806738	2.49775	0.639676	0.538079	0.692453	-7.19317	-0.364561	2.49775	-2.04401	0.0708121	0.641834	-4.59249	-0.169042	2.49775	-1.34036	0.212478	0.633355	-6.04567	0.195519	2.49775	1.55031	0.154953	1
556	172275_x_at	172275_x_at	6.62996	6.10683	6.45903	6.38007	6.43593	6.04951	6.45968	6.36624	6.22317	6.35217	6.3578	6.04632	FALSE	non-unique	0	The dnj-25 (Ce-auxilin) gene is required in vivo for clathrin-mediated endocytosis and for normal development.	dnj-25, srxa-1	FALSE	NA	NA	NA	NA	NA	NA	NA	NA	NA	NA	NA	NA	NA	NA	NA	NA	NA	NA	NA	NA	NA	NA	NA	NA	NA	NA	NA	NA	NA
557	172276_x_at	172276_x_at	4.17895	3.8376	4.9603	4.78658	3.8376	3.23166	5.23913	4.64309	4.17895	3.89173	4.81701	4.17291	FALSE	no mapping	0	T16A9.1 /REP_DB=WormBase Gene ID /WP=CE13720 /TR=Q22520 /GB=CAB00875.1 /SUBMIT=HINXTON /CHR=5 /FEA=Sanger Annotation	NA	FALSE	NA	NA	NA	NA	NA	NA	NA	NA	NA	NA	NA	NA	NA	NA	NA	NA	NA	NA	NA	NA	NA	NA	NA	NA	NA	NA	NA	NA	NA
558	172277_x_at	172277_x_at	2.18102	2.18102	2.18102	2.18794	2.18102	2.18102	2.18102	2.18102	2.18102	2.18102	2.18102	2.18102	FALSE	unique, non-redundant	1		Y44A6D.1	TRUE	4.44089e-16	2.18159	1.14382e-14	1	1	-7.54947	0.00230612	2.18159	0.0593976	0.953913	1	-7.41244	-0.00230612	2.18159	-0.0420004	0.967401	1	-6.44312	-0.00230612	2.18159	-0.0593976	0.953913	1	-6.94452	0	2.18159	0	1	1
559	172278_x_at	172278_x_at	2.1716	2.1716	2.19252	2.1716	2.1716	2.1716	2.1716	2.1716	2.1716	2.1716	2.1716	2.1716	TRUE	unique, primary redundant	1		Y47D3A.5	FALSE	NA	NA	NA	NA	NA	NA	NA	NA	NA	NA	NA	NA	NA	NA	NA	NA	NA	NA	NA	NA	NA	NA	NA	NA	NA	NA	NA	NA	NA
560	172279_x_at	172279_x_at	2.1716	2.1716	2.1716	2.1716	2.1716	2.1716	2.1716	2.1716	2.1716	2.1716	2.1716	2.1716	TRUE	unique, non-redundant	1		Y51H4A.6	FALSE	NA	NA	NA	NA	NA	NA	NA	NA	NA	NA	NA	NA	NA	NA	NA	NA	NA	NA	NA	NA	NA	NA	NA	NA	NA	NA	NA	NA	NA
561	172280_x_at	172280_x_at	10.1212	9.24163	9.98528	9.16964	10.3044	9.16278	10.0206	9.14367	9.66705	9.05966	9.72025	8.85184	FALSE	unique, non-redundant	1		Y19D2B.1	TRUE	-0.876194	9.53734	-5.34299	0.000442451	0.00265407	-0.408792	-0.853662	9.53734	-5.20559	0.000532012	0.00334282	-0.48297	-0.0225318	9.53734	-0.0971549	0.9247	1	-6.43897	0.0996387	9.53734	0.607593	0.558244	0.899561	-6.74757	0.122171	9.53734	0.74499	0.47499	1
562	172281_at	172281_at	2.1716	2.1716	2.1716	2.1716	2.1716	2.1716	2.25352	2.1716	2.1716	3.42522	2.1716	2.55968	FALSE	unique, non-redundant	1		F31A9.2	TRUE	0.417875	2.31523	1.42874	0.186337	0.324777	-6.53052	0.102053	2.31523	0.348924	0.735047	0.859532	-7.34755	0.315822	2.31523	0.763546	0.464383	0.94546	-6.13859	0.288516	2.31523	0.986453	0.349294	0.755882	-6.43843	-0.0273068	2.31523	-0.0933635	0.927629	1
563	172282_x_at	172282_x_at	2.2282	2.2282	2.23922	2.2282	2.23275	2.31669	2.2282	2.2282	2.2282	2.2282	2.2282	2.2282	FALSE	unique, secondary redundant	0		T05H4.10	FALSE	NA	NA	NA	NA	NA	NA	NA	NA	NA	NA	NA	NA	NA	NA	NA	NA	NA	NA	NA	NA	NA	NA	NA	NA	NA	NA	NA	NA	NA
564	172283_x_at	172283_x_at	2.28091	2.26686	2.25984	2.26355	2.2617	2.30948	2.2617	2.32473	2.2617	2.2617	2.25984	2.2617	FALSE	unique, primary redundant	1		R04E5.7	TRUE	0.0112445	2.27281	0.264227	0.797464	0.903453	-7.51099	0.0228687	2.27281	0.537375	0.603838	0.751243	-7.25726	-0.0116242	2.27281	-0.193145	0.851068	1	-6.42394	-0.0039817	2.27281	-0.0935631	0.927474	1	-6.94165	0.00764246	2.27281	0.179585	0.861395	1
565	172284_x_at	172284_x_at	10.7506	11.888	10.6453	12.0452	10.6936	11.0119	10.2517	11.9306	10.0475	10.5957	9.91496	10.4934	FALSE	unique, secondary redundant	0		fip-2	FALSE	NA	NA	NA	NA	NA	NA	NA	NA	NA	NA	NA	NA	NA	NA	NA	NA	NA	NA	NA	NA	NA	NA	NA	NA	NA	NA	NA	NA	NA
566	172285_x_at	172285_x_at	3.6014	7.49696	4.43884	6.50279	4.26097	6.66551	3.81117	5.79157	7.4754	6.05764	4.13332	4.17603	FALSE	unique, primary redundant	1		W02B3.6	TRUE	1.62745	5.36763	1.69145	0.124478	0.240519	-6.17305	1.36235	5.36763	1.41593	0.189947	0.332295	-6.41288	0.265095	5.36763	0.194822	0.849793	1	-6.42359	1.24991	5.36763	1.29906	0.225724	0.646999	-6.09592	0.984813	5.36763	1.02354	0.332368	1
567	172286_x_at	172286_x_at	2.1716	2.1716	2.1716	2.1716	2.1716	2.1716	2.1716	2.1716	2.1716	2.1716	2.1716	2.1716	TRUE	unique, non-redundant	1		W09C3.8	FALSE	NA	NA	NA	NA	NA	NA	NA	NA	NA	NA	NA	NA	NA	NA	NA	NA	NA	NA	NA	NA	NA	NA	NA	NA	NA	NA	NA	NA	NA
568	172287_x_at	172287_x_at	4.15799	3.3231	3.72241	3.7282	4.42577	3.7282	4.44253	3.30415	3.5361	3.37198	4.16284	3.7282	FALSE	unique, non-redundant	1		H04D03.1	TRUE	-0.565527	3.80262	-2.18523	0.0562294	0.128798	-5.42554	-0.522407	3.80262	-2.01861	0.0737944	0.163636	-5.55319	-0.0431199	3.80262	-0.117817	0.90876	1	-6.43657	-0.112424	3.80262	-0.434415	0.674059	0.955893	-6.8438	-0.0693044	3.80262	-0.267797	0.794799	1
569	172288_x_at	172288_x_at	2.18137	2.63368	2.17542	2.24802	2.18498	3.59938	2.17542	2.18645	2.18137	2.24425	2.18137	2.18498	FALSE	unique, secondary redundant	0		B0379.7	FALSE	NA	NA	NA	NA	NA	NA	NA	NA	NA	NA	NA	NA	NA	NA	NA	NA	NA	NA	NA	NA	NA	NA	NA	NA	NA	NA	NA	NA	NA
570	172289_x_at	172289_x_at	2.1781	2.1716	2.1716	2.1716	2.1716	2.1716	2.1716	2.1716	2.1716	2.1716	2.1716	2.1716	TRUE	unique, non-redundant	1		W03D8.3	FALSE	NA	NA	NA	NA	NA	NA	NA	NA	NA	NA	NA	NA	NA	NA	NA	NA	NA	NA	NA	NA	NA	NA	NA	NA	NA	NA	NA	NA	NA
571	172290_x_at	172290_x_at	2.1716	2.1716	2.1716	2.1716	2.1716	2.20838	2.36792	2.1716	2.1716	2.1716	2.1716	2.1716	TRUE	unique, non-redundant	1		C53B7.6	FALSE	NA	NA	NA	NA	NA	NA	NA	NA	NA	NA	NA	NA	NA	NA	NA	NA	NA	NA	NA	NA	NA	NA	NA	NA	NA	NA	NA	NA	NA
572	172291_x_at	172291_x_at	4.4298	4.99591	4.46628	4.70594	3.90787	5.17975	4.2261	4.7171	4.44743	5.85808	3.70199	5.54016	FALSE	unique, non-redundant	1		Y48A6B.8	TRUE	1.08288	4.68137	3.40843	0.00759221	0.0262894	-3.40797	0.856277	4.68137	2.69519	0.0242551	0.0697367	-4.46326	0.226599	4.68137	0.504336	0.625955	0.971407	-6.30841	0.356845	4.68137	1.12319	0.28998	0.708979	-6.29728	0.130245	4.68137	0.409957	0.691277	1
573	172292_x_at	172292_x_at	4.95436	4.78383	4.9684	4.6473	4.9453	4.81715	4.82701	4.68734	4.68734	5.20055	4.65652	5.09486	FALSE	unique, non-redundant	1		D2092.8	TRUE	0.071509	4.85583	0.45067	0.662724	0.798738	-7.43835	-0.00747575	4.85583	-0.0471143	0.963435	1	-7.41317	0.0789847	4.85583	0.351987	0.732825	0.986967	-6.37752	0.124008	4.85583	0.781536	0.454248	0.836079	-6.62157	0.0450236	4.85583	0.283752	0.782921	1
574	172293_x_at	172293_x_at	2.17187	2.17187	2.17187	2.17187	2.19383	2.17187	2.17187	2.17187	2.17187	2.17187	2.17187	2.17187	TRUE	non-unique	0		Y26D4A.5, Y26D4A.17	FALSE	NA	NA	NA	NA	NA	NA	NA	NA	NA	NA	NA	NA	NA	NA	NA	NA	NA	NA	NA	NA	NA	NA	NA	NA	NA	NA	NA	NA	NA
575	172294_x_at	172294_x_at	6.72574	7.30419	6.7648	6.79869	6.95015	7.04464	6.33337	6.72301	5.69202	6.36794	6.35648	6.26359	FALSE	unique, non-redundant	1		Y9D1A.2	TRUE	0.449625	6.61039	1.28696	0.229732	0.377522	-6.70761	0.110213	6.61039	0.315462	0.759492	0.878374	-7.35969	0.339412	6.61039	0.686955	0.509158	0.958043	-6.19533	0.310494	6.61039	0.888727	0.396928	0.792881	-6.53022	-0.0289185	6.61039	-0.0827735	0.935815	1
576	172295_at	172295_at	2.1716	2.1716	2.1716	2.1716	2.1716	2.1716	2.1716	2.1716	2.1716	2.1716	2.1716	2.1716	TRUE	no mapping	0	W07G9.1 /REP_DB=WormBase Gene ID /WP=CE17298 /TR=O44894 /GB=AAB95056.1 /SUBMIT=ST.LOUIS /CHR=4 /FEA=Sanger Annotation	NA	FALSE	NA	NA	NA	NA	NA	NA	NA	NA	NA	NA	NA	NA	NA	NA	NA	NA	NA	NA	NA	NA	NA	NA	NA	NA	NA	NA	NA	NA	NA
577	172296_x_at	172296_x_at	2.28855	2.18408	2.35212	2.18408	2.18408	2.1716	2.36852	2.17993	2.18408	2.17993	2.20354	2.17482	FALSE	no mapping	0	C09H10.4 /REP_DB=WormBase Gene ID /WP=CE02133 /TR=Q17881 /GB=CAA90436.1 /SUBMIT=HINXTON /CHR=2 /FEA=Sanger Annotation	NA	FALSE	NA	NA	NA	NA	NA	NA	NA	NA	NA	NA	NA	NA	NA	NA	NA	NA	NA	NA	NA	NA	NA	NA	NA	NA	NA	NA	NA	NA	NA
578	172297_x_at	172297_x_at	3.09717	3.05241	2.98757	3.18246	3.04721	3.06122	3.04721	3.09071	3.04361	3.0938	3.20027	2.97359	FALSE	unique, non-redundant	1		T23F11.2	TRUE	0.00647857	3.0731	0.0910875	0.929387	0.989883	-7.54488	0.00389898	3.0731	0.0548189	0.957462	1	-7.41273	0.00257959	3.0731	0.0256458	0.980091	1	-6.44372	-0.0131076	3.0731	-0.184291	0.857808	1	-6.92783	-0.0156872	3.0731	-0.220559	0.830282	1
579	172298_x_at	172298_x_at	9.48364	9.70419	9.58619	9.9649	9.69691	9.88415	9.21233	9.67694	9.47833	9.61055	9.27161	9.21236	FALSE	unique, primary redundant	1		F49E2.5	TRUE	0.180003	9.56518	0.983393	0.350719	0.51108	-7.04102	0.261355	9.56518	1.42784	0.186589	0.328326	-6.39756	-0.0813524	9.56518	-0.314271	0.760368	0.988097	-6.39094	0.114897	9.56518	0.627705	0.545553	0.892717	-6.73447	0.196249	9.56518	1.07215	0.311134	1
580	172299_x_at	172299_x_at	2.4306	2.42549	2.73804	2.4306	2.69045	2.4306	2.4306	2.4306	2.45175	2.4306	2.4306	2.4306	FALSE	unique, secondary redundant	0		H11L12.1	FALSE	NA	NA	NA	NA	NA	NA	NA	NA	NA	NA	NA	NA	NA	NA	NA	NA	NA	NA	NA	NA	NA	NA	NA	NA	NA	NA	NA	NA	NA
581	172300_x_at	172300_x_at	2.1716	2.1716	2.1716	2.1716	2.1716	2.1716	2.1716	2.1716	2.1716	2.1716	2.1716	2.1716	TRUE	unique, non-redundant	1		F39B3.3	FALSE	NA	NA	NA	NA	NA	NA	NA	NA	NA	NA	NA	NA	NA	NA	NA	NA	NA	NA	NA	NA	NA	NA	NA	NA	NA	NA	NA	NA	NA
582	172301_at	172301_at	2.29272	2.20411	2.19687	2.19687	2.19687	2.19687	2.19687	2.19687	2.17239	2.19687	2.19687	2.19687	FALSE	unique, non-redundant	1		W01H2.2	TRUE	-0.021375	2.20342	-0.46674	0.651608	0.789806	-7.43038	0	2.20342	0	1	1	-7.41439	-0.021375	2.20342	-0.330035	0.74881	0.988097	-6.38551	0.00241021	2.20342	0.0526288	0.95916	1	-6.94494	0.0237852	2.20342	0.519369	0.615841	1
583	172302_x_at	172302_x_at	2.65202	2.74348	2.74348	2.74348	2.75162	2.74348	2.74348	2.90153	2.74348	2.73018	2.85155	2.74348	FALSE	unique, non-redundant	1		F07E5.4	TRUE	0.0233427	2.75761	0.381613	0.711466	0.838736	-7.46955	0.0166599	2.75761	0.272361	0.791395	0.901876	-7.37356	0.00668277	2.75761	0.0772526	0.940087	1	-6.44085	-0.0571169	2.75761	-0.933763	0.374428	0.775712	-6.4889	-0.0637996	2.75761	-1.04301	0.323733	1
584	172303_x_at	172303_x_at	7.82223	8.07318	8.05405	7.36079	7.39686	8.5261	8.00585	7.74097	7.8129	8.77807	8.0439	8.35359	FALSE	unique, non-redundant	1		W05H9.3	TRUE	0.781788	7.99737	3.05703	0.0133918	0.0413292	-3.99236	-0.216152	7.99737	-0.845222	0.419554	0.582213	-7.03426	0.99794	7.99737	2.75931	0.0218219	0.397057	-3.47523	0.640669	7.99737	2.50521	0.0331929	0.247829	-4.32747	-0.357271	7.99737	-1.39704	0.195378	1
585	172304_x_at	172304_x_at	3.65022	3.65022	3.64815	3.61294	3.6593	3.65022	3.65022	3.64608	4.11578	4.1855	3.72446	3.65022	FALSE	unique, non-redundant	1		C32E8.4	TRUE	0.0202121	3.73694	0.125103	0.90315	0.975008	-7.54082	-0.0378636	3.73694	-0.234356	0.819873	0.923017	-7.38413	0.0580757	3.73694	0.254175	0.804984	0.994813	-6.40925	0.192236	3.73694	1.18984	0.264086	0.68659	-6.22347	0.134161	3.73694	0.830384	0.427471	1
586	172305_x_at	172305_x_at	10.7474	11.8715	10.9783	11.8226	10.8138	11.746	11.0025	11.4825	10.9222	11.1082	10.8489	11.3211	FALSE	unique, non-redundant	1		Y40B1B.7	TRUE	0.747455	11.2221	3.85397	0.0037694	0.0148893	-2.67824	0.598827	11.2221	3.08762	0.0127407	0.0424004	-3.81071	0.148628	11.2221	0.541886	0.600851	0.969073	-6.28779	0.0331704	11.2221	0.171031	0.867925	1	-6.93041	-0.115457	11.2221	-0.595312	0.566076	1
587	172306_x_at	172306_x_at	2.1716	2.1716	2.1716	2.1716	2.1716	2.1716	2.1716	2.17343	2.1716	2.1716	2.1716	2.1716	TRUE	unique, non-redundant	1		Y26D4A.9	FALSE	NA	NA	NA	NA	NA	NA	NA	NA	NA	NA	NA	NA	NA	NA	NA	NA	NA	NA	NA	NA	NA	NA	NA	NA	NA	NA	NA	NA	NA
588	172307_x_at	172307_x_at	2.43532	2.64138	2.46638	2.43532	2.43532	2.43532	2.43532	2.43532	2.43532	2.43532	3.42253	2.43532	FALSE	no mapping	0	F20B4.7 /REP_DB=WormBase Gene ID /WP=CE09493 /TR=O45384 /GB=AAC48148.1 /SUBMIT=ST.LOUIS /CHR=X /FEA=Sanger Annotation	NA	FALSE	NA	NA	NA	NA	NA	NA	NA	NA	NA	NA	NA	NA	NA	NA	NA	NA	NA	NA	NA	NA	NA	NA	NA	NA	NA	NA	NA	NA	NA
589	172308_x_at	172308_x_at	2.1716	2.1716	2.1716	2.1716	2.1716	2.1716	2.1716	2.1716	2.1716	2.1716	2.1716	2.1716	TRUE	no mapping	0	F53C3.9 /REP_DB=WormBase Gene ID /WP=CE19447 /TR=Q9TXT0 /GB=AAC67460.1 /SUBMIT=ST.LOUIS /CHR=2 /FEA=Sanger Annotation	NA	FALSE	NA	NA	NA	NA	NA	NA	NA	NA	NA	NA	NA	NA	NA	NA	NA	NA	NA	NA	NA	NA	NA	NA	NA	NA	NA	NA	NA	NA	NA
590	172309_x_at	172309_x_at	12.8996	12.7706	12.2709	12.5262	12.8445	12.8983	12.604	12.1202	13.6505	13.434	12.3196	12.7945	FALSE	unique, non-redundant	1		C08E3.1	TRUE	-0.0972659	12.7611	-0.365891	0.722769	0.847307	-7.47595	0.0821444	12.7611	0.309008	0.764241	0.881461	-7.36189	-0.17941	12.7611	-0.477226	0.644402	0.971843	-6.32243	0.553961	12.7611	2.08387	0.0663635	0.36152	-4.99734	0.733371	12.7611	2.75877	0.0218414	1
591	172310_x_at	172310_x_at	6.3196	5.8072	5.60464	5.82814	6.06368	5.29552	5.40887	5.43934	4.91949	4.94036	5.57633	5.11284	FALSE	unique, non-redundant	1		Y9D1A.1	TRUE	-0.419896	5.52633	-1.16199	0.274674	0.4306	-6.85296	-0.0698422	5.52633	-0.193276	0.850968	0.944244	-7.39379	-0.350054	5.52633	-0.684981	0.510346	0.958468	-6.19672	-0.11241	5.52633	-0.311074	0.76272	0.992823	-6.89356	0.237644	5.52633	0.657636	0.526979	1
592	172311_x_at	172311_x_at	2.1716	2.1716	2.1716	2.1716	2.1716	2.1716	2.1716	2.1716	2.1716	2.1716	2.1716	2.1716	TRUE	unique, non-redundant	1	F39E9.6 encodes a neprilysin; neprilysins are thermolysin-like zinc metallopeptidases, found on the outer surface of animal cells, that negatively regulate small signalling peptides (e.g., enkephalin, tachykinin, insulin, and natriuretic peptides) by cleaving them; F39E9.6 has no clear orthologs in other organisms.	F39E9.6	FALSE	NA	NA	NA	NA	NA	NA	NA	NA	NA	NA	NA	NA	NA	NA	NA	NA	NA	NA	NA	NA	NA	NA	NA	NA	NA	NA	NA	NA	NA
593	172312_x_at	172312_x_at	2.1716	2.1716	2.1716	2.1716	2.32457	2.1716	2.1716	2.1716	2.1716	2.1716	2.1716	2.1716	TRUE	unique, secondary redundant	0		K09C6.7	FALSE	NA	NA	NA	NA	NA	NA	NA	NA	NA	NA	NA	NA	NA	NA	NA	NA	NA	NA	NA	NA	NA	NA	NA	NA	NA	NA	NA	NA	NA
594	172313_x_at	172313_x_at	2.35272	2.35272	2.35272	2.35272	2.35272	2.35272	3.03195	2.35272	2.52016	2.35272	2.35272	2.35272	FALSE	unique, non-redundant	1		B0546.5	TRUE	-0.0558156	2.42327	-0.350953	0.733574	0.855343	-7.48179	-0.226411	2.42327	-1.42361	0.187775	0.329642	-6.40301	0.170595	2.42327	0.758484	0.467262	0.946188	-6.1425	4.44089e-16	2.42327	2.79231e-15	1	1	-6.94646	-0.170595	2.42327	-1.07266	0.310918	1
595	172314_x_at	172314_x_at	2.1716	2.17615	2.1716	2.1716	2.1716	2.1716	2.1716	2.1716	2.1716	2.1716	2.1716	2.1716	TRUE	no mapping	0	F54D8.5 /REP_DB=WormBase Gene ID /WP=CE01311 /TR=Q20782 /GB=AAA20617.1 /SUBMIT=ST.LOUIS /CHR=3 /FEA=Sanger Annotation	NA	FALSE	NA	NA	NA	NA	NA	NA	NA	NA	NA	NA	NA	NA	NA	NA	NA	NA	NA	NA	NA	NA	NA	NA	NA	NA	NA	NA	NA	NA	NA
596	172315_x_at	172315_x_at	3.16248	3.49008	3.54318	4.0189	3.50003	3.51663	3.4768	3.58247	3.51663	3.52977	3.53558	3.51663	FALSE	unique, non-redundant	1		E02H9.4	TRUE	0.119115	3.53243	0.877003	0.402939	0.564401	-7.141	0.187478	3.53243	1.38034	0.20029	0.34454	-6.45816	-0.0683634	3.53243	-0.355914	0.729979	0.985966	-6.37603	-0.193839	3.53243	-1.42718	0.186774	0.599824	-5.9367	-0.125476	3.53243	-0.92384	0.379305	1
597	172316_x_at	172316_x_at	2.19022	2.19022	2.19022	2.19022	2.19022	2.19022	2.19022	2.19022	2.19022	2.19022	2.19465	2.19022	FALSE	unique, non-redundant	1		W02D7.9	TRUE	0	2.19059	0	1	1	-7.54947	-0.00147747	2.19059	-0.0380718	0.970449	1	-7.41359	0.00147747	2.19059	0.0269208	0.979101	1	-6.44368	4.44089e-16	2.19059	1.14434e-14	1	1	-6.94646	-0.00147747	2.19059	-0.0380718	0.970449	1
598	172317_x_at	172317_x_at	2.2362	2.2362	2.2362	2.2362	2.2362	2.2362	2.2362	2.2362	2.2362	2.2362	2.2362	2.2362	FALSE	unique, non-redundant	1		Y67A6A.1	TRUE	0	2.2362	0	1	1	-7.54947	0	2.2362	0	1	1	-7.41439	0	2.2362	0	1	1	-6.44408	0	2.2362	0	1	1	-6.94646	0	2.2362	0	1	1
599	172318_x_at	172318_x_at	7.05696	7.31078	6.9748	7.21134	6.9918	7.43181	7.05779	7.30418	7.34683	8.39634	7.20327	8.24874	FALSE	unique, secondary redundant	0	scrm-1 encodes, by alternative splicing, two isoforms of a putative phospholipid scramblase required for phosphatidylserine exposure and the normally rapid engulfment of apoptotic cells in the germline; SCRM-1 is localized to plasma membranes of embryonic cells from early embryogenesis onward; SCRM-1 is specifically bound by residues 380-550 of WAH-1 in vitro, and WAH-1 binding is required in lip…	scrm-1	FALSE	NA	NA	NA	NA	NA	NA	NA	NA	NA	NA	NA	NA	NA	NA	NA	NA	NA	NA	NA	NA	NA	NA	NA	NA	NA	NA	NA	NA	NA
600	172319_x_at	172319_x_at	5.04565	5.07648	4.38567	4.2142	4.30073	4.57071	4.3496	4.62527	4.40069	4.19741	4.08214	3.85086	FALSE	unique, non-redundant	1		F02C12.3	TRUE	0.0325072	4.42495	0.115197	0.910779	0.979826	-7.54213	-0.0423616	4.42495	-0.150118	0.883931	0.96649	-7.40195	0.0748687	4.42495	0.187606	0.855283	1	-6.42507	0.384757	4.42495	1.36347	0.205358	0.622425	-6.0171	0.309888	4.42495	1.09816	0.30021	1
601	172320_x_at	172320_x_at	2.74644	2.74644	2.74644	2.74644	2.74644	2.82047	2.74644	2.89731	2.74644	2.74644	2.74644	2.74644	FALSE	no mapping	0	C05E4.8 /REP_DB=WormBase Gene ID /WP=CE07942 /TR=O17356 /GB=AAB71277.1 /SUBMIT=ST.LOUIS /CHR=5 /FEA=Sanger Annotation	NA	FALSE	NA	NA	NA	NA	NA	NA	NA	NA	NA	NA	NA	NA	NA	NA	NA	NA	NA	NA	NA	NA	NA	NA	NA	NA	NA	NA	NA	NA	NA
602	172321_x_at	172321_x_at	7.62062	6.23773	9.22797	7.04535	5.47291	6.73921	8.08787	7.21303	6.53136	10.0167	7.76198	11.9113	FALSE	unique, non-redundant	1	abu-7 encodes a transmembrane protein with a predicted signal sequence, a glutamine/asparagine-rich domain and multiple cysteine-rich repeats (DUF139); abu-7 expression is induced by blockage of the unfolded-protein response in the endoplasmic reticulum, and ABU-7 may help protect the organism from damage by improperly folded nascent protein.	abu-7	TRUE	1.12291	7.82217	0.79742	0.445421	0.606879	-7.20944	0.363966	7.82217	0.258465	0.801772	0.910384	-7.37761	0.758947	7.82217	0.381099	0.711834	0.982897	-6.36614	-1.0587	7.82217	-0.751818	0.471069	0.847318	-6.64509	-1.81764	7.82217	-1.29077	0.228463	1
603	172322_x_at	172322_x_at	3.75544	3.75544	3.75544	3.57094	4.24387	3.75727	3.77098	3.75544	3.80726	3.75544	4.01625	3.75544	FALSE	unique, non-redundant	1		Y43F8B.6	TRUE	-0.179474	3.80827	-1.3856	0.198731	0.340555	-6.58569	-0.153618	3.80827	-1.18598	0.265534	0.421271	-6.69147	-0.0258566	3.80827	-0.141154	0.89081	1	-6.43331	0.0621096	3.80827	0.479506	0.64284	0.941448	-6.82166	0.0879662	3.80827	0.679128	0.513879	1
604	172323_x_at	172323_x_at	7.21954	6.01136	8.62871	6.27655	5.57052	6.45118	7.47996	6.42636	6.71812	9.50781	7.53337	11.2238	FALSE	unique, non-redundant	1	abu-6 encodes a transmembrane protein with a predicted signal sequence, a glutamine/asparagine-rich domain and multiple cysteine-rich repeats (DUF139); abu-6 expression is induced by blockage of the unfolded-protein response in the endoplasmic reticulum, and ABU-6 may help protect the organism from damage by improperly folded nascent protein.	abu-6	TRUE	0.820725	7.42061	0.603301	0.560974	0.711593	-7.35204	0.0948857	7.42061	0.0697489	0.945895	0.998205	-7.41171	0.725839	7.42061	0.377278	0.714575	0.983715	-6.36769	-0.652117	7.42061	-0.47936	0.64294	0.941448	-6.82174	-1.37796	7.42061	-1.01291	0.337155	1
605	172324_x_at	172324_x_at	10.994	12.2983	9.24708	11.5986	10.9217	12.1492	8.72718	11.8167	9.38977	10.5563	7.78438	9.2067	FALSE	non-unique	0		nspc-14, nspc-15	FALSE	NA	NA	NA	NA	NA	NA	NA	NA	NA	NA	NA	NA	NA	NA	NA	NA	NA	NA	NA	NA	NA	NA	NA	NA	NA	NA	NA	NA	NA
606	172325_x_at	172325_x_at	8.37555	8.34242	8.48965	7.83214	8.28789	8.36334	8.13971	7.96106	7.81087	9.93008	8.07531	9.3595	FALSE	unique, primary redundant	1		C02E7.7	TRUE	0.720504	8.41396	1.44744	0.181176	0.318547	-6.50628	0.149341	8.41396	0.300015	0.770875	0.886267	-7.36489	0.571163	8.41396	0.81135	0.437775	0.937674	-6.10052	0.494377	8.41396	0.993164	0.346185	0.752997	-6.43184	-0.0767864	8.41396	-0.154258	0.880758	1
607	172326_x_at	172326_x_at	2.1716	2.1716	2.1716	2.1716	2.1716	2.1716	2.1716	2.1716	2.1716	2.1716	2.1716	2.1716	TRUE	unique, non-redundant	1	T20D4.9 encodes a neprilysin; neprilysins are thermolysin-like zinc metallopeptidases, found on the outer surface of animal cells, that negatively regulate small signalling peptides (e.g., enkephalin, tachykinin, insulin, and natriuretic peptides) by cleaving them; T20D4.9 has no clear orthologs in other organisms.	T20D4.9	FALSE	NA	NA	NA	NA	NA	NA	NA	NA	NA	NA	NA	NA	NA	NA	NA	NA	NA	NA	NA	NA	NA	NA	NA	NA	NA	NA	NA	NA	NA
608	172327_x_at	172327_x_at	2.1716	2.1716	2.1716	2.1716	2.1716	2.1716	2.1716	2.1716	2.1716	2.1716	2.1716	2.1716	TRUE	unique, primary redundant	1		F44D12.3	FALSE	NA	NA	NA	NA	NA	NA	NA	NA	NA	NA	NA	NA	NA	NA	NA	NA	NA	NA	NA	NA	NA	NA	NA	NA	NA	NA	NA	NA	NA
609	172328_x_at	172328_x_at	2.1716	2.20726	2.1716	2.1716	2.1716	2.1716	2.1716	2.17444	2.1716	2.1716	2.1716	2.1716	TRUE	unique, non-redundant	1		T11F9.14	FALSE	NA	NA	NA	NA	NA	NA	NA	NA	NA	NA	NA	NA	NA	NA	NA	NA	NA	NA	NA	NA	NA	NA	NA	NA	NA	NA	NA	NA	NA
610	172329_x_at	172329_x_at	2.39988	2.4742	2.3402	2.39988	2.39988	2.40148	2.3402	2.40023	2.74709	2.70475	2.39988	2.39988	FALSE	no mapping	0	F31A9.6 /REP_DB=WormBase Gene ID /WP=CE07166 /TR=Q19923 /GB=AAB00604.1 /SUBMIT=ST.LOUIS /CHR=X /FEA=Sanger Annotation	NA	FALSE	NA	NA	NA	NA	NA	NA	NA	NA	NA	NA	NA	NA	NA	NA	NA	NA	NA	NA	NA	NA	NA	NA	NA	NA	NA	NA	NA	NA	NA
611	172330_x_at	172330_x_at	2.1716	2.1716	2.1716	2.1716	2.1716	2.1716	2.1716	2.1716	2.1716	2.1716	2.1716	2.1716	TRUE	no mapping	0	C17B7.6 /REP_DB=WormBase Gene ID /WP=CE16854 /TR=O45154 /GB=AAC04400.1 /SUBMIT=ST.LOUIS /CHR=5 /FEA=Sanger Annotation	NA	FALSE	NA	NA	NA	NA	NA	NA	NA	NA	NA	NA	NA	NA	NA	NA	NA	NA	NA	NA	NA	NA	NA	NA	NA	NA	NA	NA	NA	NA	NA
612	172331_x_at	172331_x_at	2.1716	2.1716	2.1716	2.17332	2.1716	2.1716	2.1716	2.1716	2.1716	2.1716	2.1716	2.1716	TRUE	unique, non-redundant	1	This gene encodes a protein containing an F-box, a motif predicted to mediate protein-protein interactions either with homologs of yeast Skp-1p or with other proteins.	F55C9.11	FALSE	NA	NA	NA	NA	NA	NA	NA	NA	NA	NA	NA	NA	NA	NA	NA	NA	NA	NA	NA	NA	NA	NA	NA	NA	NA	NA	NA	NA	NA
613	172332_at	172332_at	3.67925	3.67925	3.67925	4.05915	3.59043	3.9893	3.59043	3.6954	3.66946	3.67937	3.67925	3.58926	FALSE	unique, non-redundant	1		T24D8.6	TRUE	0.136258	3.71498	1.08534	0.305555	0.465218	-6.93663	0.131622	3.71498	1.04842	0.321365	0.481278	-6.84081	0.00463521	3.71498	0.0261072	0.979733	1	-6.44371	0.00137079	3.71498	0.0109188	0.991523	1	-6.9464	-0.00326442	3.71498	-0.0260024	0.979814	1
614	172333_x_at	172333_x_at	2.1716	2.1716	2.1716	2.1716	2.1716	2.1716	2.1716	2.1716	2.1716	2.1716	2.1716	2.1716	TRUE	unique, non-redundant	1		F44D12.5	FALSE	NA	NA	NA	NA	NA	NA	NA	NA	NA	NA	NA	NA	NA	NA	NA	NA	NA	NA	NA	NA	NA	NA	NA	NA	NA	NA	NA	NA	NA
615	172334_x_at	172334_x_at	11.1856	12.4805	9.39175	12.0337	11.0798	12.2347	8.8367	12.0576	9.30007	10.9385	8.15509	9.18783	FALSE	non-unique	0		nspc-13, nspc-12	FALSE	NA	NA	NA	NA	NA	NA	NA	NA	NA	NA	NA	NA	NA	NA	NA	NA	NA	NA	NA	NA	NA	NA	NA	NA	NA	NA	NA	NA	NA
616	172335_x_at	172335_x_at	6.17025	7.88562	6.38436	8.29752	5.5801	8.64081	7.02388	7.66792	7.04726	9.06884	6.35505	8.49239	FALSE	no mapping	0	F56A4.8 /REP_DB=WormBase Gene ID /WP=CE23777 /TR=Q9N5R2 /GB=AAF39846.1 /SUBMIT=ST.LOUIS /CHR=5 /FEA=Sanger Annotation	NA	FALSE	NA	NA	NA	NA	NA	NA	NA	NA	NA	NA	NA	NA	NA	NA	NA	NA	NA	NA	NA	NA	NA	NA	NA	NA	NA	NA	NA	NA	NA
617	172336_x_at	172336_x_at	2.21659	2.21659	2.21659	2.21659	2.21659	2.21659	2.21659	2.21659	2.21659	2.21659	2.21659	2.1716	FALSE	no mapping	0	C34D4.5 /REP_DB=WormBase Gene ID /WP=CE17499 /TR=Q18448 /GB=AAB00700.1 /SUBMIT=ST.LOUIS /CHR=4 /FEA=Sanger Annotation	NA	FALSE	NA	NA	NA	NA	NA	NA	NA	NA	NA	NA	NA	NA	NA	NA	NA	NA	NA	NA	NA	NA	NA	NA	NA	NA	NA	NA	NA	NA	NA
618	172337_x_at	172337_x_at	2.1716	2.1716	2.1716	2.1716	2.1716	2.1716	2.1716	2.1716	2.1716	2.1716	2.1716	2.1716	TRUE	unique, non-redundant	1		C18B12.1	FALSE	NA	NA	NA	NA	NA	NA	NA	NA	NA	NA	NA	NA	NA	NA	NA	NA	NA	NA	NA	NA	NA	NA	NA	NA	NA	NA	NA	NA	NA
619	172338_x_at	172338_x_at	3.96263	4.28756	3.71701	4.65606	3.96343	3.96709	4.0445	4.2778	3.96709	3.96709	3.36053	3.96709	FALSE	unique, non-redundant	1		C34D4.1	TRUE	0.109528	4.01149	0.54143	0.601153	0.746498	-7.38986	0.592968	4.01149	2.93121	0.0164506	0.051942	-4.07117	-0.483439	4.01149	-1.68983	0.124794	0.763847	-5.10476	-0.226402	4.01149	-1.11917	0.291605	0.710519	-6.30164	0.257037	4.01149	1.27061	0.235244	1
620	172339_s_at	172339_s_at	2.1716	2.17268	2.1716	2.1716	2.34021	2.1716	2.1716	2.1716	2.18329	2.1716	2.1716	2.1716	TRUE	unique, secondary redundant	0		stip-1	FALSE	NA	NA	NA	NA	NA	NA	NA	NA	NA	NA	NA	NA	NA	NA	NA	NA	NA	NA	NA	NA	NA	NA	NA	NA	NA	NA	NA	NA	NA
621	172340_x_at	172340_x_at	2.1716	2.1716	2.1716	2.1716	2.1716	2.1716	2.19068	2.1716	2.1716	2.1716	2.1716	2.1716	TRUE	unique, non-redundant	1		C35B1.3	FALSE	NA	NA	NA	NA	NA	NA	NA	NA	NA	NA	NA	NA	NA	NA	NA	NA	NA	NA	NA	NA	NA	NA	NA	NA	NA	NA	NA	NA	NA
622	172341_x_at	172341_x_at	2.6079	2.6079	2.62166	2.6079	2.6079	2.6079	2.6079	2.6079	2.6079	2.6079	2.6079	2.6079	FALSE	unique, primary redundant	1		F49F1.3	TRUE	0	2.60904	0	1	1	-7.54947	-0.00458868	2.60904	-0.11792	0.908681	0.979833	-7.40671	0.00458868	2.60904	0.0833817	0.935345	1	-6.44032	-4.44089e-16	2.60904	-1.14122e-14	1	1	-6.94646	-0.00458868	2.60904	-0.11792	0.908681	1
623	172342_x_at	172342_x_at	2.1716	2.1716	2.1716	2.1716	2.1716	2.1716	2.1716	2.1716	2.1716	2.1716	2.1716	2.1716	TRUE	unique, non-redundant	1		C07D8.3	FALSE	NA	NA	NA	NA	NA	NA	NA	NA	NA	NA	NA	NA	NA	NA	NA	NA	NA	NA	NA	NA	NA	NA	NA	NA	NA	NA	NA	NA	NA
624	172343_x_at	172343_x_at	9.06851	8.91346	9.80948	9.25872	8.73706	9.00044	8.84233	8.75699	8.52083	10.8506	9.00048	11.7186	FALSE	unique, non-redundant	1	nlp-31 encodes five predicted neuropeptide-like proteins; in C. elegans, nlp-31 is part of the YGGWamide neuropeptide family that also contains nlp-24, nlp-25, and nlp-27-32; nlp-31 is expressed in the hypodermis, suggesting that the peptides it encodes may have a non-neuronal function; nlp-31 expression is also detected in precomma-stage embryos; as loss of nlp-31 activity via large-scale RNAi s…	nlp-31	TRUE	0.812684	9.37313	1.05553	0.318273	0.478666	-6.968	0.694024	9.37313	0.901413	0.390495	0.551961	-6.98421	0.11866	9.37313	0.108978	0.915574	1	-6.43766	-0.323301	9.37313	-0.41991	0.684247	0.961018	-6.85048	-0.441961	9.37313	-0.574028	0.579794	1
625	172344_x_at	172344_x_at	6.09618	4.58886	7.87753	5.03909	3.72231	4.69045	5.19533	4.13989	5.73125	9.20742	6.65139	10.6655	FALSE	unique, non-redundant	1		nspb-12	TRUE	0.978998	6.13377	0.535582	0.605028	0.749755	-7.39323	0.0400852	6.13377	0.0219295	0.982975	1	-7.41413	0.938913	6.13377	0.363208	0.724705	0.985324	-6.37324	-0.452594	6.13377	-0.247601	0.809914	1	-6.91288	-1.39151	6.13377	-0.761254	0.465685	1
626	172345_x_at	172345_x_at	2.17212	2.17212	2.17212	2.17212	2.17212	2.17212	2.17212	2.35626	2.17212	2.17212	2.17212	2.17212	TRUE	unique, non-redundant	1		B0034.2	FALSE	NA	NA	NA	NA	NA	NA	NA	NA	NA	NA	NA	NA	NA	NA	NA	NA	NA	NA	NA	NA	NA	NA	NA	NA	NA	NA	NA	NA	NA
627	172346_x_at	172346_x_at	4.07951	3.86121	5.19261	3.87316	3.08455	4.15562	5.792	4.10277	4.15562	8.29658	5.98362	9.55086	FALSE	unique, non-redundant	1		R12E2.7	TRUE	1.66458	5.17734	1.05668	0.317776	0.478319	-6.9668	0.186186	5.17734	0.118192	0.908472	0.979691	-7.40668	1.47839	5.17734	0.663611	0.523318	0.959223	-6.21155	-0.404459	5.17734	-0.256752	0.803055	1	-6.91036	-1.88285	5.17734	-1.19524	0.262073	1
628	172347_at	172347_at	2.20501	3.0062	2.20501	2.26118	2.20507	2.62279	2.20501	2.20507	2.1716	2.20507	2.20507	3.18882	FALSE	unique, non-redundant	1		C36A4.10	TRUE	0.417463	2.39049	1.58372	0.147188	0.273676	-6.32382	0.34666	2.39049	1.31512	0.220494	0.369077	-6.53916	0.0708032	2.39049	0.189932	0.853512	1	-6.4246	0.0596651	2.39049	0.226351	0.825908	1	-6.91838	-0.0111381	2.39049	-0.0422544	0.967204	1
629	172348_x_at	172348_x_at	2.17477	2.17477	2.17477	2.17477	2.17477	2.17477	2.17477	2.17477	2.17477	2.19753	2.17477	2.17477	TRUE	unique, non-redundant	1		F40G12.7	FALSE	NA	NA	NA	NA	NA	NA	NA	NA	NA	NA	NA	NA	NA	NA	NA	NA	NA	NA	NA	NA	NA	NA	NA	NA	NA	NA	NA	NA	NA
630	172349_x_at	172349_x_at	3.82152	3.30462	3.37512	3.30517	3.30517	3.36945	3.47342	3.30517	3.14732	3.25376	3.30517	2.98575	FALSE	no mapping	0	T04B8.4 /REP_DB=WormBase Gene ID /WP=CE18192 /TR=O44845 /GB=AAB95010.1 /SUBMIT=ST.LOUIS /CHR=2 /FEA=Sanger Annotation	NA	FALSE	NA	NA	NA	NA	NA	NA	NA	NA	NA	NA	NA	NA	NA	NA	NA	NA	NA	NA	NA	NA	NA	NA	NA	NA	NA	NA	NA	NA	NA
631	172350_x_at	172350_x_at	3.98311	3.98458	3.98311	3.98311	4.00281	4.00425	3.98311	3.98311	3.94507	3.98311	4.02918	3.98311	FALSE	unique, non-redundant	1		T22D1.2	TRUE	0.0136491	3.9873	0.325887	0.751845	0.869396	-7.49106	-0.0153555	3.9873	-0.366629	0.722237	0.849287	-7.34064	0.0290046	3.9873	0.489683	0.635893	0.971843	-6.31608	0.00753563	3.9873	0.179921	0.861139	1	-6.9287	-0.021469	3.9873	-0.512594	0.620388	1
632	172351_x_at	172351_x_at	5.88259	8.61201	6.40906	7.79773	5.64373	8.36252	5.73225	7.27171	8.09207	7.25212	5.4033	5.65587	FALSE	no mapping	0	T02H6.3 /REP_DB=WormBase Gene ID /WP=CE21139 /TR=Q9N5E5 /GB=AAF39963.1 /SUBMIT=ST.LOUIS /CHR=2 /FEA=Sanger Annotation	NA	FALSE	NA	NA	NA	NA	NA	NA	NA	NA	NA	NA	NA	NA	NA	NA	NA	NA	NA	NA	NA	NA	NA	NA	NA	NA	NA	NA	NA	NA	NA
633	172352_at	172352_at	9.3451	11.0734	9.93601	11.4832	9.40209	10.639	9.91548	11.1976	9.91112	10.8431	9.54258	10.8736	FALSE	unique, non-redundant	1		C33A12.4	TRUE	1.29907	10.3469	6.24493	0.000140727	0.0010875	0.816899	1.38679	10.3469	6.66659	8.54249e-05	0.000817387	1.46679	-0.0877147	10.3469	-0.298161	0.772245	0.990784	-6.39622	-0.33297	10.3469	-1.60066	0.143387	0.532116	-5.70649	-0.245255	10.3469	-1.179	0.268169	1
634	172353_x_at	172353_x_at	8.4677	7.75147	8.06869	7.60353	7.99588	7.91236	8.36642	7.50935	7.8091	10.135	8.19305	10.3491	FALSE	unique, primary redundant	1		C02E7.6	TRUE	0.508732	8.34681	0.626312	0.546426	0.698761	-7.33701	0.277952	8.34681	0.342193	0.73994	0.863652	-7.35009	0.23078	8.34681	0.200903	0.845173	1	-6.42229	0.112284	8.34681	0.138235	0.893051	1	-6.93597	-0.118497	8.34681	-0.145884	0.887178	1
635	172354_x_at	172354_x_at	2.1716	2.1716	2.1716	2.1716	2.1716	2.1716	2.1716	2.1716	2.1716	2.1716	2.1716	2.1716	TRUE	unique, primary redundant	1		tag-76	FALSE	NA	NA	NA	NA	NA	NA	NA	NA	NA	NA	NA	NA	NA	NA	NA	NA	NA	NA	NA	NA	NA	NA	NA	NA	NA	NA	NA	NA	NA
636	172355_x_at	172355_x_at	2.1716	2.1716	2.1716	2.1716	2.1716	2.1716	2.1716	2.1716	2.1716	2.1716	2.1716	2.1716	TRUE	unique, non-redundant	1	T20D4.8 encodes a neprilysin; neprilysins are thermolysin-like zinc metallopeptidases, found on the outer surface of animal cells, that negatively regulate small signalling peptides (e.g., enkephalin, tachykinin, insulin, and natriuretic peptides) by cleaving them; T20D4.8 has no clear orthologs in other organisms.	T20D4.8	FALSE	NA	NA	NA	NA	NA	NA	NA	NA	NA	NA	NA	NA	NA	NA	NA	NA	NA	NA	NA	NA	NA	NA	NA	NA	NA	NA	NA	NA	NA
637	172356_at	172356_at	6.84953	5.58813	6.36194	6.20424	6.71767	6.16125	6.37186	6.37358	6.88712	6.2275	6.71547	6.40277	FALSE	unique, non-redundant	1		K02E11.7	TRUE	-0.825812	6.40509	-4.91158	0.000796474	0.00424769	-1.0354	-0.156227	6.40509	-0.929174	0.376677	0.539588	-6.95848	-0.669585	6.40509	-2.81599	0.0198776	0.381336	-3.38474	-0.334569	6.40509	-1.98987	0.0773137	0.39253	-5.1415	0.335016	6.40509	1.99253	0.0769817	1
638	172357_x_at	172357_x_at	10.9173	12.2128	9.15213	11.5093	10.9406	11.9517	8.89092	11.6532	9.244	10.5685	7.7754	9.21094	FALSE	non-unique	0		nspc-9, nspc-10	FALSE	NA	NA	NA	NA	NA	NA	NA	NA	NA	NA	NA	NA	NA	NA	NA	NA	NA	NA	NA	NA	NA	NA	NA	NA	NA	NA	NA	NA	NA
639	172358_x_at	172358_x_at	3.5934	3.5934	3.5934	3.50969	3.5934	3.5934	3.5934	3.5934	3.71466	3.5934	3.98626	3.50769	FALSE	unique, non-redundant	1		Y43F4A.4	TRUE	-0.040421	3.62213	-0.402789	0.696359	0.826899	-7.46051	-0.187425	3.62213	-1.86766	0.0941341	0.196505	-5.78227	0.147004	3.62213	1.03582	0.326902	0.912714	-5.89607	0.0564741	3.62213	0.562756	0.587132	0.91709	-6.77536	-0.0905302	3.62213	-0.90212	0.390139	1
640	172359_x_at	172359_x_at	2.1716	2.1716	2.1716	2.1716	2.1716	2.1716	2.1716	2.1716	2.1735	2.1716	2.1716	2.1716	TRUE	no mapping	0	ZK993.3 /REP_DB=WormBase Gene ID /WP=CE24756 /TR=Q9N4L3 /GB=AAF40016.1 /SUBMIT=ST.LOUIS /CHR=1 /FEA=Sanger Annotation	NA	FALSE	NA	NA	NA	NA	NA	NA	NA	NA	NA	NA	NA	NA	NA	NA	NA	NA	NA	NA	NA	NA	NA	NA	NA	NA	NA	NA	NA	NA	NA
641	172360_x_at	172360_x_at	7.18925	5.86291	8.78332	6.04156	5.53065	6.18336	7.57803	6.3175	6.06424	9.76473	7.58878	11.3793	FALSE	unique, non-redundant	1	The protein product of this gene is predicted to contain a glutamine/asparagine (Q/N)-rich ('prion') domain, by the algorithm of Michelitsch and Weissman (as of the WS77 release of WormBase, i.e., in wormpep77).	pqn-5	TRUE	1.00896	7.35697	0.683778	0.511071	0.667813	-7.29724	-0.0705977	7.35697	-0.0478446	0.962869	1	-7.41313	1.07956	7.35697	0.517335	0.617204	0.971258	-6.30143	-0.642444	7.35697	-0.435389	0.673377	0.955572	-6.84334	-1.722	7.35697	-1.16701	0.272739	1
642	172361_at	172361_at	2.1749	2.1749	2.1749	2.1749	2.19136	2.1749	2.1749	2.1749	2.1749	2.1749	2.18479	2.1749	TRUE	unique, non-redundant	1		B0547.2	FALSE	NA	NA	NA	NA	NA	NA	NA	NA	NA	NA	NA	NA	NA	NA	NA	NA	NA	NA	NA	NA	NA	NA	NA	NA	NA	NA	NA	NA	NA
643	172362_x_at	172362_x_at	2.1716	2.1716	2.1716	2.1716	2.1716	2.1716	2.1716	2.1716	2.1716	2.1716	2.23384	2.1716	TRUE	unique, non-redundant	1		B0350.3	FALSE	NA	NA	NA	NA	NA	NA	NA	NA	NA	NA	NA	NA	NA	NA	NA	NA	NA	NA	NA	NA	NA	NA	NA	NA	NA	NA	NA	NA	NA
644	172363_x_at	172363_x_at	10.4694	11.4453	10.8234	12.3398	10.067	11.7037	10.7524	12.2132	11.0502	12.8428	11.0111	13.1085	FALSE	unique, non-redundant	1		F53A9.6	TRUE	1.46838	11.4856	3.73467	0.00453583	0.0173336	-2.87193	1.6915	11.4856	4.30217	0.00191303	0.00926524	-1.8381	-0.223129	11.4856	-0.401287	0.697426	0.979014	-6.35774	-0.556571	11.4856	-1.41558	0.190045	0.602222	-5.95151	-0.333443	11.4856	-0.848079	0.418041	1
645	172364_x_at	172364_x_at	3.65142	3.50638	3.91056	3.50638	4.46566	3.61588	3.81959	3.50638	3.6618	3.39342	4.07012	3.48454	FALSE	unique, non-redundant	1		R08C7.1	TRUE	-0.421066	3.71601	-2.1744	0.057236	0.130462	-5.4427	-0.434323	3.71601	-2.24286	0.0511551	0.123316	-5.20106	0.0132566	3.71601	0.048407	0.962433	1	-6.44281	0.00612382	3.71601	0.0316236	0.975452	1	-6.94591	-0.00713283	3.71601	-0.0368342	0.971409	1
646	172365_x_at	172365_x_at	2.1716	2.1716	2.1716	2.1716	2.1716	2.1716	2.1716	2.1716	2.1716	2.1716	2.1716	2.1716	TRUE	no mapping	0	T03F1.4 /REP_DB=WormBase Gene ID /WP=CE13102 /TR=P91422 /GB=AAB42240.1 /SUBMIT=ST.LOUIS /CHR=1 /FEA=Sanger Annotation	NA	FALSE	NA	NA	NA	NA	NA	NA	NA	NA	NA	NA	NA	NA	NA	NA	NA	NA	NA	NA	NA	NA	NA	NA	NA	NA	NA	NA	NA	NA	NA
647	172366_x_at	172366_x_at	2.1716	2.1716	2.1716	2.1716	2.1716	2.1716	2.1716	2.1716	2.1716	2.1716	2.1716	2.1716	TRUE	unique, non-redundant	1		T28A11.18	FALSE	NA	NA	NA	NA	NA	NA	NA	NA	NA	NA	NA	NA	NA	NA	NA	NA	NA	NA	NA	NA	NA	NA	NA	NA	NA	NA	NA	NA	NA
648	172367_x_at	172367_x_at	7.64429	8.36668	7.71305	8.65605	7.50643	8.01352	7.32045	8.22308	7.60511	7.51708	7.55932	7.54452	FALSE	unique, non-redundant	1	The F36H5.1 gene encodes a protein closely similar to F36H5.2, which has a meprin-associated Traf homology (MATH) domain and may be involved in apoptosis.	math-26	TRUE	0.380485	7.8058	1.34282	0.211712	0.356483	-6.63931	0.610277	7.8058	2.15381	0.0591993	0.138066	-5.34236	-0.229792	7.8058	-0.573455	0.580166	0.966957	-6.26939	-0.175455	7.8058	-0.61922	0.550886	0.895814	-6.74005	0.0543368	7.8058	0.191767	0.852116	1
649	172368_x_at	172368_x_at	2.1716	2.1716	2.1716	2.1716	2.1716	2.1716	2.1716	2.1716	2.1716	2.1716	2.1716	2.1716	TRUE	unique, non-redundant	1		R09D1.14	FALSE	NA	NA	NA	NA	NA	NA	NA	NA	NA	NA	NA	NA	NA	NA	NA	NA	NA	NA	NA	NA	NA	NA	NA	NA	NA	NA	NA	NA	NA
650	172369_x_at	172369_x_at	2.385	2.385	2.42696	2.385	2.43421	2.385	2.385	2.38347	2.38347	2.385	2.385	2.385	FALSE	unique, non-redundant	1		Y51B9A.3	TRUE	-0.0158915	2.39234	-0.384051	0.70972	0.83724	-7.46853	-0.0144947	2.39234	-0.350293	0.734053	0.858774	-7.34703	-0.00139685	2.39234	-0.0238703	0.981469	1	-6.44377	0.000510012	2.39234	0.0123255	0.990431	1	-6.94638	0.00190686	2.39234	0.0460832	0.964235	1
651	172370_x_at	172370_x_at	2.1716	2.1716	2.1716	2.1716	2.1716	2.1716	2.1716	2.1716	2.1716	2.1716	2.1716	2.1716	TRUE	unique, non-redundant	1		K07H8.11	FALSE	NA	NA	NA	NA	NA	NA	NA	NA	NA	NA	NA	NA	NA	NA	NA	NA	NA	NA	NA	NA	NA	NA	NA	NA	NA	NA	NA	NA	NA
652	172371_x_at	172371_x_at	2.76819	2.97724	2.76819	3.1791	2.76819	3.04558	2.76819	3.35677	2.76819	2.76819	2.76819	2.59824	FALSE	unique, non-redundant	1		F44E7.3	TRUE	0.16215	2.87785	0.977769	0.353348	0.513957	-7.04654	0.276517	2.87785	1.6674	0.129253	0.250541	-6.0734	-0.114366	2.87785	-0.487643	0.637282	0.971843	-6.31713	-0.114366	2.87785	-0.689631	0.507549	0.868899	-6.69168	0	2.87785	0	1	1
653	172372_at	172372_at	2.1716	2.1716	2.1716	2.1716	2.1716	2.1716	2.1716	2.1716	2.1716	2.1716	2.1716	2.1716	TRUE	unique, non-redundant	1		F15A8.1	FALSE	NA	NA	NA	NA	NA	NA	NA	NA	NA	NA	NA	NA	NA	NA	NA	NA	NA	NA	NA	NA	NA	NA	NA	NA	NA	NA	NA	NA	NA
654	172373_x_at	172373_x_at	2.1716	2.1716	2.1716	2.1716	2.1716	2.1716	2.1716	2.1716	2.27525	2.1716	2.1716	2.1716	TRUE	unique, non-redundant	1		T24A6.2	FALSE	NA	NA	NA	NA	NA	NA	NA	NA	NA	NA	NA	NA	NA	NA	NA	NA	NA	NA	NA	NA	NA	NA	NA	NA	NA	NA	NA	NA	NA
655	172374_x_at	172374_x_at	2.1716	2.1716	2.1716	2.1716	2.1716	2.1716	2.1716	2.1716	2.1716	2.1716	2.1716	2.17361	TRUE	no mapping	0	W03D2.8 /REP_DB=WormBase Gene ID /WP=CE14520 /TR=O02120 /GB=AAC48259.1 /SUBMIT=ST.LOUIS /CHR=4 /FEA=Sanger Annotation	NA	FALSE	NA	NA	NA	NA	NA	NA	NA	NA	NA	NA	NA	NA	NA	NA	NA	NA	NA	NA	NA	NA	NA	NA	NA	NA	NA	NA	NA	NA	NA
656	172375_x_at	172375_x_at	10.24	11.3813	11.2605	11.3631	9.51823	11.349	10.0496	11.0284	10.4934	12.965	10.8217	13.3346	FALSE	unique, non-redundant	1	nlp-29 encodes a neuropeptide-like protein; nlp-29 appears to play a role in innate immunity, as its expression is strongly induced following bacterial and fungal infection; nlp-29 is expressed in the hypodermis and in the intestine; nlp-29 expression is regulated by TIR-1, an ortholog of SARM, a Toll-interleukin 1 receptor (TIR) domain protein, and by the RAB-1 GTPase and the product of R53.4, a…	nlp-29	TRUE	1.81455	11.1504	2.72152	0.0232245	0.063982	-4.55128	1.1981	11.1504	1.79695	0.105377	0.214456	-5.88689	0.616449	11.1504	0.653769	0.529358	0.959858	-6.21824	-0.0102461	11.1504	-0.0153674	0.988069	1	-6.94633	-0.626695	11.1504	-0.939937	0.371416	1
657	172376_x_at	172376_x_at	2.1716	2.1716	2.1716	2.1716	2.1716	2.1716	2.1716	2.1716	2.1716	2.1716	2.1716	2.1716	TRUE	unique, non-redundant	1		Y43F8C.9	FALSE	NA	NA	NA	NA	NA	NA	NA	NA	NA	NA	NA	NA	NA	NA	NA	NA	NA	NA	NA	NA	NA	NA	NA	NA	NA	NA	NA	NA	NA
658	172377_x_at	172377_x_at	2.1716	2.1716	2.1716	2.1716	2.1716	2.1716	2.1716	2.1716	2.1716	2.1716	2.1716	2.1716	TRUE	unique, non-redundant	1		D2062.6	FALSE	NA	NA	NA	NA	NA	NA	NA	NA	NA	NA	NA	NA	NA	NA	NA	NA	NA	NA	NA	NA	NA	NA	NA	NA	NA	NA	NA	NA	NA
659	172378_x_at	172378_x_at	2.1716	2.1716	2.19914	2.1716	2.1716	2.1716	2.1716	2.37753	2.1716	2.1716	2.1716	2.1716	TRUE	unique, non-redundant	1		C32H11.7	FALSE	NA	NA	NA	NA	NA	NA	NA	NA	NA	NA	NA	NA	NA	NA	NA	NA	NA	NA	NA	NA	NA	NA	NA	NA	NA	NA	NA	NA	NA
660	172379_at	172379_at	3.45116	3.41859	3.41859	3.41859	3.41859	3.41859	3.41859	3.47636	3.35321	3.41859	3.41859	3.41859	FALSE	unique, non-redundant	1		F10C1.1	TRUE	0.0109385	3.42067	0.242769	0.813543	0.914467	-7.51697	0.0192556	3.42067	0.427359	0.679006	0.813716	-7.31445	-0.00831711	3.42067	-0.130525	0.898978	1	-6.43487	-0.0192556	3.42067	-0.427359	0.679006	0.95826	-6.84707	-0.0109385	3.42067	-0.242769	0.813543	1
661	172380_x_at	172380_x_at	2.19882	2.19882	2.19882	2.19882	2.19882	2.20036	2.19882	2.19882	2.19882	2.19952	2.19882	2.18435	FALSE	unique, secondary redundant	0		F47B3.7	FALSE	NA	NA	NA	NA	NA	NA	NA	NA	NA	NA	NA	NA	NA	NA	NA	NA	NA	NA	NA	NA	NA	NA	NA	NA	NA	NA	NA	NA	NA
662	172381_x_at	172381_x_at	3.30885	3.2889	3.32121	3.30885	3.45766	3.30885	3.25983	3.30885	3.3412	3.17855	3.30885	3.30885	FALSE	unique, non-redundant	1		nspd-1	TRUE	-0.11047	3.30837	-1.93176	0.0849239	0.178434	-5.81924	0.0122201	3.30837	0.213691	0.835477	0.933804	-7.38922	-0.12269	3.30837	-1.51706	0.163037	0.811646	-5.33696	-0.0500832	3.30837	-0.875793	0.403563	0.797246	-6.54178	0.0726065	3.30837	1.26965	0.235569	1
663	172382_x_at	172382_x_at	2.1716	2.1716	2.1716	2.1716	2.1716	2.1716	2.1716	2.1716	2.1716	2.1716	2.1716	2.1716	TRUE	unique, non-redundant	1		F07G6.5	FALSE	NA	NA	NA	NA	NA	NA	NA	NA	NA	NA	NA	NA	NA	NA	NA	NA	NA	NA	NA	NA	NA	NA	NA	NA	NA	NA	NA	NA	NA
664	172383_x_at	172383_x_at	2.1716	2.1716	2.1716	2.1716	2.1716	2.1716	2.1716	2.1716	2.1716	2.1716	2.1716	2.1716	TRUE	unique, non-redundant	1		F07G6.3	FALSE	NA	NA	NA	NA	NA	NA	NA	NA	NA	NA	NA	NA	NA	NA	NA	NA	NA	NA	NA	NA	NA	NA	NA	NA	NA	NA	NA	NA	NA
665	172384_x_at	172384_x_at	2.1716	2.1716	2.1716	2.1716	2.1716	2.1716	2.1716	2.1716	2.1716	2.1716	2.1716	2.1716	TRUE	no mapping	0	R05G6.3 /REP_DB=WormBase Gene ID /WP=CE07416 /TR=Q21757 /GB=AAB00627.1 /SUBMIT=ST.LOUIS /CHR=4 /FEA=Sanger Annotation	NA	FALSE	NA	NA	NA	NA	NA	NA	NA	NA	NA	NA	NA	NA	NA	NA	NA	NA	NA	NA	NA	NA	NA	NA	NA	NA	NA	NA	NA	NA	NA
666	172385_x_at	172385_x_at	9.62577	10.5337	9.57225	10.4818	9.52155	10.3049	9.73109	10.3202	9.27966	9.87027	9.14306	10.1339	FALSE	unique, non-redundant	1		F41G3.1	TRUE	0.760635	9.87651	3.77617	0.00425211	0.0164751	-2.80439	0.829822	9.87651	4.11964	0.00251314	0.0114651	-2.12517	-0.0691869	9.87651	-0.242875	0.813463	0.996035	-6.41227	-0.0756589	9.87651	-0.375608	0.715774	0.974492	-6.86951	-0.00647206	9.87651	-0.0321305	0.975058	1
667	172386_x_at	172386_x_at	8.45328	8.99326	9.41018	9.15078	7.89886	8.41283	8.13414	8.91755	8.00192	10.0546	8.44724	11.0893	FALSE	unique, non-redundant	1	nlp-30 encodes five predicted neuropeptide-like proteins; in C. elegans, nlp-30 is part of the YGGWamide neuropeptide family that also contains nlp-24, nlp-25, and nlp-27-32; nlp-30 is expressed in the hypodermis, suggesting that the peptides it encodes may have a non-neuronal function; as loss of nlp-30 activity via large-scale RNAi screens does not result in any obvious abnormalities, the preci…	nlp-30	TRUE	1.03554	8.91366	1.66453	0.129834	0.248198	-6.21123	1.05536	8.91366	1.69639	0.123516	0.241595	-6.03228	-0.0198216	8.91366	-0.0225293	0.98251	1	-6.4438	-0.565657	8.91366	-0.909238	0.386564	0.784292	-6.51162	-0.545836	8.91366	-0.877376	0.402747	1
668	172387_x_at	172387_x_at	5.08959	8.46959	5.67663	7.77821	5.13434	7.95299	5.23382	6.85805	8.61499	7.65501	5.47975	5.55969	FALSE	no mapping	0	M01D1.5 /REP_DB=WormBase Gene ID /WP=CE12250 /TR=O17226 /GB=AAB70995.1 /SUBMIT=ST.LOUIS /CHR=2 /FEA=Sanger Annotation	NA	FALSE	NA	NA	NA	NA	NA	NA	NA	NA	NA	NA	NA	NA	NA	NA	NA	NA	NA	NA	NA	NA	NA	NA	NA	NA	NA	NA	NA	NA	NA
669	172388_x_at	172388_x_at	8.3899	8.91387	8.7615	8.70896	7.84178	8.23669	7.34196	7.73178	7.69336	10.8985	8.67101	11.7555	FALSE	unique, non-redundant	1	nlp-27 encodes a predicted neuropeptide with homology to C. elegans nlp-28 through nlp-31.	nlp-27	TRUE	1.37467	8.7454	1.35149	0.209025	0.353235	-6.62853	1.1406	8.7454	1.12137	0.290718	0.448931	-6.76336	0.234072	8.7454	0.162723	0.874276	1	-6.42977	-0.0490732	8.7454	-0.0482459	0.962558	1	-6.94518	-0.283145	8.7454	-0.278371	0.78692	1
670	172389_x_at	172389_x_at	2.1716	2.1716	2.1716	2.17232	2.1716	2.1716	2.1716	2.17351	2.1716	2.1716	2.1716	2.1716	TRUE	unique, secondary redundant	0		Y43D4A.3	FALSE	NA	NA	NA	NA	NA	NA	NA	NA	NA	NA	NA	NA	NA	NA	NA	NA	NA	NA	NA	NA	NA	NA	NA	NA	NA	NA	NA	NA	NA
671	172390_x_at	172390_x_at	2.19872	2.1716	2.1716	2.17272	2.1716	2.1716	2.1716	2.1716	2.1716	2.1716	2.1716	2.1716	TRUE	unique, non-redundant	1		sdz-37	FALSE	NA	NA	NA	NA	NA	NA	NA	NA	NA	NA	NA	NA	NA	NA	NA	NA	NA	NA	NA	NA	NA	NA	NA	NA	NA	NA	NA	NA	NA
672	172391_x_at	172391_x_at	5.68015	5.18384	6.24198	5.76114	5.01699	4.78675	5.47087	5.42024	5.21416	6.76926	5.37696	8.35902	FALSE	unique, primary redundant	1	The protein product of this gene is predicted to contain a glutamine/asparagine (Q/N)-rich ('prion') domain, by the algorithm of Michelitsch and Weissman (as of the WS77 release of WormBase, i.e., in wormpep77).	pqn-36	TRUE	0.276186	5.77345	0.360033	0.726999	0.850206	-7.47827	0.816862	5.77345	1.06485	0.314255	0.473909	-6.82372	-0.540675	5.77345	-0.498381	0.629984	0.971843	-6.31155	-0.933513	5.77345	-1.21691	0.254113	0.676041	-6.1926	-0.392838	5.77345	-0.512098	0.620722	1
673	172392_x_at	172392_x_at	6.66694	6.87639	6.49193	7.28363	6.08056	6.60007	6.65379	7.30486	6.34692	7.33419	6.39681	7.32136	FALSE	unique, primary redundant	1		rig-5	TRUE	0.572075	6.77979	2.98879	0.0149705	0.0451918	-4.1062	0.789112	6.77979	4.12269	0.00250162	0.0114291	-2.12034	-0.217036	6.77979	-0.801789	0.443013	0.93961	-6.10829	-0.3664	6.77979	-1.91424	0.0873525	0.417439	-5.25562	-0.149363	6.77979	-0.780343	0.454915	1
674	172393_x_at	172393_x_at	2.92752	2.92752	2.92752	2.88557	2.932	2.92752	2.92752	3.38081	2.95541	2.87424	2.92752	2.92304	FALSE	unique, non-redundant	1		K02F6.1	TRUE	-0.0285505	2.95968	-0.252713	0.80608	0.909526	-7.51426	0.135616	2.95968	1.20039	0.260162	0.41463	-6.67503	-0.164166	2.95968	-1.0275	0.330598	0.914118	-5.90436	-0.153377	2.95968	-1.35761	0.207147	0.626674	-6.02439	0.0107893	2.95968	0.0955004	0.925978	1
675	172394_x_at	172394_x_at	2.1716	2.1716	2.1716	2.1716	2.1716	2.1716	2.24342	2.1716	2.1716	2.1716	2.1716	2.1716	TRUE	unique, non-redundant	1		Y65A5A.3	FALSE	NA	NA	NA	NA	NA	NA	NA	NA	NA	NA	NA	NA	NA	NA	NA	NA	NA	NA	NA	NA	NA	NA	NA	NA	NA	NA	NA	NA	NA
676	172395_at	172395_at	2.17201	2.17201	2.17201	2.18064	2.17201	2.17243	2.17201	2.17201	2.24498	2.45653	2.17201	2.47661	FALSE	unique, non-redundant	1		F22F4.4	TRUE	0.0706576	2.22794	0.703813	0.49908	0.657198	-7.28263	0.104407	2.22794	1.03999	0.325064	0.485424	-6.84951	-0.0337494	2.22794	-0.237711	0.817347	0.996489	-6.41361	-0.0094284	2.22794	-0.0939153	0.927202	1	-6.94162	0.024321	2.22794	0.242259	0.813926	1
677	172396_at	172396_at	4.18755	5.47568	4.48261	5.66403	4.08012	4.852	4.34479	5.7116	4.06027	4.34018	3.9016	4.18755	FALSE	unique, secondary redundant	0		F27C1.10	FALSE	NA	NA	NA	NA	NA	NA	NA	NA	NA	NA	NA	NA	NA	NA	NA	NA	NA	NA	NA	NA	NA	NA	NA	NA	NA	NA	NA	NA	NA
678	172397_x_at	172397_x_at	2.17176	2.17176	2.17176	2.17176	2.17176	2.17176	2.17176	2.17176	2.17176	2.17176	2.17176	2.17176	TRUE	unique, non-redundant	1		K09E3.4	FALSE	NA	NA	NA	NA	NA	NA	NA	NA	NA	NA	NA	NA	NA	NA	NA	NA	NA	NA	NA	NA	NA	NA	NA	NA	NA	NA	NA	NA	NA
679	172398_x_at	172398_x_at	5.27093	5.49173	5.1087	5.27093	5.35126	5.52701	5.27093	4.99307	5.27093	5.27093	5.27093	5.03257	FALSE	unique, non-redundant	1		F31E3.6	TRUE	0.132183	5.26083	1.37795	0.201003	0.342858	-6.59537	-0.117994	5.26083	-1.23003	0.249393	0.402621	-6.64077	0.250177	5.26083	1.84412	0.0977469	0.709162	-4.8868	0.331031	5.26083	3.45084	0.00709552	0.0949064	-2.77649	0.0808536	5.26083	0.84286	0.420807	1
680	172399_x_at	172399_x_at	2.18328	2.18328	2.18328	2.18328	2.53135	2.18328	2.18328	2.18328	2.18328	2.18328	2.18328	2.18328	FALSE	unique, non-redundant	1		T23B3.5	TRUE	-0.116023	2.21229	-1.34928	0.209706	0.354062	-6.63128	0	2.21229	0	1	1	-7.41439	-0.116023	2.21229	-0.954088	0.36458	0.920273	-5.97523	0	2.21229	0	1	1	-6.94646	0.116023	2.21229	1.34928	0.209706	1
681	172400_x_at	172400_x_at	12.7113	8.69403	13.0799	13.223	13.2336	8.49964	12.4405	13.2138	13.4574	10.6645	13.5187	12.5261	FALSE	unique, secondary redundant	0		ilys-5	FALSE	NA	NA	NA	NA	NA	NA	NA	NA	NA	NA	NA	NA	NA	NA	NA	NA	NA	NA	NA	NA	NA	NA	NA	NA	NA	NA	NA	NA	NA
682	172401_x_at	172401_x_at	2.84788	2.71342	3.2497	2.7239	2.74176	2.71342	3.00598	2.69929	3.3867	2.68227	3.09282	2.75673	FALSE	unique, non-redundant	1		F08B4.3	TRUE	-0.289079	2.88449	-1.97899	0.0786882	0.16817	-5.74727	-0.389528	2.88449	-2.66665	0.0254248	0.0723204	-4.5105	0.100449	2.88449	0.48625	0.638232	0.971843	-6.31784	-0.0236045	2.88449	-0.161593	0.875141	1	-6.93213	-0.124054	2.88449	-0.849254	0.41742	1
683	172402_at	172402_at	5.60552	5.64873	5.60552	5.70116	5.9313	5.60552	5.60552	5.68509	5.55725	5.60552	5.60552	5.60552	FALSE	unique, non-redundant	1		R13A1.1	TRUE	-0.0780972	5.64685	-0.872351	0.405342	0.566704	-7.14515	0.0584027	5.64685	0.652362	0.530225	0.685714	-7.1845	-0.1365	5.64685	-1.07813	0.308594	0.904879	-5.85308	-0.0440006	5.64685	-0.491489	0.634663	0.937786	-6.81543	0.0924993	5.64685	1.03322	0.328053	1
684	172403_x_at	172403_x_at	5.29038	6.28465	5.48521	6.58843	5.4653	6.01626	5.18729	6.3207	4.98678	5.49764	5.21863	5.48521	FALSE	unique, non-redundant	1	The F36H5.2 gene encodes a protein with a meprin-associated Traf homology (MATH) domain that may be involved in apoptosis.	math-27	TRUE	0.685362	5.65221	2.34263	0.0434092	0.104918	-5.17336	0.834408	5.65221	2.85208	0.0187322	0.0574082	-4.20286	-0.149046	5.65221	-0.360236	0.726852	0.985431	-6.37438	-0.198598	5.65221	-0.678827	0.514061	0.873082	-6.69941	-0.0495528	5.65221	-0.169376	0.869189	1
685	172404_x_at	172404_x_at	5.46254	5.55293	5.46254	5.55868	5.46254	5.46254	5.46254	5.4862	5.25898	5.46254	5.46254	5.58271	FALSE	unique, primary redundant	1		T07F10.5	TRUE	0.0979846	5.47311	1.49697	0.168101	0.302192	-6.44111	0.079993	5.47311	1.2221	0.25224	0.406078	-6.65	0.0179916	5.47311	0.194361	0.850143	1	-6.42368	-0.0498611	5.47311	-0.761756	0.465399	0.843266	-6.63731	-0.0678528	5.47311	-1.03662	0.326548	1
686	172405_x_at	172405_x_at	9.71616	5.54363	9.39404	7.68195	9.66463	6.03087	8.55641	7.89011	7.52857	4.22278	8.50276	7.10359	FALSE	unique, non-redundant	1	cnc-3 encodes one of six C. elegans caenacin peptides; CNC-3 is predicted to be a secreted protein that, based upon similarity to CNC-2, -4, and -6, may function as an antimicrobial peptide in the innate immune response.	cnc-3	TRUE	-3.70403	7.65296	-5.73565	0.000265102	0.00177011	0.138676	-1.25919	7.65296	-1.94984	0.0824835	0.178129	-5.65847	-2.44484	7.65296	-2.67697	0.0249954	0.415697	-3.60652	-2.29279	7.65296	-3.55036	0.00605861	0.0852069	-2.61481	0.152051	7.65296	0.235449	0.819049	1
687	172406_x_at	172406_x_at	2.29585	2.26382	2.26382	2.26382	2.26382	2.26467	2.48162	2.26382	2.26382	2.25599	2.28942	2.2353	FALSE	no mapping	0	Y50E8A.8 /REP_DB=WormBase Gene ID /WP=CE22312 /TR=Q9NAF1 /GB=CAB55053.1 /SUBMIT=HINXTON /CHR=5 /FEA=Sanger Annotation	NA	FALSE	NA	NA	NA	NA	NA	NA	NA	NA	NA	NA	NA	NA	NA	NA	NA	NA	NA	NA	NA	NA	NA	NA	NA	NA	NA	NA	NA	NA	NA
688	172407_x_at	172407_x_at	9.66807	9.90593	9.70975	10.1901	9.30655	9.73693	9.64709	10.0643	9.80418	10.2103	9.74158	9.89686	FALSE	unique, secondary redundant	0		atf-7	FALSE	NA	NA	NA	NA	NA	NA	NA	NA	NA	NA	NA	NA	NA	NA	NA	NA	NA	NA	NA	NA	NA	NA	NA	NA	NA	NA	NA	NA	NA
689	172408_x_at	172408_x_at	2.28732	2.28732	2.28732	2.28732	2.28732	2.28732	2.28732	2.28732	2.28732	2.28732	2.4237	2.28732	FALSE	unique, non-redundant	1		ZK402.1	TRUE	0	2.29868	0	1	1	-7.54947	-0.0454592	2.29868	-0.926175	0.378153	0.540839	-6.96129	0.0454592	2.29868	0.654905	0.528659	0.959757	-6.21747	0	2.29868	0	1	1	-6.94646	-0.0454592	2.29868	-0.926175	0.378153	1
690	172409_x_at	172409_x_at	4.35901	3.82096	4.29344	2.4827	4.68561	3.98346	4.44819	3.92774	3.56307	5.48724	4.75039	5.23111	FALSE	unique, non-redundant	1		ZK402.3	TRUE	0.22799	4.25274	0.337364	0.743458	0.862634	-7.4869	-0.616823	4.25274	-0.912732	0.384818	0.547135	-6.9738	0.844813	4.25274	0.883951	0.399369	0.933071	-6.03892	0.550038	4.25274	0.813908	0.43638	0.82412	-6.59505	-0.294775	4.25274	-0.436188	0.672818	1
691	172410_x_at	172410_x_at	3.42258	3.15926	3.15926	2.5651	3.56995	3.15926	3.15926	2.50733	2.79965	3.62018	3.64423	3.15926	FALSE	unique, non-redundant	1		ZK402.2	TRUE	0.0488406	3.16044	0.189205	0.854066	0.943164	-7.5297	-0.577018	3.16044	-2.23532	0.0517926	0.124463	-5.21308	0.625858	3.16044	1.7144	0.12007	0.753896	-5.07066	0.569001	3.16044	2.20427	0.0545014	0.325036	-4.80938	-0.056857	3.16044	-0.22026	0.830508	1
692	172411_x_at	172411_x_at	2.17486	2.1922	2.22857	2.1922	2.1922	2.1922	2.1922	2.21991	2.17564	2.1922	2.1922	2.25312	FALSE	unique, non-redundant	1		T24A6.1	TRUE	0.0112996	2.19979	0.272536	0.791265	0.898535	-7.50855	0.0174182	2.19979	0.420111	0.684105	0.818231	-7.31778	-0.00611863	2.19979	-0.104352	0.919143	1	-6.43819	-0.0295421	2.19979	-0.712528	0.493919	0.861099	-6.67495	-0.0234235	2.19979	-0.564952	0.585699	1
693	172412_x_at	172412_x_at	2.1716	2.1716	2.1716	2.1716	2.1716	2.1716	2.1716	2.1716	2.1716	2.1716	2.1716	2.1716	TRUE	no mapping	0	ZK402.4 /REP_DB=WormBase Gene ID /WP=CE05076 /TR=Q23476 /GB=AAA81755.1 /SUBMIT=ST.LOUIS /CHR=X /FEA=Sanger Annotation	NA	FALSE	NA	NA	NA	NA	NA	NA	NA	NA	NA	NA	NA	NA	NA	NA	NA	NA	NA	NA	NA	NA	NA	NA	NA	NA	NA	NA	NA	NA	NA
694	172413_at	172413_at	2.40525	2.18536	2.19966	2.18536	2.18536	2.18536	2.18536	2.18536	2.1716	2.18536	2.18536	2.18536	FALSE	unique, non-redundant	1		F52E10.3	TRUE	-0.0687125	2.20373	-1.08351	0.306326	0.46605	-6.93858	-0.00476725	2.20373	-0.0751735	0.941696	0.996293	-7.41127	-0.0639453	2.20373	-0.713001	0.493639	0.952779	-6.17663	0	2.20373	0	1	1	-6.94646	0.0639453	2.20373	1.00834	0.339231	1
695	172414_x_at	172414_x_at	2.1716	2.1716	2.1716	2.1716	2.1716	2.1716	2.1716	2.1716	2.1716	2.1716	2.1716	2.1716	TRUE	unique, non-redundant	1		K12B6.7	FALSE	NA	NA	NA	NA	NA	NA	NA	NA	NA	NA	NA	NA	NA	NA	NA	NA	NA	NA	NA	NA	NA	NA	NA	NA	NA	NA	NA	NA	NA
696	172415_x_at	172415_x_at	2.27838	2.20168	2.20168	2.20168	2.20168	2.20168	2.20168	2.20168	2.20168	2.20168	2.20168	2.20168	FALSE	no mapping	0	F56C9.2 /REP_DB=WormBase Gene ID /WP=CE01321 /TR=Q20868 /GB=AAK18958.1 /SUBMIT=ST.LOUIS /CHR=3 /FEA=Sanger Annotation	NA	FALSE	NA	NA	NA	NA	NA	NA	NA	NA	NA	NA	NA	NA	NA	NA	NA	NA	NA	NA	NA	NA	NA	NA	NA	NA	NA	NA	NA	NA	NA
697	172416_x_at	172416_x_at	2.17431	2.17431	2.17431	2.17431	2.17431	2.17431	2.1823	2.17431	2.17386	2.24216	2.17431	2.17431	TRUE	unique, non-redundant	1		B0391.10	FALSE	NA	NA	NA	NA	NA	NA	NA	NA	NA	NA	NA	NA	NA	NA	NA	NA	NA	NA	NA	NA	NA	NA	NA	NA	NA	NA	NA	NA	NA
698	172417_x_at	172417_x_at	6.17968	4.72976	6.62007	7.08995	5.59721	3.48065	6.73343	6.58732	7.08705	7.23404	6.61804	7.31558	FALSE	unique, primary redundant	1		nspb-3	TRUE	-1.13983	6.27273	-1.42775	0.186614	0.325041	-6.5318	0.34044	6.27273	0.426435	0.679655	0.814304	-7.31488	-1.48027	6.27273	-1.31111	0.221791	0.857958	-5.59392	-1.84947	6.27273	-2.31664	0.0453081	0.297007	-4.63117	-0.369198	6.27273	-0.462457	0.654561	1
699	172418_x_at	172418_x_at	2.1716	2.1716	2.1716	2.1716	2.1716	2.1716	2.1716	2.1716	2.1716	2.1716	2.1716	2.1716	TRUE	unique, non-redundant	1		F47B3.5	FALSE	NA	NA	NA	NA	NA	NA	NA	NA	NA	NA	NA	NA	NA	NA	NA	NA	NA	NA	NA	NA	NA	NA	NA	NA	NA	NA	NA	NA	NA
700	172419_x_at	172419_x_at	2.1716	2.1716	2.1716	2.1716	2.1716	2.1716	2.1716	2.1716	2.17452	2.1716	2.1716	2.1716	TRUE	unique, non-redundant	1		K03F8.1	FALSE	NA	NA	NA	NA	NA	NA	NA	NA	NA	NA	NA	NA	NA	NA	NA	NA	NA	NA	NA	NA	NA	NA	NA	NA	NA	NA	NA	NA	NA
701	172420_x_at	172420_x_at	2.1716	2.1716	2.1716	2.1716	2.1716	2.1716	2.1716	2.1716	2.1716	2.1716	2.1716	2.1716	TRUE	unique, secondary redundant	0		C24A3.8	FALSE	NA	NA	NA	NA	NA	NA	NA	NA	NA	NA	NA	NA	NA	NA	NA	NA	NA	NA	NA	NA	NA	NA	NA	NA	NA	NA	NA	NA	NA
702	172421_x_at	172421_x_at	2.1716	2.1716	2.1716	2.1716	2.1716	2.1716	2.1716	2.1716	2.1716	2.1716	2.1716	2.1716	TRUE	unique, non-redundant	1		B0554.1	FALSE	NA	NA	NA	NA	NA	NA	NA	NA	NA	NA	NA	NA	NA	NA	NA	NA	NA	NA	NA	NA	NA	NA	NA	NA	NA	NA	NA	NA	NA
703	172422_x_at	172422_x_at	9.50899	9.06762	9.20089	8.88991	9.45921	9.27128	9.64338	8.87205	9.58471	9.70956	9.41015	9.83749	FALSE	unique, secondary redundant	0	K10D6.2 encodes three isoforms of a claudin homolog that may be required for normal cohesion of apical junctions in epithelia; K10D6.2A-C are worm-specific, with obvious homologs only in C. elegans; K10D6.2A-C are required for embryonic viability in mass RNAi assays; claudins are integral membrane proteins with four transmembrane sequences that are found in mammalian tight junctions (TJs), induce…	K10D6.2	FALSE	NA	NA	NA	NA	NA	NA	NA	NA	NA	NA	NA	NA	NA	NA	NA	NA	NA	NA	NA	NA	NA	NA	NA	NA	NA	NA	NA	NA	NA
704	172423_x_at	172423_x_at	2.34736	2.34736	2.34736	2.34736	2.34736	2.34736	2.54702	2.34736	2.34736	2.34736	2.34983	2.34736	FALSE	unique, non-redundant	1		C07D8.2	TRUE	0	2.3642	0	1	1	-7.54947	-0.0673816	2.3642	-1.15234	0.278419	0.435502	-6.72927	0.0673816	2.3642	0.814826	0.43588	0.937092	-6.09767	-4.44089e-16	2.3642	-7.59467e-15	1	1	-6.94646	-0.0673816	2.3642	-1.15234	0.278419	1
705	172424_x_at	172424_x_at	2.1716	2.1716	2.1716	2.1716	2.1716	2.1716	2.1716	2.1716	2.1716	2.1716	2.1716	2.1716	TRUE	unique, non-redundant	1		T15B7.6	FALSE	NA	NA	NA	NA	NA	NA	NA	NA	NA	NA	NA	NA	NA	NA	NA	NA	NA	NA	NA	NA	NA	NA	NA	NA	NA	NA	NA	NA	NA
706	172425_x_at	172425_x_at	4.39969	3.08456	3.08456	3.13388	4.2528	3.30061	3.1795	3.43695	3.08401	3.13546	2.86179	2.81032	FALSE	unique, secondary redundant	0		cyp-42A1	FALSE	NA	NA	NA	NA	NA	NA	NA	NA	NA	NA	NA	NA	NA	NA	NA	NA	NA	NA	NA	NA	NA	NA	NA	NA	NA	NA	NA	NA	NA
707	172426_x_at	172426_x_at	10.9142	10.6469	10.8814	10.7689	10.87	10.6016	10.5301	10.9558	10.5831	10.1035	10.3099	9.79006	FALSE	unique, non-redundant	1		F20A1.1	TRUE	-0.33844	10.5796	-1.13606	0.284831	0.442776	-6.88174	-0.0689063	10.5796	-0.231302	0.822174	0.924349	-7.38491	-0.269533	10.5796	-0.639761	0.538026	0.963073	-6.2276	-0.0542599	10.5796	-0.182137	0.859449	1	-6.92826	0.215274	10.5796	0.722621	0.487983	1
708	172427_x_at	172427_x_at	8.22234	10.1456	8.99665	9.57622	7.80049	10.128	8.07842	9.65589	8.25069	10.9472	8.76208	10.5038	FALSE	unique, non-redundant	1		nlp-28	TRUE	2.31575	9.25561	6.84543	6.95787e-05	0.000622643	1.57228	1.29958	9.25561	3.8416	0.00384206	0.0162747	-2.57003	1.01617	9.25561	2.12403	0.0621536	0.617144	-4.47162	0.494957	9.25561	1.46311	0.176946	0.58769	-5.89033	-0.52121	9.25561	-1.54072	0.157247	1
709	172428_x_at	172428_x_at	2.36548	2.37043	2.36548	2.36548	2.36548	2.36548	2.36548	2.42708	2.36548	2.36695	2.36548	2.38073	FALSE	unique, non-redundant	1		F08F1.9	TRUE	0.00213865	2.37242	0.052553	0.959218	1	-7.54794	0.0256165	2.37242	0.629475	0.544444	0.698256	-7.20002	-0.0234779	2.37242	-0.407946	0.692701	0.978653	-6.35488	-0.0234779	2.37242	-0.576922	0.577918	0.911064	-6.7668	0	2.37242	0	1	1
710	172429_x_at	172429_x_at	6.48029	5.89482	6.40455	6.39429	6.38617	5.81948	6.38215	6.36416	6.42996	6.16321	6.38368	7.08228	FALSE	unique, non-redundant	1		F52E10.4	TRUE	-0.472971	6.34875	-2.70064	0.0240379	0.0658164	-4.58591	0.22345	6.34875	1.27589	0.233452	0.384338	-6.58659	-0.69642	6.34875	-2.81184	0.0200139	0.381336	-3.39137	-0.654407	6.34875	-3.73664	0.00452189	0.0715141	-2.31448	0.0420131	6.34875	0.239894	0.815705	1
711	172430_x_at	172430_x_at	2.60784	2.60784	2.60784	2.60784	2.60784	2.85897	2.60784	2.60784	2.73622	2.60784	2.60784	2.60784	FALSE	no mapping	0	C08F1.9 /REP_DB=WormBase Gene ID /WP=CE08024 /TR=O17182 /GB=AAK31406.1 /SUBMIT=ST.LOUIS /CHR=2 /FEA=Sanger Annotation	NA	FALSE	NA	NA	NA	NA	NA	NA	NA	NA	NA	NA	NA	NA	NA	NA	NA	NA	NA	NA	NA	NA	NA	NA	NA	NA	NA	NA	NA	NA	NA
712	172431_x_at	172431_x_at	2.57512	6.80571	2.62597	5.45693	2.42051	7.0845	2.42579	4.57157	5.84132	9.67481	2.76751	8.69256	FALSE	unique, non-redundant	1		nspa-3	TRUE	4.24269	5.07853	3.35274	0.00830012	0.0281656	-3.50023	3.63393	5.07853	2.87167	0.0181387	0.0559927	-4.17026	0.608759	5.07853	0.340165	0.741417	0.988097	-6.38188	1.61465	5.07853	1.27596	0.233427	0.654557	-6.12355	1.0059	5.07853	0.794898	0.446815	1
713	172432_x_at	172432_x_at	6.01044	6.41374	5.88746	5.90867	5.88746	6.19895	5.40978	6.06286	5.74676	5.91127	5.83689	5.65322	FALSE	unique, non-redundant	1		D2024.10	TRUE	0.293098	5.91063	1.70371	0.122105	0.237138	-6.15556	0.16354	5.91063	0.950617	0.366249	0.528685	-6.93817	0.129558	5.91063	0.532516	0.607065	0.970389	-6.29307	0.299733	5.91063	1.74228	0.11491	0.478638	-5.50778	0.170175	5.91063	0.989185	0.348025	1
714	172433_x_at	172433_x_at	2.1716	2.1716	2.1716	2.1716	2.1716	2.1716	2.1716	2.1716	2.1716	2.1716	2.1716	2.1716	TRUE	unique, non-redundant	1		F40E3.3	FALSE	NA	NA	NA	NA	NA	NA	NA	NA	NA	NA	NA	NA	NA	NA	NA	NA	NA	NA	NA	NA	NA	NA	NA	NA	NA	NA	NA	NA	NA
715	172434_at	172434_at	8.64055	6.08882	7.84059	6.07654	8.95976	6.18119	7.52967	5.99445	7.48026	7.0554	7.39494	7.4243	FALSE	unique, secondary redundant	0	F53B3.5 encodes a claudin homolog that may regulate ion channels; F53B3.5 is distantly similar to mammalian voltage-dependent calcium channel gamma subunits that are known or suspected to prevent epilepsy in vivo (e.g., stargazin; MGI:1316660); F53B3.5 has no obvious function in mass RNAi assays; claudins are integral membrane proteins with four transmembrane sequences that are found in mammalian…	F53B3.5	FALSE	NA	NA	NA	NA	NA	NA	NA	NA	NA	NA	NA	NA	NA	NA	NA	NA	NA	NA	NA	NA	NA	NA	NA	NA	NA	NA	NA	NA	NA
716	172435_x_at	172435_x_at	2.1716	2.1716	2.1716	2.1716	2.1716	2.1716	2.1716	2.1716	2.1716	2.1716	2.1716	2.1716	TRUE	unique, non-redundant	1		math-16	FALSE	NA	NA	NA	NA	NA	NA	NA	NA	NA	NA	NA	NA	NA	NA	NA	NA	NA	NA	NA	NA	NA	NA	NA	NA	NA	NA	NA	NA	NA
717	172436_x_at	172436_x_at	3.50422	3.37713	3.47968	3.33527	3.58641	3.47968	3.60781	3.47968	3.47968	3.47968	3.47968	3.00725	FALSE	unique, non-redundant	1		C04F12.6	TRUE	-0.0779392	3.44135	-0.716993	0.491287	0.649911	-7.27282	-0.248324	3.44135	-2.28443	0.0477753	0.117091	-5.13453	0.170385	3.44135	1.10835	0.296014	0.901704	-5.82158	0.171431	3.44135	1.57706	0.148707	0.542381	-5.7387	0.00104626	3.44135	0.00962495	0.992527	1
718	172437_x_at	172437_x_at	5.04792	4.41154	8.48226	4.85707	5.35522	4.41154	5.26239	4.43058	5.19937	6.76607	5.22779	8.75428	FALSE	unique, non-redundant	1	cnc-2 encodes one of six C. elegans caenacin peptides; cnc-2 expression is strongly induced after infection by the fungus Drechmeria coniospora and the gram-negative bacteria Serratia marcescens, suggesting that it functions as a secreted antimicrobial peptide in the innate immune response.	cnc-2	TRUE	-0.00445667	5.68384	-0.00351044	0.997274	1	-7.54946	-0.310171	5.68384	-0.244316	0.81238	0.916975	-7.38151	0.305714	5.68384	0.170275	0.868502	1	-6.42842	-0.817594	5.68384	-0.644004	0.535392	0.887356	-6.72356	-1.12331	5.68384	-0.884809	0.398929	1
719	172438_x_at	172438_x_at	2.17303	2.22416	2.17303	2.18581	2.17303	2.23775	2.17303	2.17303	2.19019	2.17303	2.17303	2.17303	FALSE	no mapping	0	C06E8.4 /REP_DB=WormBase Gene ID /WP=CE00800 /TR=Q17736 /GB=AAA50641.1 /SUBMIT=ST.LOUIS /CHR=3 /FEA=Sanger Annotation	NA	FALSE	NA	NA	NA	NA	NA	NA	NA	NA	NA	NA	NA	NA	NA	NA	NA	NA	NA	NA	NA	NA	NA	NA	NA	NA	NA	NA	NA	NA	NA
720	172439_x_at	172439_x_at	2.45944	2.45944	2.45944	2.45944	2.45944	2.56508	2.44819	2.45944	2.45944	2.45944	2.47167	2.45944	FALSE	unique, non-redundant	1	cnc-1 encodes one of six C. elegans caenacin peptides; CNC-1 is predicted to be a secreted protein that, based upon similarity to CNC-2, -4, and -6, may function as an antimicrobial peptide in the innate immune response.	cnc-1	TRUE	0.0352116	2.46833	0.774384	0.45826	0.618938	-7.2282	-0.000326387	2.46833	-0.007178	0.994427	1	-7.41437	0.035538	2.46833	0.552648	0.593756	0.96818	-6.28163	0.0352116	2.46833	0.774384	0.45826	0.838451	-6.6273	-0.000326387	2.46833	-0.007178	0.994427	1
721	172440_x_at	172440_x_at	2.30303	2.30303	2.33914	2.30303	2.30303	2.30303	2.38493	2.22912	2.37095	2.57536	2.30303	2.27345	FALSE	unique, non-redundant	1		F46F5.6	TRUE	0.0681383	2.33259	0.896102	0.393179	0.554819	-7.12375	-0.0738349	2.33259	-0.97102	0.356523	0.518395	-6.9185	0.141973	2.33259	1.32025	0.218843	0.856263	-5.58302	0.125274	2.33259	1.64751	0.133328	0.514279	-5.64174	-0.0166991	2.33259	-0.219614	0.830997	1
722	172441_x_at	172441_x_at	2.1716	2.1716	2.1716	2.1716	2.1716	2.1716	2.17983	2.1716	2.1716	2.1716	2.1716	2.1716	TRUE	no mapping	0	Y49E10.7 /REP_DB=WormBase Gene ID /WP=CE22224 /TR=Q9XTT7 /GB=CAB11560.1 /SUBMIT=HINXTON /CHR=3 /FEA=Sanger Annotation	NA	FALSE	NA	NA	NA	NA	NA	NA	NA	NA	NA	NA	NA	NA	NA	NA	NA	NA	NA	NA	NA	NA	NA	NA	NA	NA	NA	NA	NA	NA	NA
723	172442_x_at	172442_x_at	2.1716	2.17216	2.1716	2.49995	2.1716	2.25451	2.1716	2.17571	2.1716	2.1716	2.1716	2.53031	FALSE	unique, non-redundant	1	The protein product of this gene is predicted to contain a glutamine/asparagine (Q/N)-rich ('prion') domain, by the algorithm of Michelitsch and Weissman (as of the WS77 release of WormBase, i.e., in wormpep77).	pqn-90	TRUE	0.0278245	2.23615	0.321926	0.754747	0.87195	-7.49246	0.230393	2.23615	2.66562	0.0254681	0.0723803	-4.5122	-0.202568	2.23615	-1.65724	0.13132	0.76969	-5.14958	-0.202568	2.23615	-2.34369	0.0433332	0.289187	-4.58793	1.56588e-07	2.23615	1.81171e-06	0.999999	1
724	172443_x_at	172443_x_at	2.22854	2.17927	2.22854	2.22966	2.22854	2.22854	2.17927	2.23586	2.22854	2.24917	2.22854	3.2299	FALSE	unique, non-redundant	1	The protein product of this gene is predicted to contain a glutamine/asparagine (Q/N)-rich ('prion') domain, by the algorithm of Michelitsch and Weissman (as of the WS77 release of WormBase, i.e., in wormpep77).	pqn-91	TRUE	-0.00954466	2.3062	-0.0426237	0.966918	1	-7.54846	0.353025	2.3062	1.57651	0.148834	0.279131	-6.1998	-0.36257	2.3062	-1.1449	0.281334	0.899094	-5.7826	-0.346147	2.3062	-1.54579	0.156029	0.554011	-5.78098	0.0164229	2.3062	0.0733401	0.943115	1
725	172444_x_at	172444_x_at	2.1716	2.1716	2.1716	2.1716	2.1716	2.1716	2.1716	2.1716	2.1716	2.1716	2.1716	2.1716	TRUE	unique, non-redundant	1		F29C4.4	FALSE	NA	NA	NA	NA	NA	NA	NA	NA	NA	NA	NA	NA	NA	NA	NA	NA	NA	NA	NA	NA	NA	NA	NA	NA	NA	NA	NA	NA	NA
726	172445_x_at	172445_x_at	3.54217	2.7668	2.7668	2.7668	2.85071	2.80323	2.7668	2.7668	2.50228	2.7668	2.7668	2.7668	FALSE	unique, non-redundant	1		F20B6.7	TRUE	-0.18611	2.8194	-0.903598	0.389394	0.551149	-7.1169	0	2.8194	0	1	1	-7.41439	-0.18611	2.8194	-0.63894	0.538536	0.963073	-6.22815	0.0121432	2.8194	0.0589572	0.954255	1	-6.94455	0.198254	2.8194	0.962555	0.360535	1
727	172446_x_at	172446_x_at	2.1716	2.1716	2.1716	2.1716	2.1716	2.1716	2.1716	2.1716	2.1716	2.1716	2.1716	2.1716	TRUE	unique, non-redundant	1		T16A1.5	FALSE	NA	NA	NA	NA	NA	NA	NA	NA	NA	NA	NA	NA	NA	NA	NA	NA	NA	NA	NA	NA	NA	NA	NA	NA	NA	NA	NA	NA	NA
728	172447_at	172447_at	6.6338	8.34992	6.35102	8.44826	6.22224	8.0937	6.11392	8.33111	5.71675	6.81406	5.79234	6.79862	FALSE	unique, non-redundant	1		M03D4.3	TRUE	1.56163	6.97214	3.02781	0.0140458	0.0429991	-4.04111	1.77357	6.97214	3.43873	0.00723378	0.0270444	-3.22828	-0.211938	6.97214	-0.290565	0.777867	0.991469	-6.39862	-0.106769	6.97214	-0.207011	0.840538	1	-6.92296	0.105169	6.97214	0.203909	0.842891	1
729	172448_x_at	172448_x_at	2.4489	2.50942	2.50942	2.55009	2.54247	2.62245	2.50942	2.50847	2.45415	2.50942	2.50942	2.50942	FALSE	unique, non-redundant	1		C29F9.4	TRUE	0.0652533	2.51525	1.27692	0.233104	0.381518	-6.71968	0.0132415	2.51525	0.259118	0.801284	0.909922	-7.37742	0.0520118	2.51525	0.719694	0.4897	0.951034	-6.17173	0.0244359	2.51525	0.478178	0.643749	0.941486	-6.82234	-0.0275759	2.51525	-0.539622	0.602349	1
730	172449_x_at	172449_x_at	5.60914	4.61942	5.67241	4.77439	5.51146	4.24066	5.91944	4.81843	5.05596	3.55101	5.24415	3.67771	FALSE	no mapping	0	K06B9.4 /REP_DB=WormBase Gene ID /WP=CE07342 /TR=Q21260 /GB=AAA93449.1 /SUBMIT=ST.LOUIS /CHR=4 /FEA=Sanger Annotation	NA	FALSE	NA	NA	NA	NA	NA	NA	NA	NA	NA	NA	NA	NA	NA	NA	NA	NA	NA	NA	NA	NA	NA	NA	NA	NA	NA	NA	NA	NA	NA
731	172450_x_at	172450_x_at	3.81159	4.59718	4.01144	4.29708	3.96465	4.57822	4.01144	3.96579	4.43801	4.17781	3.96551	3.8759	FALSE	no mapping	0	R09A1.4 /REP_DB=WormBase Gene ID /WP=CE18130 /TR=O61934 /GB=AAC17778.1 /SUBMIT=ST.LOUIS /CHR=5 /FEA=Sanger Annotation	NA	FALSE	NA	NA	NA	NA	NA	NA	NA	NA	NA	NA	NA	NA	NA	NA	NA	NA	NA	NA	NA	NA	NA	NA	NA	NA	NA	NA	NA	NA	NA
732	172451_x_at	172451_x_at	2.28115	2.28115	2.28115	2.28115	2.3079	2.28115	2.28115	2.37709	2.1716	2.1716	2.28115	2.28115	FALSE	unique, non-redundant	1		W05H7.2	TRUE	-0.00891897	2.27311	-0.155343	0.879927	0.960675	-7.53614	0.0319812	2.27311	0.55702	0.590886	0.740571	-7.24576	-0.0409002	2.27311	-0.503716	0.626373	0.971407	-6.30874	-0.0684973	2.27311	-1.19302	0.262897	0.685021	-6.21987	-0.0275971	2.27311	-0.480662	0.642049	1
733	172452_x_at	172452_x_at	2.31663	2.17638	2.2564	2.17638	2.40905	2.17638	2.17638	2.17704	2.17638	2.17638	2.17638	2.17638	FALSE	unique, non-redundant	1		F29D10.2	TRUE	-0.124307	2.21418	-2.01186	0.0746076	0.160816	-5.69678	-0.0264526	2.21418	-0.428126	0.678467	0.813244	-7.31409	-0.0978542	2.21418	-1.11987	0.291323	0.901704	-5.8094	-0.0002188	2.21418	-0.0035412	0.997251	1	-6.94646	0.0976354	2.21418	1.58019	0.147992	1
734	172453_x_at	172453_x_at	2.1716	2.1716	2.1716	2.1716	2.1716	2.1716	2.1716	2.1716	2.1716	2.1716	2.1716	2.1716	TRUE	unique, non-redundant	1		Y39B6A.30	FALSE	NA	NA	NA	NA	NA	NA	NA	NA	NA	NA	NA	NA	NA	NA	NA	NA	NA	NA	NA	NA	NA	NA	NA	NA	NA	NA	NA	NA	NA
735	172454_x_at	172454_x_at	3.98966	6.37849	4.18331	5.61686	3.59335	5.89445	4.13526	5.0873	6.29778	4.7882	4.18331	4.20864	FALSE	unique, non-redundant	1		F18E9.6	TRUE	1.06011	4.86305	1.52483	0.161115	0.292885	-6.40386	0.80364	4.86305	1.15593	0.277022	0.43391	-6.72528	0.256474	4.86305	0.260853	0.799986	0.993177	-6.40741	0.716112	4.86305	1.03003	0.329472	0.740834	-6.39501	0.459638	4.86305	0.661127	0.524838	1
736	172455_x_at	172455_x_at	4.51541	3.97883	5.07477	4.73754	4.44246	4.42679	5.68052	5.19115	6.37071	5.09217	6.50417	4.76375	FALSE	unique, secondary redundant	0		F29G6.3	FALSE	NA	NA	NA	NA	NA	NA	NA	NA	NA	NA	NA	NA	NA	NA	NA	NA	NA	NA	NA	NA	NA	NA	NA	NA	NA	NA	NA	NA	NA
737	172456_x_at	172456_x_at	2.35866	2.21838	2.21838	2.18234	2.21838	2.28101	2.21838	2.21838	2.22706	2.1716	2.23155	2.21838	FALSE	unique, primary redundant	1		ZC178.1	TRUE	-0.0443731	2.23021	-0.82158	0.432216	0.593776	-7.18925	-0.0164017	2.23021	-0.303682	0.768168	0.88461	-7.36368	-0.0279714	2.23021	-0.36621	0.722539	0.984827	-6.37207	0.0172932	2.23021	0.320187	0.756022	0.990578	-6.89043	0.0452646	2.23021	0.838086	0.423349	1
738	172457_x_at	172457_x_at	2.1716	2.1716	2.1716	2.1716	2.1716	2.1716	2.1716	2.1716	2.1716	2.1716	2.1716	2.1716	TRUE	no mapping	0	F21E9.1 /REP_DB=WormBase Gene ID /WP=CE09525 /TR=O16587 /GB=AAC70878.1 /SUBMIT=ST.LOUIS /CHR=X /FEA=Sanger Annotation	NA	FALSE	NA	NA	NA	NA	NA	NA	NA	NA	NA	NA	NA	NA	NA	NA	NA	NA	NA	NA	NA	NA	NA	NA	NA	NA	NA	NA	NA	NA	NA
739	172458_at	172458_at	2.1716	2.1716	2.1716	2.1716	2.1716	2.1716	2.1716	2.1716	2.1716	2.1716	2.1716	2.1716	TRUE	unique, non-redundant	1		B0554.3	FALSE	NA	NA	NA	NA	NA	NA	NA	NA	NA	NA	NA	NA	NA	NA	NA	NA	NA	NA	NA	NA	NA	NA	NA	NA	NA	NA	NA	NA	NA
740	172459_at	172459_at	2.1716	2.1716	2.1716	2.1716	2.24529	2.1716	2.1716	2.1716	2.1716	2.1716	2.1716	2.1716	TRUE	no mapping	0	C16E9.5 /REP_DB=WormBase Gene ID /WP=CE04019 /TR=Q18050 /GB=AAC47959.1 /SUBMIT=ST.LOUIS /CHR=X /FEA=Sanger Annotation	NA	FALSE	NA	NA	NA	NA	NA	NA	NA	NA	NA	NA	NA	NA	NA	NA	NA	NA	NA	NA	NA	NA	NA	NA	NA	NA	NA	NA	NA	NA	NA
741	172460_x_at	172460_x_at	2.18025	2.18025	2.18025	2.18025	2.18025	2.18362	2.18025	2.18025	2.18025	2.18235	2.50205	2.17815	FALSE	unique, non-redundant	1		F46F5.9	TRUE	0.0018248	2.20735	0.0225658	0.982481	1	-7.54919	-0.107966	2.20735	-1.33513	0.21412	0.361166	-6.51459	0.109791	2.20735	0.960035	0.361735	0.919236	-5.96965	0.00252493	2.20735	0.0312237	0.975762	1	-6.94593	-0.107266	2.20735	-1.32647	0.216859	1
742	172461_x_at	172461_x_at	2.1716	2.1716	2.1716	2.1716	2.1716	2.1716	2.1716	2.1716	2.1716	2.1716	2.1716	2.1716	TRUE	unique, non-redundant	1		K09C4.2	FALSE	NA	NA	NA	NA	NA	NA	NA	NA	NA	NA	NA	NA	NA	NA	NA	NA	NA	NA	NA	NA	NA	NA	NA	NA	NA	NA	NA	NA	NA
743	172462_x_at	172462_x_at	4.97843	5.0161	4.93186	5.3015	4.80308	4.73353	5.07323	4.95415	4.04214	5.79071	4.21088	5.60496	FALSE	unique, secondary redundant	0		F07C6.4	FALSE	NA	NA	NA	NA	NA	NA	NA	NA	NA	NA	NA	NA	NA	NA	NA	NA	NA	NA	NA	NA	NA	NA	NA	NA	NA	NA	NA	NA	NA
744	172463_x_at	172463_x_at	7.42787	7.16213	7.45861	7.16213	7.2548	7.18533	7.4555	7.15375	6.97924	7.1058	7.1488	6.6185	FALSE	unique, secondary redundant	0		Y17G7B.2	FALSE	NA	NA	NA	NA	NA	NA	NA	NA	NA	NA	NA	NA	NA	NA	NA	NA	NA	NA	NA	NA	NA	NA	NA	NA	NA	NA	NA	NA	NA
745	172464_x_at	172464_x_at	6.50186	6.46499	6.50186	6.52855	6.50186	6.50186	6.50593	6.52756	6.51279	6.50186	6.48307	6.68126	FALSE	unique, primary redundant	1		F54D12.4	TRUE	-0.0159332	6.51779	-0.304417	0.767625	0.880965	-7.49846	0.0821709	6.51779	1.56994	0.150348	0.281215	-6.20879	-0.0981041	6.51779	-1.32537	0.21721	0.855123	-5.5769	-0.0895494	6.51779	-1.71091	0.120731	0.488537	-5.55254	0.00855462	6.51779	0.163443	0.873726	1
746	172465_x_at	172465_x_at	2.21491	2.25701	2.22598	2.2474	2.22455	2.25413	2.22455	2.21491	2.61646	2.22455	2.22455	2.17778	FALSE	no mapping	0	C12D12.6 /REP_DB=WormBase Gene ID /WP=CE06818 /TR=Q17923 /GB=AAA96082.1 /SUBMIT=ST.LOUIS /CHR=X /FEA=Sanger Annotation	NA	FALSE	NA	NA	NA	NA	NA	NA	NA	NA	NA	NA	NA	NA	NA	NA	NA	NA	NA	NA	NA	NA	NA	NA	NA	NA	NA	NA	NA	NA	NA
747	172466_x_at	172466_x_at	2.17269	2.17269	2.17269	2.17269	2.17269	2.17269	2.17269	2.17269	2.17269	2.17269	2.17269	2.17269	TRUE	unique, non-redundant	1		math-19	FALSE	NA	NA	NA	NA	NA	NA	NA	NA	NA	NA	NA	NA	NA	NA	NA	NA	NA	NA	NA	NA	NA	NA	NA	NA	NA	NA	NA	NA	NA
748	172467_x_at	172467_x_at	2.17311	2.17311	2.17311	2.17311	2.23273	2.17311	2.1716	2.17311	2.17311	2.17311	2.17311	2.17311	TRUE	unique, non-redundant	1		C34G6.3	FALSE	NA	NA	NA	NA	NA	NA	NA	NA	NA	NA	NA	NA	NA	NA	NA	NA	NA	NA	NA	NA	NA	NA	NA	NA	NA	NA	NA	NA	NA
749	172468_x_at	172468_x_at	10.4811	10.3628	10.2567	10.4972	10.562	10.2736	10.4975	10.2156	10.9006	10.2056	10.7609	10.2623	FALSE	no mapping	0	K01A2.9 /REP_DB=WormBase Gene ID /WP=CE19518 /TR=Q9TZ52 /GB=AAC69500.1 /SUBMIT=ST.LOUIS /CHR=2 /FEA=Sanger Annotation	NA	FALSE	NA	NA	NA	NA	NA	NA	NA	NA	NA	NA	NA	NA	NA	NA	NA	NA	NA	NA	NA	NA	NA	NA	NA	NA	NA	NA	NA	NA	NA
750	172469_x_at	172469_x_at	3.53922	3.34064	3.96499	3.28414	3.38578	3.38622	3.30061	3.38622	3.38729	4.20301	3.38578	4.93117	FALSE	unique, non-redundant	1		nspb-10	TRUE	0.20586	3.62459	0.484907	0.639148	0.78012	-7.42105	0.316716	3.62459	0.746031	0.474392	0.633177	-7.11581	-0.110856	3.62459	-0.184643	0.85754	1	-6.42567	-0.223886	3.62459	-0.527369	0.610493	0.928366	-6.79589	-0.11303	3.62459	-0.266245	0.795958	1
751	172470_x_at	172470_x_at	2.1716	2.1716	2.1716	2.1716	2.1716	2.1716	2.1716	2.1716	2.1716	2.1716	2.1716	2.1716	TRUE	no mapping	0	F55A4.6 /REP_DB=WormBase Gene ID /WP=CE11109 /TR=Q94240 /GB=AAB07563.1 /SUBMIT=ST.LOUIS /CHR=X /FEA=Sanger Annotation	NA	FALSE	NA	NA	NA	NA	NA	NA	NA	NA	NA	NA	NA	NA	NA	NA	NA	NA	NA	NA	NA	NA	NA	NA	NA	NA	NA	NA	NA	NA	NA
752	172471_x_at	172471_x_at	2.1716	2.1716	2.1716	2.1716	2.1716	2.1716	2.1716	2.1716	2.1716	2.1716	2.1716	2.1716	TRUE	unique, non-redundant	1		ZC178.2	FALSE	NA	NA	NA	NA	NA	NA	NA	NA	NA	NA	NA	NA	NA	NA	NA	NA	NA	NA	NA	NA	NA	NA	NA	NA	NA	NA	NA	NA	NA
753	172472_x_at	172472_x_at	14.8958	14.5896	14.9007	14.6635	14.6225	14.5638	14.8867	14.6506	14.7868	14.918	14.8758	14.6587	FALSE	unique, primary redundant	1		col-144	TRUE	-0.0778926	14.751	-0.77967	0.455292	0.616387	-7.22393	-0.230182	14.751	-2.30402	0.0462594	0.114308	-5.10306	0.15229	14.751	1.07788	0.308701	0.904879	-5.85335	0.0328986	14.751	0.329301	0.749346	0.9881	-6.88721	-0.119391	14.751	-1.19505	0.262142	1
754	172473_at	172473_at	8.65045	9.56683	8.67474	9.62598	8.2183	9.46441	8.43109	9.59962	8.09436	9.27272	8.30316	9.3857	FALSE	unique, non-redundant	1		F28F5.4	TRUE	1.11362	8.94061	7.05557	5.49356e-05	0.000516995	1.82581	1.06744	8.94061	6.76299	7.6445e-05	0.000750893	1.58535	0.0461792	8.94061	0.206883	0.840635	1	-6.42098	-0.102446	8.94061	-0.64907	0.532257	0.885779	-6.72012	-0.148626	8.94061	-0.941647	0.370585	1
755	172474_x_at	172474_x_at	4.27484	3.75579	5.75737	3.75579	3.60027	3.12833	3.34213	3.75579	3.75579	5.2822	3.75579	5.1555	FALSE	unique, non-redundant	1		nspb-11	TRUE	0.178476	4.10997	0.243511	0.812985	0.914036	-7.51677	-0.0627348	4.10997	-0.0855949	0.933634	0.99301	-7.41035	0.241211	4.10997	0.232713	0.82111	0.997244	-6.41487	-0.166918	4.10997	-0.227741	0.824859	1	-6.91804	-0.408128	4.10997	-0.556847	0.590999	1
756	172475_x_at	172475_x_at	11.7822	11.2885	11.7173	11.5316	11.9846	11.3314	11.9245	11.3311	12.0208	12.1187	11.9412	11.8757	FALSE	unique, non-redundant	1		col-145	TRUE	-0.349654	11.7373	-1.57777	0.148544	0.275543	-6.33198	-0.281559	11.7373	-1.2705	0.23528	0.386487	-6.59303	-0.0680951	11.7373	-0.217274	0.832766	0.999313	-6.41861	0.000103235	11.7373	0.000465838	0.999638	1	-6.94646	0.0681984	11.7373	0.307738	0.765177	1
757	172476_x_at	172476_x_at	2.99051	3.01674	3.01674	3.04935	3.01674	3.13434	3.01674	3.01674	2.94541	3.01674	3.01674	2.90964	FALSE	unique, non-redundant	1		R07E5.15	TRUE	0.0717205	3.0122	1.27865	0.232518	0.380906	-6.7176	-0.0248311	3.0122	-0.442696	0.668274	0.805117	-7.30722	0.0965515	3.0122	1.21718	0.254018	0.884244	-5.70278	0.0640316	3.0122	1.14157	0.282646	0.70231	-6.27724	-0.03252	3.0122	-0.579776	0.576071	1
758	172477_x_at	172477_x_at	2.3906	2.3906	3.05166	2.29891	2.3906	2.46183	2.3906	2.42697	2.51209	2.45118	2.36686	2.1716	FALSE	unique, non-redundant	1		K01D12.7	TRUE	0.00343948	2.44196	0.0209914	0.983703	1	-7.54922	-0.30388	2.44196	-1.8546	0.0961237	0.199762	-5.80174	0.307319	2.44196	1.32624	0.216932	0.85468	-5.57586	0.135377	2.44196	0.826217	0.429713	0.81873	-6.58472	-0.171942	2.44196	-1.04937	0.320952	1
759	172478_x_at	172478_x_at	3.80775	3.80775	3.62283	3.82278	3.80775	3.80775	3.77673	3.80775	3.80775	3.84092	3.82853	3.80775	FALSE	unique, non-redundant	1	math-50 encodes a protein which has a meprin-associated Traf homology (MATH) domain and may be involved in apoptosis.	math-50	TRUE	0.0110547	3.7955	0.194249	0.850228	0.940338	-7.52864	0.0700633	3.7955	1.23113	0.249003	0.402206	-6.63949	-0.0590086	3.7955	-0.733183	0.481821	0.948606	-6.16172	0.00604677	3.7955	0.106252	0.917677	1	-6.94026	0.0650553	3.7955	1.14313	0.282032	1
760	172479_x_at	172479_x_at	2.19495	2.19495	2.19495	2.19161	2.19495	2.19495	2.21813	2.19495	2.27263	2.19495	2.19495	2.19161	FALSE	unique, non-redundant	1		F46F5.8	TRUE	-0.0258919	2.2028	-0.606085	0.559202	0.710115	-7.35025	-0.00995189	2.2028	-0.232957	0.820926	0.923601	-7.38449	-0.01594	2.2028	-0.263842	0.797752	0.993005	-6.40657	0.00222654	2.2028	0.0521194	0.959554	1	-6.94497	0.0181666	2.2028	0.425248	0.680489	1
761	172480_x_at	172480_x_at	2.1716	2.1716	2.1716	2.1716	2.1716	2.19501	2.1716	2.1716	2.1716	2.1716	2.1716	2.1716	TRUE	unique, non-redundant	1		C41D7.1	FALSE	NA	NA	NA	NA	NA	NA	NA	NA	NA	NA	NA	NA	NA	NA	NA	NA	NA	NA	NA	NA	NA	NA	NA	NA	NA	NA	NA	NA	NA
762	172481_x_at	172481_x_at	8.24563	8.97681	8.18521	8.95593	7.9474	8.97445	7.90811	8.7175	7.83376	7.90648	7.64171	7.8559	FALSE	unique, non-redundant	1	The C08F1.4 gene encodes a protein closely similar to F36H5.2, which has a meprin-associated Traf homology (MATH) domain and may be involved in apoptosis.	math-3	TRUE	0.610317	8.26241	1.73831	0.115632	0.226879	-6.10584	0.598101	8.26241	1.70352	0.122143	0.239653	-6.02212	0.0122158	8.26241	0.0246023	0.980901	1	-6.44375	0.109473	8.26241	0.3118	0.762185	0.99276	-6.89331	0.0972569	8.26241	0.277007	0.787935	1
763	172482_x_at	172482_x_at	5.12608	5.14595	5.12608	5.12586	5.12608	5.12608	5.12608	5.12608	5.12608	5.12608	5.12608	5.12608	FALSE	unique, non-redundant	1		Y53F4A.2	TRUE	0.00662154	5.12772	0.169602	0.869016	0.953083	-7.53358	-7.41991e-05	5.12772	-0.00190052	0.998524	1	-7.41439	0.00669574	5.12772	0.121271	0.9061	1	-6.43613	0.00669574	5.12772	0.171503	0.867564	1	-6.93032	1.77636e-15	5.12772	4.54991e-14	1	1
764	172483_x_at	172483_x_at	2.1716	2.1716	2.1716	2.1716	2.1716	2.1716	2.37683	2.1716	2.28714	2.1716	2.1716	2.1716	TRUE	unique, non-redundant	1		F02D10.2	FALSE	NA	NA	NA	NA	NA	NA	NA	NA	NA	NA	NA	NA	NA	NA	NA	NA	NA	NA	NA	NA	NA	NA	NA	NA	NA	NA	NA	NA	NA
765	172484_x_at	172484_x_at	2.1716	2.1716	2.1716	2.1716	2.1716	2.1716	2.1716	2.1716	2.1716	2.1716	2.1716	2.1954	TRUE	unique, non-redundant	1		F22D3.5	FALSE	NA	NA	NA	NA	NA	NA	NA	NA	NA	NA	NA	NA	NA	NA	NA	NA	NA	NA	NA	NA	NA	NA	NA	NA	NA	NA	NA	NA	NA
766	172485_x_at	172485_x_at	2.71219	2.40572	2.79623	2.40572	2.866	2.40572	2.55651	2.40572	2.20845	2.40572	2.40572	2.1716	FALSE	no mapping	0	C07D8.4 /REP_DB=WormBase Gene ID /WP=CE06774 /TR=P91022 /GB=AAB37975.1 /SUBMIT=ST.LOUIS /CHR=X /FEA=Sanger Annotation	NA	FALSE	NA	NA	NA	NA	NA	NA	NA	NA	NA	NA	NA	NA	NA	NA	NA	NA	NA	NA	NA	NA	NA	NA	NA	NA	NA	NA	NA	NA	NA
767	172486_x_at	172486_x_at	3.88972	3.88972	3.88972	3.88972	3.88972	3.88972	3.88972	4.09628	3.88972	3.76284	4.01659	3.84765	FALSE	unique, non-redundant	1		nspd-4	TRUE	-0.0422931	3.90343	-0.562537	0.587276	0.734051	-7.37739	0.012541	3.90343	0.166806	0.871153	0.957487	-7.39904	-0.054834	3.90343	-0.515723	0.618286	0.971258	-6.3023	-0.0971227	3.90343	-1.29182	0.228115	0.648795	-6.10462	-0.0422887	3.90343	-0.562478	0.587314	1
768	172487_x_at	172487_x_at	2.31099	2.34417	4.62417	5.44042	2.43707	2.19345	4.38589	5.36059	2.31099	2.31099	4.38935	5.40864	FALSE	no mapping	0	Y54C5B.1 /REP_DB=WormBase Gene ID /WP=CE19627 /TR=O76723 /GB=AAC26957.1 /SUBMIT=ST.LOUIS /CHR=2 /FEA=Sanger Annotation	NA	FALSE	NA	NA	NA	NA	NA	NA	NA	NA	NA	NA	NA	NA	NA	NA	NA	NA	NA	NA	NA	NA	NA	NA	NA	NA	NA	NA	NA	NA	NA
769	172488_x_at	172488_x_at	2.1716	2.1716	2.1716	2.1716	2.1716	2.1716	2.1716	2.1716	2.1716	2.1716	2.1716	2.1716	TRUE	unique, non-redundant	1		F09C11.1	FALSE	NA	NA	NA	NA	NA	NA	NA	NA	NA	NA	NA	NA	NA	NA	NA	NA	NA	NA	NA	NA	NA	NA	NA	NA	NA	NA	NA	NA	NA
770	172489_x_at	172489_x_at	9.02899	9.40757	9.15874	9.19646	9.18178	9.24129	8.99492	8.8615	8.99436	9.33773	9.13589	9.0039	FALSE	unique, secondary redundant	0	The K08H10.2 gene encodes a protein (K08H10.2A) that is predicted to be hydrophilic and heat-resistant, and that might participate in anhydrobiosis.	K08H10.2	FALSE	NA	NA	NA	NA	NA	NA	NA	NA	NA	NA	NA	NA	NA	NA	NA	NA	NA	NA	NA	NA	NA	NA	NA	NA	NA	NA	NA	NA	NA
771	172490_at	172490_at	2.36485	2.36485	2.18971	3.06733	2.57919	2.59032	2.36485	2.88561	2.29037	2.36485	2.32494	2.53908	FALSE	unique, non-redundant	1		F39F10.4	TRUE	0.0285351	2.49383	0.207088	0.84048	0.933594	-7.5258	0.537507	2.49383	3.90086	0.00350669	0.0150734	-2.47451	-0.508972	2.49383	-2.61189	0.0278305	0.437428	-3.71006	-0.39067	2.49383	-2.83521	0.0192589	0.176617	-3.78742	0.118303	2.49383	0.858558	0.412525	1
772	172491_x_at	172491_x_at	2.51199	2.18329	2.18329	2.18329	2.18329	2.18329	2.18329	2.18329	2.18329	2.18329	2.29807	2.18329	FALSE	no mapping	0	F39F10.1 /REP_DB=WormBase Gene ID /WP=CE07203 /TR=Q20195 /GB=AAB00616.1 /SUBMIT=ST.LOUIS /CHR=X /FEA=Sanger Annotation	NA	FALSE	NA	NA	NA	NA	NA	NA	NA	NA	NA	NA	NA	NA	NA	NA	NA	NA	NA	NA	NA	NA	NA	NA	NA	NA	NA	NA	NA	NA	NA
773	172492_at	172492_at	4.44114	4.22555	4.43336	4.22555	4.26675	4.56594	4.22555	4.22555	4.22555	4.22555	4.22555	3.99212	FALSE	unique, non-redundant	1		C46H11.1	TRUE	0.0278675	4.27318	0.237269	0.817679	0.917439	-7.51842	-0.147078	4.27318	-1.25225	0.24156	0.393717	-6.61469	0.174946	4.27318	1.05325	0.319263	0.909399	-5.87852	0.191274	4.27318	1.62854	0.137321	0.521455	-5.66808	0.016328	4.27318	0.13902	0.892449	1
774	172493_x_at	172493_x_at	7.81293	7.65093	7.81521	7.63702	7.46197	7.53562	7.90201	7.53836	7.35176	7.54192	7.76185	6.81959	FALSE	unique, primary redundant	1		Y17G7B.2	TRUE	0.0339328	7.5691	0.168951	0.869513	0.953295	-7.5337	-0.494702	7.5691	-2.46313	0.0355824	0.0931647	-4.84513	0.528635	7.5691	1.86116	0.0951196	0.704034	-4.8622	0.244498	7.5691	1.21736	0.253954	0.676022	-6.19209	-0.284138	7.5691	-1.41472	0.19029	1
775	172494_at	172494_at	2.1716	2.1716	2.1716	2.1716	2.1716	2.1716	2.1716	2.1716	2.1716	2.1716	2.1716	2.1716	TRUE	unique, non-redundant	1		H12I13.3	FALSE	NA	NA	NA	NA	NA	NA	NA	NA	NA	NA	NA	NA	NA	NA	NA	NA	NA	NA	NA	NA	NA	NA	NA	NA	NA	NA	NA	NA	NA
776	172495_x_at	172495_x_at	2.20385	2.20385	2.20385	2.20385	2.20385	2.20385	2.20385	2.20385	2.5031	2.20385	2.40621	2.20385	FALSE	no mapping	0	T06C10.5 /REP_DB=WormBase Gene ID /WP=CE04903 /TR=Q22244 /GB=AAA82301.1 /SUBMIT=ST.LOUIS /CHR=4 /FEA=Sanger Annotation	NA	FALSE	NA	NA	NA	NA	NA	NA	NA	NA	NA	NA	NA	NA	NA	NA	NA	NA	NA	NA	NA	NA	NA	NA	NA	NA	NA	NA	NA	NA	NA
777	172496_x_at	172496_x_at	2.1716	2.1716	2.1716	2.1716	2.1716	2.1716	2.1716	2.1716	2.1716	2.1716	2.1716	2.1716	TRUE	no mapping	0	M01A10.4 /REP_DB=WormBase Gene ID /WP=CE12234 /TR=P91391 /GB=AAB42276.1 /SUBMIT=ST.LOUIS /CHR=1 /FEA=Sanger Annotation	NA	FALSE	NA	NA	NA	NA	NA	NA	NA	NA	NA	NA	NA	NA	NA	NA	NA	NA	NA	NA	NA	NA	NA	NA	NA	NA	NA	NA	NA	NA	NA
778	172497_x_at	172497_x_at	7.10178	7.2533	6.94562	6.866	6.83128	7.41178	7.5056	7.43454	6.83128	9.54687	7.25871	10.401	FALSE	unique, non-redundant	1		R12E2.15	TRUE	1.1492	7.61565	1.30019	0.225354	0.372225	-6.69162	0.997197	7.61565	1.12821	0.287964	0.445554	-6.75588	0.152005	7.61565	0.121605	0.905843	1	-6.43608	-0.163191	7.61565	-0.184632	0.857548	1	-6.92776	-0.315196	7.61565	-0.356607	0.729477	1
779	172498_x_at	172498_x_at	2.17624	2.17673	2.17624	2.17624	2.17624	3.02328	2.17624	2.25349	2.17624	2.28396	2.17624	2.1716	FALSE	no mapping	0	Y49E10.26 /REP_DB=WormBase Gene ID /WP=CE24391 /TR=Q9U278 /GB=CAB54464.2 /SUBMIT=HINXTON /CHR=3 /FEA=Sanger Annotation	NA	FALSE	NA	NA	NA	NA	NA	NA	NA	NA	NA	NA	NA	NA	NA	NA	NA	NA	NA	NA	NA	NA	NA	NA	NA	NA	NA	NA	NA	NA	NA
780	172499_x_at	172499_x_at	2.1716	2.1716	2.1716	2.1716	2.1716	2.1716	2.1716	2.1716	2.1716	2.1716	2.1716	2.1716	TRUE	unique, non-redundant	1		F07G11.2	FALSE	NA	NA	NA	NA	NA	NA	NA	NA	NA	NA	NA	NA	NA	NA	NA	NA	NA	NA	NA	NA	NA	NA	NA	NA	NA	NA	NA	NA	NA
781	172500_x_at	172500_x_at	2.1716	2.1716	2.1716	2.1716	2.1716	2.1716	2.1716	2.1716	2.1716	2.1716	2.34305	2.1716	TRUE	no mapping	0	T12E12.5 /REP_DB=WormBase Gene ID /WP=CE13591 /TR=Q22432 /GB=AAB03122.1 /SUBMIT=ST.LOUIS /CHR=4 /FEA=Sanger Annotation	NA	FALSE	NA	NA	NA	NA	NA	NA	NA	NA	NA	NA	NA	NA	NA	NA	NA	NA	NA	NA	NA	NA	NA	NA	NA	NA	NA	NA	NA	NA	NA
782	172501_at	172501_at	2.1716	2.1716	2.1716	2.1716	2.1716	2.1716	2.1716	2.1716	2.19334	2.1716	2.1716	2.1716	TRUE	unique, non-redundant	1		F19B10.3	FALSE	NA	NA	NA	NA	NA	NA	NA	NA	NA	NA	NA	NA	NA	NA	NA	NA	NA	NA	NA	NA	NA	NA	NA	NA	NA	NA	NA	NA	NA
783	172502_x_at	172502_x_at	2.1716	2.1716	2.1716	2.1716	2.1716	2.1716	2.1716	2.1716	2.1716	2.1716	2.1716	2.1716	TRUE	unique, non-redundant	1		F23C8.12	FALSE	NA	NA	NA	NA	NA	NA	NA	NA	NA	NA	NA	NA	NA	NA	NA	NA	NA	NA	NA	NA	NA	NA	NA	NA	NA	NA	NA	NA	NA
784	172503_x_at	172503_x_at	5.84037	4.7795	7.37312	5.30859	4.05186	4.94689	6.175	4.84261	3.99719	8.20749	5.73624	9.63613	FALSE	unique, non-redundant	1		W08E12.3	TRUE	1.34816	5.90792	0.996548	0.344624	0.504874	-7.02801	0.167657	5.90792	0.123931	0.904051	0.977248	-7.40591	1.1805	5.90792	0.617033	0.552266	0.964988	-6.2424	-0.617815	5.90792	-0.456685	0.658553	0.948452	-6.83313	-1.79831	5.90792	-1.3293	0.21596	1
785	172504_x_at	172504_x_at	9.12498	8.84129	9.13133	8.47261	9.15364	8.80418	9.18413	8.2072	9.02473	8.62072	9.18809	8.52028	FALSE	unique, non-redundant	1		npl-4.1	TRUE	-0.345723	8.8561	-3.74925	0.00443395	0.017064	-2.84818	-0.767821	8.8561	-8.32676	1.45572e-05	0.000224574	3.35368	0.422098	8.8561	3.23679	0.010003	0.266379	-2.71366	0.355362	8.8561	3.85378	0.00377048	0.0631242	-2.12739	-0.0667365	8.8561	-0.723735	0.487331	1
786	172505_x_at	172505_x_at	2.1716	2.1716	2.1716	2.1716	2.26259	2.1716	2.1716	2.1716	2.1716	2.1716	2.1716	2.1716	TRUE	no mapping	0	Y40C7B.2 /REP_DB=WormBase Gene ID /WP=CE24261 /TR=Q9N508 /GB=AAF60542.1 /SUBMIT=ST.LOUIS /CHR=X /FEA=Sanger Annotation	NA	FALSE	NA	NA	NA	NA	NA	NA	NA	NA	NA	NA	NA	NA	NA	NA	NA	NA	NA	NA	NA	NA	NA	NA	NA	NA	NA	NA	NA	NA	NA
787	172506_x_at	172506_x_at	2.26731	2.26731	2.26731	2.26731	2.26731	2.26731	2.26731	2.26731	2.50971	2.26731	2.26731	2.26731	FALSE	unique, non-redundant	1		E03H12.5	TRUE	-0.0808001	2.28751	-1.22352	0.251728	0.404212	-6.78272	0	2.28751	0	1	1	-7.41439	-0.0808001	2.28751	-0.865158	0.409077	0.933422	-6.05529	4.44089e-16	2.28751	6.72463e-15	1	1	-6.94646	0.0808001	2.28751	1.22352	0.251728	1
788	172507_x_at	172507_x_at	2.1716	2.1716	2.1716	2.1716	2.34926	2.1716	2.1716	2.1716	2.1716	2.17184	2.1716	2.1716	TRUE	unique, primary redundant	1	F54A5.3 encodes four proteins by multiple splicing, three of which are rather small (52-81 residues); however, one isoform (F54A5.3A, 316 residues) is a ortholog of vertebrate Shc proteins (e.g., p52/p46SHC and p66SHC); like its orthologs, F54A5.3A has a PTB and an SH2 domain in N- to C-terminal order; F54A5.3 has no obvious function in mass RNAi assays, but might be involved in RAS signal transd…	shc-1	FALSE	NA	NA	NA	NA	NA	NA	NA	NA	NA	NA	NA	NA	NA	NA	NA	NA	NA	NA	NA	NA	NA	NA	NA	NA	NA	NA	NA	NA	NA
789	172508_x_at	172508_x_at	2.1716	2.1716	2.1716	2.1716	2.1716	2.1716	2.1716	2.1716	2.1716	2.17512	2.1716	2.1716	TRUE	unique, non-redundant	1		F07G11.7	FALSE	NA	NA	NA	NA	NA	NA	NA	NA	NA	NA	NA	NA	NA	NA	NA	NA	NA	NA	NA	NA	NA	NA	NA	NA	NA	NA	NA	NA	NA
790	172509_at	172509_at	2.1716	2.1716	2.17849	2.1716	2.1716	2.1716	2.1716	2.1716	2.1716	2.1716	2.1716	2.1716	TRUE	no mapping	0	M01A12.2 /REP_DB=WormBase Gene ID /WP=CE12240 /TR=P91395 /GB=AAB42220.1 /SUBMIT=ST.LOUIS /CHR=1 /FEA=Sanger Annotation	NA	FALSE	NA	NA	NA	NA	NA	NA	NA	NA	NA	NA	NA	NA	NA	NA	NA	NA	NA	NA	NA	NA	NA	NA	NA	NA	NA	NA	NA	NA	NA
791	172510_x_at	172510_x_at	2.1716	2.1716	2.1716	2.1716	2.1716	2.1716	2.1716	2.1716	2.1716	2.1716	2.1716	2.1716	TRUE	unique, non-redundant	1		Y17G9B.6	FALSE	NA	NA	NA	NA	NA	NA	NA	NA	NA	NA	NA	NA	NA	NA	NA	NA	NA	NA	NA	NA	NA	NA	NA	NA	NA	NA	NA	NA	NA
792	172511_x_at	172511_x_at	8.31421	8.72097	8.45722	9.20637	8.25836	9.03155	8.3816	8.97292	8.86174	8.78431	9.00155	8.43867	FALSE	no mapping	0	Y51H4A.24 /REP_DB=WormBase Gene ID /WP=CE25367 /TR=Q9U258 /GB=CAB63387.1 /SUBMIT=HINXTON /CHR=4 /FEA=Sanger Annotation	NA	FALSE	NA	NA	NA	NA	NA	NA	NA	NA	NA	NA	NA	NA	NA	NA	NA	NA	NA	NA	NA	NA	NA	NA	NA	NA	NA	NA	NA	NA	NA
793	172512_x_at	172512_x_at	2.1716	2.1716	2.1716	2.1716	2.1716	2.1716	2.1716	2.1716	2.1716	2.1716	2.1716	2.1716	TRUE	unique, non-redundant	1		R08C7.11	FALSE	NA	NA	NA	NA	NA	NA	NA	NA	NA	NA	NA	NA	NA	NA	NA	NA	NA	NA	NA	NA	NA	NA	NA	NA	NA	NA	NA	NA	NA
794	172513_at	172513_at	2.40948	2.40948	2.49418	2.40948	2.40948	2.60594	2.27767	2.40948	2.40948	2.36785	2.40948	2.40948	FALSE	unique, non-redundant	1		C54A12.3	TRUE	0.0516101	2.41845	0.689728	0.507491	0.664351	-7.29294	0.015701	2.41845	0.209832	0.8384	0.935915	-7.39012	0.0359091	2.41845	0.339338	0.742019	0.988097	-6.38218	0.0516101	2.41845	0.689728	0.507491	0.868899	-6.69161	0.015701	2.41845	0.209832	0.8384	1
795	172514_x_at	172514_x_at	9.62986	8.95708	9.69907	9.0561	9.88746	8.53611	9.75414	8.49146	9.76547	9.02583	9.97465	9.77805	FALSE	unique, non-redundant	1	This gene encodes an ortholog of the human ubiquitin-like gene UBL5, which is a distinct cytoplasmic paralog of nuclear ubiquitin or ubiquitin-like proteins; ubl-5 shares an operon with vha-10, and thus might be a previously undescribed V-ATPase component or ancillary protein.	ubl-5	TRUE	-0.921253	9.37961	-3.3002	0.00903096	0.0300626	-3.58743	-0.700751	9.37961	-2.5103	0.0329153	0.0877717	-4.76796	-0.220502	9.37961	-0.558546	0.589886	0.968024	-6.2782	-0.268863	9.37961	-0.963147	0.360253	0.76365	-6.46103	-0.048361	9.37961	-0.173243	0.866235	1
796	172515_x_at	172515_x_at	7.62824	8.77306	7.57261	8.60826	7.598	8.96522	7.22088	8.68625	7.67324	9.25873	7.47566	9.09969	FALSE	unique, primary redundant	1		W08A12.2	TRUE	1.36585	8.21332	8.56622	1.15387e-05	0.000158602	3.49919	1.37502	8.21332	8.62376	1.09205e-05	0.000185036	3.65935	-0.00917405	8.21332	-0.0406849	0.968422	1	-6.44318	0.200937	8.21332	1.26023	0.2388	0.658529	-6.14218	0.210111	8.21332	1.31776	0.219643	1
797	172516_x_at	172516_x_at	9.1986	9.15404	9.34287	8.97727	9.32986	9.27414	9.07401	8.88488	8.78779	8.95022	9.43235	8.54884	FALSE	unique, secondary redundant	0		Y39G8B.1	FALSE	NA	NA	NA	NA	NA	NA	NA	NA	NA	NA	NA	NA	NA	NA	NA	NA	NA	NA	NA	NA	NA	NA	NA	NA	NA	NA	NA	NA	NA
798	172517_x_at	172517_x_at	9.44961	9.17462	9.44017	9.05137	9.5388	9.20198	9.23135	9.02582	9.02145	9.0794	9.50182	8.64264	FALSE	unique, primary redundant	1		Y39G8B.1	TRUE	-0.184625	9.19659	-1.19581	0.26186	0.417124	-6.81467	-0.484503	9.19659	-3.13811	0.0117365	0.0396889	-3.72668	0.299878	9.19659	1.37341	0.202359	0.846363	-5.5187	0.245386	9.19659	1.58936	0.145913	0.536711	-5.72195	-0.0544913	9.19659	-0.352939	0.732134	1
799	172518_x_at	172518_x_at	2.29653	2.28253	2.20385	2.31547	2.28253	2.28253	2.28253	2.28253	2.28253	2.26672	2.28253	2.28253	FALSE	unique, non-redundant	1		Y73F8A.32	TRUE	-0.009938	2.27857	-0.229178	0.823775	0.922126	-7.5205	0.037207	2.27857	0.858024	0.412805	0.575602	-7.02309	-0.047145	2.27857	-0.768768	0.461426	0.944892	-6.13453	-0.0162511	2.27857	-0.374765	0.71638	0.974803	-6.86986	0.0308938	2.27857	0.712437	0.493972	1
800	172519_x_at	172519_x_at	2.1716	2.1716	2.1716	2.17373	2.1716	2.1716	2.1716	2.1716	2.19597	2.1716	2.1716	2.1716	TRUE	unique, non-redundant	1		F52F10.1	FALSE	NA	NA	NA	NA	NA	NA	NA	NA	NA	NA	NA	NA	NA	NA	NA	NA	NA	NA	NA	NA	NA	NA	NA	NA	NA	NA	NA	NA	NA
801	172520_x_at	172520_x_at	8.32701	7.92421	8.54976	7.71844	8.52747	8.08206	8.42766	7.58803	8.54487	7.98241	8.20284	7.59999	FALSE	unique, primary redundant	1		mdt-8	TRUE	-0.470221	8.1229	-4.73899	0.00101525	0.00516163	-1.29341	-0.757931	8.1229	-7.63861	2.92627e-05	0.000371261	2.60994	0.287711	8.1229	2.05034	0.0700877	0.639487	-4.583	0.360737	8.1229	3.63559	0.00529678	0.0794707	-2.477	0.0730266	8.1229	0.735979	0.480198	1
802	172521_x_at	172521_x_at	2.49064	2.24483	2.24483	2.24483	2.24483	2.24483	2.24483	2.24483	2.24483	2.24483	2.24483	2.1716	FALSE	unique, non-redundant	1		Y47H9C.12	TRUE	-0.0819358	2.25922	-1.19481	0.262233	0.417508	-6.81582	-0.0244124	2.25922	-0.355988	0.729925	0.855582	-7.34483	-0.0575234	2.25922	-0.593135	0.567471	0.966957	-6.25743	0.0244124	2.25922	0.355988	0.729925	0.979205	-6.87729	0.0819358	2.25922	1.19481	0.262233	1
803	172522_x_at	172522_x_at	5.00104	4.80491	5.03382	4.97965	5.15614	4.9726	5.15946	5.02392	5.00401	4.53498	5.2565	4.52756	FALSE	no mapping	0	F14D2.10 /REP_DB=WormBase Gene ID /WP=CE16985 /TR=O44806 /GB=AAB94963.1 /SUBMIT=ST.LOUIS /CHR=2 /FEA=Sanger Annotation	NA	FALSE	NA	NA	NA	NA	NA	NA	NA	NA	NA	NA	NA	NA	NA	NA	NA	NA	NA	NA	NA	NA	NA	NA	NA	NA	NA	NA	NA	NA	NA
804	172523_x_at	172523_x_at	4.27708	4.8582	4.8645	5.22094	4.51241	4.43363	5.53961	4.78362	4.81916	5.07101	5.31657	6.05351	FALSE	no mapping	0	T24A6.17 /REP_DB=WormBase Gene ID /WP=CE14156 /TR=O61953 /GB=AAC17804.1 /SUBMIT=ST.LOUIS /CHR=5 /FEA=Sanger Annotation	NA	FALSE	NA	NA	NA	NA	NA	NA	NA	NA	NA	NA	NA	NA	NA	NA	NA	NA	NA	NA	NA	NA	NA	NA	NA	NA	NA	NA	NA	NA	NA
805	172524_x_at	172524_x_at	4.50704	5.33901	4.99274	5.0793	5.14774	4.99274	4.92022	4.98504	5.25513	5.22791	4.88748	4.11576	FALSE	no mapping	0	M01B12.1 /REP_DB=WormBase Gene ID /WP=CE18059 /TR=O61863 /GB=AAC17560.1 /SUBMIT=ST.LOUIS /CHR=1 /FEA=Sanger Annotation	NA	FALSE	NA	NA	NA	NA	NA	NA	NA	NA	NA	NA	NA	NA	NA	NA	NA	NA	NA	NA	NA	NA	NA	NA	NA	NA	NA	NA	NA	NA	NA
806	172525_x_at	172525_x_at	4.00894	3.68655	4.70396	3.6409	4.0106	3.98563	4.80936	3.74887	4.32514	3.58718	4.70935	3.36441	FALSE	unique, primary redundant	1		ect-2	TRUE	-0.361775	4.04841	-2.63433	0.0268182	0.0718027	-4.69574	-1.15617	4.04841	-8.41883	1.33047e-05	0.000211479	3.44939	0.794393	4.04841	4.09026	0.00262711	0.133044	-1.39338	0.168393	4.04841	1.22618	0.250771	0.673452	-6.18192	-0.626	4.04841	-4.55833	0.00131498	0.35588
807	172526_x_at	172526_x_at	10.573	10.4731	10.6422	10.5426	10.576	10.5167	10.6494	10.357	10.9411	10.6615	11.0693	10.1934	FALSE	unique, secondary redundant	0	mps-2 encodes single-pass transmembrane proteins that are related to the vertebrate KCNE proteins, also known as MinK-related peptides (MiRPs) that associate with, and regulate, pore-forming ion channels; mps-1 is required for the normal function of several neurons and thus for normal body touch sensation, chemotaxis to select molecules, osmotic avoidance, and nose-touch; when coexpressed in tiss…	mps-2	FALSE	NA	NA	NA	NA	NA	NA	NA	NA	NA	NA	NA	NA	NA	NA	NA	NA	NA	NA	NA	NA	NA	NA	NA	NA	NA	NA	NA	NA	NA
808	172527_x_at	172527_x_at	2.6115	2.6115	2.6115	2.6115	2.72943	2.6115	2.6115	2.6115	2.6115	2.55816	2.6115	2.6115	FALSE	unique, non-redundant	1		nspd-6	TRUE	-0.05709	2.61688	-1.18543	0.265742	0.421068	-6.82651	0	2.61688	0	1	1	-7.41439	-0.05709	2.61688	-0.838222	0.423276	0.936879	-6.07824	-0.0177799	2.61688	-0.369185	0.720394	0.976401	-6.8721	0.03931	2.61688	0.81624	0.435112	1
809	172528_x_at	172528_x_at	2.18891	2.1716	2.1716	2.1716	2.1716	2.1716	2.1716	2.1716	2.1716	2.1716	2.1716	2.1716	TRUE	unique, non-redundant	1		R01B10.2	FALSE	NA	NA	NA	NA	NA	NA	NA	NA	NA	NA	NA	NA	NA	NA	NA	NA	NA	NA	NA	NA	NA	NA	NA	NA	NA	NA	NA	NA	NA
810	172529_x_at	172529_x_at	2.1716	2.1716	2.1716	2.1716	2.1716	2.1716	2.1716	2.1716	2.1716	2.1716	2.1716	2.1716	TRUE	no mapping	0	K08D10.6 /REP_DB=WormBase Gene ID /WP=CE07358 /TR=Q21320 /GB=AAA98030.1 /SUBMIT=ST.LOUIS /CHR=4 /FEA=Sanger Annotation	NA	FALSE	NA	NA	NA	NA	NA	NA	NA	NA	NA	NA	NA	NA	NA	NA	NA	NA	NA	NA	NA	NA	NA	NA	NA	NA	NA	NA	NA	NA	NA
811	172530_x_at	172530_x_at	2.1716	2.1716	2.1716	2.1716	2.28169	2.1716	2.1716	2.1716	2.17926	2.1716	2.1716	2.1716	TRUE	unique, non-redundant	1		srw-141	FALSE	NA	NA	NA	NA	NA	NA	NA	NA	NA	NA	NA	NA	NA	NA	NA	NA	NA	NA	NA	NA	NA	NA	NA	NA	NA	NA	NA	NA	NA
812	172531_x_at	172531_x_at	3.91313	3.83392	3.6224	3.75125	3.92128	3.93878	3.57313	3.81318	3.44938	3.30079	3.63409	3.6224	FALSE	unique, non-redundant	1		Y46H3C.5	TRUE	-0.070099	3.69781	-0.399766	0.698507	0.82816	-7.46183	0.11907	3.69781	0.679043	0.51393	0.670434	-7.16578	-0.189169	3.69781	-0.762833	0.464788	0.94546	-6.13914	-0.0377742	3.69781	-0.215422	0.834167	1	-6.92102	0.151395	3.69781	0.863387	0.41	1
813	172532_x_at	172532_x_at	2.45139	2.45139	2.45139	2.45139	2.45139	2.45139	2.45139	2.45139	2.45139	2.45139	2.68627	2.45892	FALSE	unique, non-redundant	1		ZC239.13	TRUE	4.44089e-16	2.47159	6.8611e-15	1	1	-7.54947	-0.0757847	2.47159	-1.17086	0.271264	0.42764	-6.70856	0.0757847	2.47159	0.827923	0.428794	0.936879	-6.08685	-0.00250799	2.47159	-0.038748	0.969924	1	-6.94564	-0.0782927	2.47159	-1.20961	0.256774	1
814	172533_x_at	172533_x_at	2.17783	2.17783	2.2928	2.34186	2.17783	2.17783	2.17783	2.17783	2.17677	2.17783	2.1716	2.1716	TRUE	unique, non-redundant	1		Y105C5B.3	FALSE	NA	NA	NA	NA	NA	NA	NA	NA	NA	NA	NA	NA	NA	NA	NA	NA	NA	NA	NA	NA	NA	NA	NA	NA	NA	NA	NA	NA	NA
815	172534_x_at	172534_x_at	2.36046	2.2497	2.27634	2.51722	2.2497	2.24846	2.25095	2.3735	2.25095	2.24846	2.55381	2.2497	FALSE	unique, non-redundant	1		T13A10.1	TRUE	-0.0381646	2.3191	-0.406264	0.693893	0.825306	-7.45898	0.0197754	2.3191	0.21051	0.837886	0.935507	-7.38996	-0.05794	2.3191	-0.436125	0.672862	0.977141	-6.34227	-0.131269	2.3191	-1.39737	0.195282	0.609706	-5.97462	-0.0733293	2.3191	-0.780595	0.454774	1
816	172535_s_at	172535_s_at	6.55231	6.25223	6.5099	6.37325	6.57931	6.55231	7.0465	6.42902	6.97255	6.58353	6.99984	6.43042	FALSE	unique, secondary redundant	0		W03F9.2	FALSE	NA	NA	NA	NA	NA	NA	NA	NA	NA	NA	NA	NA	NA	NA	NA	NA	NA	NA	NA	NA	NA	NA	NA	NA	NA	NA	NA	NA	NA
817	172536_x_at	172536_x_at	4.79831	4.30812	5.62194	5.20878	4.69859	4.22044	6.17524	5.07126	4.92879	4.80842	5.65577	5.18873	FALSE	no mapping	0	Y71A12B.7 /REP_DB=WormBase Gene ID /WP=CE26240 /TR=Q9GRV3 /GB=CAC14422.1 /SUBMIT=HINXTON /CHR=1 /FEA=Sanger Annotation	NA	FALSE	NA	NA	NA	NA	NA	NA	NA	NA	NA	NA	NA	NA	NA	NA	NA	NA	NA	NA	NA	NA	NA	NA	NA	NA	NA	NA	NA	NA	NA
818	172537_x_at	172537_x_at	2.1716	2.1716	2.1716	2.1716	2.1716	2.1716	2.1716	2.1716	2.1716	2.1716	2.1716	2.1716	TRUE	unique, non-redundant	1		Y45F10B.3	FALSE	NA	NA	NA	NA	NA	NA	NA	NA	NA	NA	NA	NA	NA	NA	NA	NA	NA	NA	NA	NA	NA	NA	NA	NA	NA	NA	NA	NA	NA
819	172538_x_at	172538_x_at	2.1716	2.1716	2.1716	2.1716	2.1716	2.1716	2.1716	2.1716	2.1716	2.1716	2.1716	2.1716	TRUE	unique, non-redundant	1		srw-142	FALSE	NA	NA	NA	NA	NA	NA	NA	NA	NA	NA	NA	NA	NA	NA	NA	NA	NA	NA	NA	NA	NA	NA	NA	NA	NA	NA	NA	NA	NA
820	172539_x_at	172539_x_at	9.28193	8.59669	9.34439	8.81338	9.47649	8.34385	9.38968	8.45855	9.20219	8.34704	9.30292	8.84328	FALSE	unique, secondary redundant	0		F49C12.11	FALSE	NA	NA	NA	NA	NA	NA	NA	NA	NA	NA	NA	NA	NA	NA	NA	NA	NA	NA	NA	NA	NA	NA	NA	NA	NA	NA	NA	NA	NA
821	172540_x_at	172540_x_at	4.64638	4.47907	4.55368	4.6385	4.6385	4.6385	4.6385	4.6385	4.75028	4.6385	4.6932	4.59533	FALSE	unique, secondary redundant	0		twk-17	FALSE	NA	NA	NA	NA	NA	NA	NA	NA	NA	NA	NA	NA	NA	NA	NA	NA	NA	NA	NA	NA	NA	NA	NA	NA	NA	NA	NA	NA	NA
822	172541_x_at	172541_x_at	10.9003	10.7014	10.7608	10.7813	11.1085	10.7296	10.8524	10.6737	11.2994	10.7102	11.11	10.7507	FALSE	unique, primary redundant	1	mps-2 encodes single-pass transmembrane proteins that are related to the vertebrate KCNE proteins, also known as MinK-related peptides (MiRPs) that associate with, and regulate, pore-forming ion channels; mps-1 is required for the normal function of several neurons and thus for normal body touch sensation, chemotaxis to select molecules, osmotic avoidance, and nose-touch; when coexpressed in tiss…	mps-2	TRUE	-0.388961	10.8649	-3.46851	0.00689874	0.0243355	-3.30866	-0.172444	10.8649	-1.53774	0.157965	0.291815	-6.25249	-0.216517	10.8649	-1.36526	0.204818	0.846363	-5.52868	-0.0214948	10.8649	-0.191676	0.852185	1	-6.92631	0.195023	10.8649	1.73909	0.11549	1
823	172542_at	172542_at	2.1716	2.1716	2.1716	2.1716	2.1716	2.1716	2.1716	2.18185	2.1716	2.1716	2.1716	2.1716	TRUE	unique, non-redundant	1		C47C12.2	FALSE	NA	NA	NA	NA	NA	NA	NA	NA	NA	NA	NA	NA	NA	NA	NA	NA	NA	NA	NA	NA	NA	NA	NA	NA	NA	NA	NA	NA	NA
824	172543_x_at	172543_x_at	3.62414	4.22766	3.62336	3.75232	3.62336	4.65502	3.34567	3.65819	3.65819	3.91202	3.65819	3.65819	FALSE	unique, non-redundant	1		F35F10.4	TRUE	0.629674	3.78303	3.86455	0.00370832	0.0146906	-2.66112	0.147159	3.78303	0.903172	0.389609	0.551216	-6.9826	0.482515	3.78303	2.09401	0.0652748	0.625057	-4.51714	0.575339	3.78303	3.53108	0.00624637	0.0866839	-2.64607	0.092824	3.78303	0.569697	0.582608	1
825	172544_x_at	172544_x_at	2.1716	2.1716	2.1716	2.1716	2.1716	2.1716	2.1716	2.1716	2.1716	2.1716	2.1716	2.1716	TRUE	no mapping	0	F11G11.6 /REP_DB=WormBase Gene ID /WP=CE07059 /TR=P91244 /GB=AAB37836.1 /SUBMIT=ST.LOUIS /CHR=2 /FEA=Sanger Annotation	NA	FALSE	NA	NA	NA	NA	NA	NA	NA	NA	NA	NA	NA	NA	NA	NA	NA	NA	NA	NA	NA	NA	NA	NA	NA	NA	NA	NA	NA	NA	NA
826	172545_x_at	172545_x_at	7.2226	5.63198	8.74644	6.09428	4.79742	5.95559	6.97534	5.77139	5.40452	9.04895	7.00286	10.8145	FALSE	unique, non-redundant	1		W08E12.4	TRUE	1.07066	6.95549	0.745072	0.474944	0.635871	-7.25137	-0.0148119	6.95549	-0.0103076	0.991997	1	-7.41434	1.08547	6.95549	0.534134	0.60599	0.970389	-6.29216	-0.681228	6.95549	-0.474066	0.646569	0.942202	-6.82444	-1.7667	6.95549	-1.22945	0.249603	1
827	172546_x_at	172546_x_at	2.59179	2.59179	2.59179	2.59179	2.59179	2.59179	2.93669	2.59227	2.59179	2.59179	2.59179	2.59179	FALSE	unique, non-redundant	1		nspd-5	TRUE	-8.88178e-16	2.62057	-1.04045e-14	1	1	-7.54947	-0.114807	2.62057	-1.34489	0.211067	0.357647	-6.50251	0.114807	2.62057	0.950984	0.366072	0.920724	-5.97813	-0.000158623	2.62057	-0.00185818	0.998557	1	-6.94646	-0.114966	2.62057	-1.34675	0.21049	1
828	172547_x_at	172547_x_at	6.45144	7.05996	6.7489	6.35917	5.53212	6.87538	7.36827	7.03282	6.13686	9.48025	6.74568	10.7634	FALSE	unique, primary redundant	1		R12E2.14	TRUE	1.76505	7.21285	1.62425	0.138239	0.26109	-6.26773	1.0975	7.21285	1.00995	0.338496	0.500754	-6.88002	0.667551	7.21285	0.434375	0.674087	0.977141	-6.34307	-0.246593	7.21285	-0.226922	0.825477	1	-6.91824	-0.914144	7.21285	-0.841221	0.421679	1
829	172548_at	172548_at	2.1716	2.1716	2.1716	2.1716	2.1716	2.1716	2.1716	2.1716	2.1716	2.1716	2.1716	2.1716	TRUE	unique, non-redundant	1		H39E20.1	FALSE	NA	NA	NA	NA	NA	NA	NA	NA	NA	NA	NA	NA	NA	NA	NA	NA	NA	NA	NA	NA	NA	NA	NA	NA	NA	NA	NA	NA	NA
830	172549_x_at	172549_x_at	2.18228	2.20947	2.1716	2.1716	2.1716	2.1716	2.1775	2.1716	2.1716	2.1716	2.1716	2.1716	TRUE	unique, non-redundant	1		W08E12.9	FALSE	NA	NA	NA	NA	NA	NA	NA	NA	NA	NA	NA	NA	NA	NA	NA	NA	NA	NA	NA	NA	NA	NA	NA	NA	NA	NA	NA	NA	NA
831	172550_x_at	172550_x_at	2.20409	2.20301	2.2067	2.2067	2.2067	2.1735	2.2067	2.20409	2.30968	2.2067	2.70093	2.51689	FALSE	unique, primary redundant	1		H11L12.1	TRUE	-0.0457522	2.27881	-0.334821	0.745313	0.863989	-7.48783	-0.0622191	2.27881	-0.455329	0.659492	0.797518	-7.30109	0.0164669	2.27881	0.0852116	0.93393	1	-6.44015	-0.11482	2.27881	-0.840267	0.422187	0.813294	-6.57277	-0.131286	2.27881	-0.960774	0.361383	1
832	172551_at	172551_at	2.1716	2.1716	2.1716	2.1716	2.1716	2.1716	2.1716	2.1716	2.1716	2.1716	2.1716	2.1716	TRUE	unique, non-redundant	1		R10A10.1	FALSE	NA	NA	NA	NA	NA	NA	NA	NA	NA	NA	NA	NA	NA	NA	NA	NA	NA	NA	NA	NA	NA	NA	NA	NA	NA	NA	NA	NA	NA
833	172552_x_at	172552_x_at	2.20357	2.20357	2.18296	2.20357	2.20357	2.25976	2.20357	2.20357	2.24583	2.22418	2.20357	2.62415	FALSE	unique, non-redundant	1	The protein product of this gene is predicted to contain a glutamine/asparagine (Q/N)-rich ('prion') domain, by the algorithm of Michelitsch and Weissman (as of the WS77 release of WormBase, i.e., in wormpep77).	pqn-78	TRUE	0.011514	2.24682	0.113293	0.912247	0.980314	-7.54237	0.147063	2.24682	1.44705	0.181282	0.321521	-6.37269	-0.135549	2.24682	-0.943107	0.369877	0.923152	-5.98547	-0.114595	2.24682	-1.12757	0.288222	0.707447	-6.29254	0.0209549	2.24682	0.206188	0.841162	1
834	172553_at	172553_at	3.7166	3.63704	3.7166	3.7166	3.7166	3.64157	3.7166	3.78956	3.88719	3.7166	3.7166	3.64376	FALSE	no mapping	0	T07F12.5 /REP_DB=WormBase Gene ID /WP=CE02869 /TR=Q22325 /GB=AAA68421.1 /SUBMIT=ST.LOUIS /CHR=X /FEA=Sanger Annotation	NA	FALSE	NA	NA	NA	NA	NA	NA	NA	NA	NA	NA	NA	NA	NA	NA	NA	NA	NA	NA	NA	NA	NA	NA	NA	NA	NA	NA	NA	NA	NA
835	172554_x_at	172554_x_at	2.1716	2.1716	2.1716	2.1716	2.1716	2.1716	2.1716	2.1716	2.1716	2.1716	2.1716	2.1716	TRUE	unique, non-redundant	1		C24H10.4	FALSE	NA	NA	NA	NA	NA	NA	NA	NA	NA	NA	NA	NA	NA	NA	NA	NA	NA	NA	NA	NA	NA	NA	NA	NA	NA	NA	NA	NA	NA
836	172555_x_at	172555_x_at	2.22664	2.22664	2.22664	2.22664	2.22664	2.22664	2.22664	2.22758	2.22664	2.22664	2.24661	2.22664	FALSE	unique, primary redundant	1		K01D12.15	TRUE	-4.44089e-16	2.22839	-1.13739e-14	1	1	-7.54947	-0.00634176	2.22839	-0.162424	0.874505	0.959687	-7.39983	0.00634176	2.22839	0.114851	0.911046	1	-6.43695	-0.000312516	2.22839	-0.00800411	0.993786	1	-6.94643	-0.00665428	2.22839	-0.170428	0.868385	1
837	172556_x_at	172556_x_at	2.1716	2.29342	2.1716	2.58136	2.1716	2.1716	2.1716	3.48204	2.1716	2.1716	2.1716	2.1716	FALSE	no mapping	0	R03H10.8 /REP_DB=WormBase Gene ID /WP=CE02844 /TR=Q9GYM3 /GB=AAG00004.1 /SUBMIT=ST.LOUIS /CHR=2 /FEA=Sanger Annotation	NA	FALSE	NA	NA	NA	NA	NA	NA	NA	NA	NA	NA	NA	NA	NA	NA	NA	NA	NA	NA	NA	NA	NA	NA	NA	NA	NA	NA	NA	NA	NA
838	172557_x_at	172557_x_at	2.1716	2.17365	2.1716	2.1716	2.1716	2.1716	2.1716	2.19101	2.1716	2.1716	2.1716	2.17194	TRUE	no mapping	0	C06G3.12 /REP_DB=WormBase Gene ID /WP=CE07988 /TR=Q17756 /GB=AAB03141.1 /SUBMIT=ST.LOUIS /CHR=4 /FEA=Sanger Annotation	NA	FALSE	NA	NA	NA	NA	NA	NA	NA	NA	NA	NA	NA	NA	NA	NA	NA	NA	NA	NA	NA	NA	NA	NA	NA	NA	NA	NA	NA	NA	NA
839	172558_s_at	172558_s_at	6.43119	7.55772	6.62411	7.75912	6.76518	7.20494	6.71834	7.35855	6.38395	7.07152	6.18003	7.4472	FALSE	unique, non-redundant	1		C33H5.17	TRUE	0.751286	6.95849	3.98674	0.00307446	0.0126572	-2.46442	1.01413	6.95849	5.38153	0.000420356	0.00276564	-0.232419	-0.262844	6.95849	-0.986269	0.349379	0.917114	-5.94468	-0.243565	6.95849	-1.29249	0.227893	0.648699	-6.10382	0.019279	6.95849	0.102305	0.920723	1
840	172559_at	172559_at	2.1716	2.1716	2.1716	2.1716	2.19534	2.1716	2.1716	2.1716	2.1716	2.1716	2.1716	2.1716	TRUE	unique, non-redundant	1		Y54C5A.1	FALSE	NA	NA	NA	NA	NA	NA	NA	NA	NA	NA	NA	NA	NA	NA	NA	NA	NA	NA	NA	NA	NA	NA	NA	NA	NA	NA	NA	NA	NA
841	172560_x_at	172560_x_at	2.1716	2.1716	2.1716	2.1716	2.1716	2.1716	2.1716	2.1716	2.1716	2.1716	2.1716	2.1716	TRUE	no mapping	0	K06C4.15 /REP_DB=WormBase Gene ID /WP=CE11826 /TR=Q9GYH6 /GB=AAF98232.1 /SUBMIT=ST.LOUIS /CHR=5 /FEA=Sanger Annotation	NA	FALSE	NA	NA	NA	NA	NA	NA	NA	NA	NA	NA	NA	NA	NA	NA	NA	NA	NA	NA	NA	NA	NA	NA	NA	NA	NA	NA	NA	NA	NA
842	172561_x_at	172561_x_at	2.17681	2.17681	2.17681	3.21119	2.17681	2.22772	2.1716	2.17681	2.17681	2.22133	2.17681	2.19439	FALSE	no mapping	0	F52E1.12 /REP_DB=WormBase Gene ID /WP=CE04640 /TR=P90881 /GB=AAB37045.1 /SUBMIT=ST.LOUIS /CHR=5 /FEA=Sanger Annotation	NA	FALSE	NA	NA	NA	NA	NA	NA	NA	NA	NA	NA	NA	NA	NA	NA	NA	NA	NA	NA	NA	NA	NA	NA	NA	NA	NA	NA	NA	NA	NA
843	172562_x_at	172562_x_at	2.1716	2.1716	2.1716	2.1716	2.1716	2.1716	2.21803	2.1716	2.1716	2.1716	2.1716	2.1716	TRUE	no mapping	0	Y11D7A.15 /REP_DB=WormBase Gene ID /WP=CE20197 /TR=Q9XWQ7 /GB=CAA21591.1 /SUBMIT=HINXTON /CHR=4 /FEA=Sanger Annotation	NA	FALSE	NA	NA	NA	NA	NA	NA	NA	NA	NA	NA	NA	NA	NA	NA	NA	NA	NA	NA	NA	NA	NA	NA	NA	NA	NA	NA	NA	NA	NA
844	172563_x_at	172563_x_at	2.1716	2.1716	2.1716	2.1716	2.1716	2.1716	2.1716	2.1716	2.1716	2.1716	2.1716	2.1716	TRUE	no mapping	0	F20E11.13 /REP_DB=WormBase Gene ID /WP=CE18622 /TR=Q9XV75 /GB=CAB04150.1 /SUBMIT=HINXTON /CHR=5 /FEA=Sanger Annotation	NA	FALSE	NA	NA	NA	NA	NA	NA	NA	NA	NA	NA	NA	NA	NA	NA	NA	NA	NA	NA	NA	NA	NA	NA	NA	NA	NA	NA	NA	NA	NA
845	172564_x_at	172564_x_at	7.95429	8.93133	7.99655	8.92918	8.0624	9.0929	8.69852	8.94442	8.67704	9.69363	8.33543	9.451	FALSE	unique, non-redundant	1		F26A10.1	TRUE	1.00805	8.73056	3.60877	0.00552507	0.0203298	-3.07778	0.764701	8.73056	2.7376	0.0226168	0.0661766	-4.393	0.243345	8.73056	0.616009	0.552913	0.964988	-6.24305	0.131085	8.73056	0.469281	0.649858	0.943603	-6.82686	-0.11226	8.73056	-0.401887	0.697	1
846	172565_x_at	172565_x_at	12.9894	12.7098	12.4949	12.6172	12.6667	12.9668	12.7007	12.1816	13.5056	13.4472	12.5818	12.6897	FALSE	unique, non-redundant	1		C08E3.13	TRUE	-0.0125875	12.7959	-0.0511252	0.960325	1	-7.54802	-0.0962793	12.7959	-0.391047	0.704719	0.835495	-7.33058	0.0836918	12.7959	0.240361	0.815353	0.99608	-6.41292	0.545116	12.7959	2.21403	0.053635	0.322194	-4.79399	0.461424	12.7959	1.87411	0.0931667	1
847	172566_x_at	172566_x_at	2.41923	2.40259	2.39896	2.40259	2.40259	2.40259	2.40259	2.40259	2.26007	2.74306	2.40259	2.86826	FALSE	unique, non-redundant	1		Y17G9B.2	TRUE	0.155452	2.45898	1.13384	0.285712	0.443708	-6.88418	0.156432	2.45898	1.141	0.282874	0.440334	-6.74183	-0.000980416	2.45898	-0.00505654	0.996074	1	-6.44406	-0.0417314	2.45898	-0.304384	0.767649	0.994811	-6.8958	-0.040751	2.45898	-0.297233	0.772931	1
848	172567_x_at	172567_x_at	2.1716	2.1716	2.1716	2.1716	2.1716	2.1716	2.1716	2.1716	2.1716	2.1716	2.1716	2.1716	TRUE	no mapping	0	C25E10.6 /REP_DB=WormBase Gene ID /WP=CE06868 /TR=Q18151 /GB=AAA92306.1 /SUBMIT=ST.LOUIS /CHR=5 /FEA=Sanger Annotation	NA	FALSE	NA	NA	NA	NA	NA	NA	NA	NA	NA	NA	NA	NA	NA	NA	NA	NA	NA	NA	NA	NA	NA	NA	NA	NA	NA	NA	NA	NA	NA
849	172568_x_at	172568_x_at	8.6416	10.1795	8.68355	10.6451	8.15915	10.1495	8.54179	10.5942	8.89777	10.5835	9.0872	10.7002	FALSE	unique, secondary redundant	0		Y43F8B.2	FALSE	NA	NA	NA	NA	NA	NA	NA	NA	NA	NA	NA	NA	NA	NA	NA	NA	NA	NA	NA	NA	NA	NA	NA	NA	NA	NA	NA	NA	NA
850	172569_x_at	172569_x_at	2.39987	2.39987	2.39987	2.39987	2.39987	2.39987	2.39987	2.39987	2.39987	2.39987	2.39684	2.39987	FALSE	unique, secondary redundant	0		nspd-3	FALSE	NA	NA	NA	NA	NA	NA	NA	NA	NA	NA	NA	NA	NA	NA	NA	NA	NA	NA	NA	NA	NA	NA	NA	NA	NA	NA	NA	NA	NA
851	172570_x_at	172570_x_at	10.1392	10.6616	10.6945	10.9535	10.1223	10.76	10.5334	10.9744	10.8169	10.7528	10.9464	11.0922	FALSE	unique, non-redundant	1		Y51A2D.14	TRUE	0.365342	10.7039	2.04334	0.0708898	0.154284	-5.64813	0.281931	10.7039	1.57683	0.148762	0.279044	-6.19937	0.0834108	10.7039	0.329874	0.748927	0.988097	-6.38557	-0.281879	10.7039	-1.57654	0.148828	0.542381	-5.73942	-0.36529	10.7039	-2.04305	0.070923	1
852	172571_x_at	172571_x_at	2.1716	2.18382	2.1716	2.1716	2.1716	2.1716	2.1716	2.1716	2.1716	2.1716	2.1716	2.1716	TRUE	unique, primary redundant	1		H12I19.5	FALSE	NA	NA	NA	NA	NA	NA	NA	NA	NA	NA	NA	NA	NA	NA	NA	NA	NA	NA	NA	NA	NA	NA	NA	NA	NA	NA	NA	NA	NA
853	172572_x_at	172572_x_at	2.1716	2.1716	2.1716	2.1716	2.1716	2.23114	2.1716	2.1716	2.1716	2.17765	2.1716	2.1716	TRUE	non-unique	0	nhr-101 encodes a member of the nuclear hormone receptor family.	nhr-101, pms-2	FALSE	NA	NA	NA	NA	NA	NA	NA	NA	NA	NA	NA	NA	NA	NA	NA	NA	NA	NA	NA	NA	NA	NA	NA	NA	NA	NA	NA	NA	NA
854	172573_x_at	172573_x_at	3.60558	3.28788	3.35742	3.23418	3.2938	3.2938	3.2938	3.29593	3.28313	3.2938	3.33144	3.32053	FALSE	unique, non-redundant	1	The protein product of this gene is predicted to contain a glutamine/asparagine (Q/N)-rich ('prion') domain, by the algorithm of Michelitsch and Weissman (as of the WS77 release of WormBase, i.e., in wormpep77).	pqn-79	TRUE	-0.102344	3.32427	-1.23775	0.246651	0.397935	-6.76611	-0.0440066	3.32427	-0.532213	0.607267	0.754016	-7.26022	-0.0583376	3.32427	-0.498886	0.629641	0.971843	-6.31129	0.0082806	3.32427	0.100145	0.922391	1	-6.94095	0.0666182	3.32427	0.805677	0.440878	1
855	172574_x_at	172574_x_at	2.1716	2.1716	2.31909	2.1716	2.1716	2.1716	2.18754	2.23076	2.1716	2.1716	2.1716	2.21525	FALSE	unique, non-redundant	1		ZC395.11	TRUE	4.44089e-16	2.19378	8.71307e-15	1	1	-7.54947	-0.0202088	2.19378	-0.396498	0.700833	0.832007	-7.32824	0.0202088	2.19378	0.280366	0.785437	0.99194	-6.40174	-0.0342695	2.19378	-0.67237	0.517977	0.875928	-6.70398	-0.0544782	2.19378	-1.06887	0.312534	1
856	172575_x_at	172575_x_at	2.1716	2.1716	2.1716	2.1716	2.1716	2.1716	2.1716	2.1716	2.1716	2.17167	2.1716	2.1716	TRUE	unique, non-redundant	1		C13A2.10	FALSE	NA	NA	NA	NA	NA	NA	NA	NA	NA	NA	NA	NA	NA	NA	NA	NA	NA	NA	NA	NA	NA	NA	NA	NA	NA	NA	NA	NA	NA
857	172576_x_at	172576_x_at	2.62928	2.17672	2.17672	2.17672	2.17672	2.17672	2.17672	2.17672	2.17672	2.17672	2.17672	2.17672	TRUE	unique, non-redundant	1		F36H12.5	FALSE	NA	NA	NA	NA	NA	NA	NA	NA	NA	NA	NA	NA	NA	NA	NA	NA	NA	NA	NA	NA	NA	NA	NA	NA	NA	NA	NA	NA	NA
858	172577_x_at	172577_x_at	9.17105	8.98861	9.203	8.56766	9.36546	8.89077	9.32409	8.38481	9.35565	8.87087	9.46559	9.01096	FALSE	unique, non-redundant	1		npl-4.2	TRUE	-0.380635	9.04988	-2.59773	0.0284889	0.0753611	-4.7562	-0.676419	9.04988	-4.61638	0.00120947	0.00643804	-1.35402	0.295784	9.04988	1.4274	0.186712	0.834008	-5.45171	0.262275	9.04988	1.78996	0.106554	0.462894	-5.43897	-0.0335088	9.04988	-0.228689	0.824144	1
859	172578_x_at	172578_x_at	8.05318	9.59833	8.20587	10.2808	7.96846	9.58826	8.11882	10.0115	8.79209	10.0063	8.52083	10.6211	FALSE	unique, secondary redundant	0		Y43F8B.2	FALSE	NA	NA	NA	NA	NA	NA	NA	NA	NA	NA	NA	NA	NA	NA	NA	NA	NA	NA	NA	NA	NA	NA	NA	NA	NA	NA	NA	NA	NA
860	172579_x_at	172579_x_at	9.74796	9.04936	9.58332	9.44701	9.42252	8.8739	9.72201	9.487	9.04936	8.43685	9.08732	8.56135	FALSE	unique, non-redundant	1		F59E12.6	TRUE	-0.619914	9.20566	-2.0664	0.0682788	0.149742	-5.6123	-0.299093	9.20566	-0.996988	0.344422	0.506236	-6.89297	-0.320821	9.20566	-0.756192	0.468569	0.947242	-6.14427	-0.378423	9.20566	-1.26143	0.238387	0.658305	-6.14076	-0.0576021	9.20566	-0.192009	0.851932	1
861	172580_at	172580_at	6.13887	7.5081	6.48264	7.86442	6.14008	6.5263	6.20749	7.29164	6.23552	7.0287	6.19893	7.71211	FALSE	unique, non-redundant	1		F33D11.8	TRUE	0.849545	6.7779	3.66491	0.00505854	0.0188448	-2.98581	1.32637	6.7779	5.72191	0.000269797	0.00195965	0.239838	-0.476824	6.7779	-1.45452	0.179254	0.826764	-5.41745	-0.601688	6.7779	-2.59566	0.0285865	0.225765	-4.18025	-0.124864	6.7779	-0.53866	0.602987	1
862	172581_s_at	172581_s_at	6.72256	9.69546	7.58087	8.40826	6.74434	9.29326	6.70088	8.26693	8.43607	8.40958	8.13255	7.374	FALSE	no mapping	0	F32D8.11A /REP_DB=WormBase Gene ID /WP=CE23696 /TR=Q9U3H2 /GB=CAB54237.1 /SUBMIT=HINXTON /CHR=5 /FEA=Sanger Annotation	NA	FALSE	NA	NA	NA	NA	NA	NA	NA	NA	NA	NA	NA	NA	NA	NA	NA	NA	NA	NA	NA	NA	NA	NA	NA	NA	NA	NA	NA	NA	NA
863	172582_x_at	172582_x_at	7.2986	8.18341	7.47011	8.36721	7.2548	8.02283	7.27983	8.40339	7.22157	8.0223	7.32112	8.17238	FALSE	unique, primary redundant	1		Y39A1A.24	TRUE	0.817855	7.75146	9.99731	3.18268e-06	6.38212e-05	4.87562	0.957304	7.75146	11.7019	8.29956e-07	3.49263e-05	6.37656	-0.139449	7.75146	-1.20534	0.25834	0.887121	-5.71609	-0.238147	7.75146	-2.91107	0.0170029	0.164825	-3.66253	-0.0986978	7.75146	-1.20646	0.257926	1
864	172583_x_at	172583_x_at	6.75932	10.504	8.50427	11.5288	6.58175	10.2719	8.45647	11.3676	7.90931	10.7668	8.27643	11.3473	FALSE	unique, non-redundant	1		fbxa-24	TRUE	3.43077	9.35616	11.4527	9.99025e-07	2.86122e-05	6.10651	3.00218	9.35616	10.0219	3.11725e-06	8.14826e-05	4.98747	0.428591	9.35616	1.01168	0.337713	0.915141	-5.91999	-0.900338	9.35616	-3.00552	0.0145666	0.149752	-3.50695	-1.32893	9.35616	-4.43625	0.00157035	0.387138
865	172584_x_at	172584_x_at	5.99043	6.0733	5.78037	5.78037	5.78037	5.78037	5.78037	5.83969	5.48916	5.5856	5.49159	5.34674	FALSE	no mapping	0	Y24F12A.4 /REP_DB=WormBase Gene ID /WP=CE24195 /TR=Q9U2Q5 /GB=CAB60327.1 /SUBMIT=HINXTON /CHR=4 /FEA=Sanger Annotation	NA	FALSE	NA	NA	NA	NA	NA	NA	NA	NA	NA	NA	NA	NA	NA	NA	NA	NA	NA	NA	NA	NA	NA	NA	NA	NA	NA	NA	NA	NA	NA
866	172585_x_at	172585_x_at	2.42967	2.42967	2.2299	2.27622	2.42967	2.46175	2.48779	2.61334	2.42967	2.62909	2.42967	2.50242	FALSE	unique, non-redundant	1	The protein product of this gene is predicted to contain a glutamine/asparagine (Q/N)-rich ('prion') domain, by the algorithm of Michelitsch and Weissman (as of the WS77 release of WormBase, i.e., in wormpep77).	pqn-76	TRUE	0.077167	2.44574	0.765938	0.463027	0.623702	-7.23495	0.0815398	2.44574	0.809342	0.438872	0.600886	-7.06477	-0.0043728	2.44574	-0.0306907	0.976176	1	-6.44357	0.0428431	2.44574	0.425249	0.680489	0.959589	-6.84804	0.0472159	2.44574	0.468652	0.650291	1
867	172586_at	172586_at	2.1716	2.51754	2.1716	3.13379	2.1716	2.358	2.1716	2.62536	2.1716	2.1716	2.1716	2.1716	FALSE	unique, primary redundant	1		C56E10.3	TRUE	0.177447	2.33396	0.89098	0.39578	0.557426	-7.12841	0.471984	2.33396	2.36988	0.041502	0.104928	-4.99678	-0.294537	2.33396	-1.04574	0.322538	0.910274	-5.88611	-0.294537	2.33396	-1.4789	0.172771	0.579886	-5.86973	0	2.33396	0	1	1
868	172587_x_at	172587_x_at	7.88432	6.79836	9.6539	7.22408	5.25675	7.00486	8.32387	7.31323	6.7923	10.6378	8.15607	12.5051	FALSE	unique, primary redundant	1	abu-8 encodes a transmembrane protein with a predicted signal sequence, a glutamine/asparagine-rich domain and multiple cysteine-rich repeats (DUF139); abu-8 expression is induced by blockage of the unfolded-protein response in the endoplasmic reticulum, and ABU-8 may help protect the organism from damage by improperly folded nascent protein.	abu-8	TRUE	1.50254	8.12922	0.976616	0.353889	0.514506	-7.04767	0.302868	8.12922	0.196857	0.848246	0.943129	-7.39302	1.19967	8.12922	0.551373	0.594594	0.96818	-6.28236	-0.867152	8.12922	-0.563629	0.586562	0.916814	-6.77484	-2.06682	8.12922	-1.34339	0.211535	1
869	172588_x_at	172588_x_at	6.87137	8.47685	7.15095	8.71026	6.98037	7.92089	6.70924	8.76193	6.74178	7.78043	6.1639	7.79994	FALSE	unique, non-redundant	1	flp-21 encodes a single FMRFamide-related neuropeptide (FaRP) that serves as a ligand for NPR-1, a G protein-coupled receptor that regulates social versus solitary feeding behavior in several Caenorhabditis species; genetic analysis suggests that FLP-21 acts through NPR-1 to inhibit social feeding behavior; FLP-21 is expressed in the ADL, ASE and ASH sensory neurons, the URA motor neurons, the MC…	flp-21	TRUE	1.19489	7.50566	3.74669	0.00445167	0.0171095	-2.85235	1.74935	7.50566	5.48524	0.000366607	0.0024928	-0.0867895	-0.554458	7.50566	-1.22934	0.249639	0.882808	-5.689	-0.364649	7.50566	-1.14339	0.281929	0.702006	-6.27525	0.189809	7.50566	0.595165	0.56617	1
870	172589_x_at	172589_x_at	9.09038	10.2262	9.45468	10.6177	8.83983	10.091	9.56403	10.4127	9.41808	10.0281	9.80117	10.6258	FALSE	unique, non-redundant	1	This gene encodes a protein containing an F-box, a motif predicted to mediate protein-protein interactions either with homologs of yeast Skp-1p or with other proteins; this gene's encoded protein also contains an FTH/DUF38 motif, which may also mediate protein-protein interaction.	fbxa-67	TRUE	0.999013	9.84747	6.74101	7.83977e-05	0.000685939	1.44425	0.945419	9.84747	6.37938	0.000119732	0.00106765	1.10642	0.0535944	9.84747	0.255716	0.80383	0.994544	-6.40883	-0.436934	9.84747	-2.94829	0.0159966	0.157802	-3.60123	-0.490528	9.84747	-3.30992	0.00889086	0.979087
871	172590_x_at	172590_x_at	2.1716	2.1716	2.1716	2.1716	2.1716	2.1716	2.1716	2.1716	2.1716	2.1716	2.1716	2.1716	TRUE	unique, non-redundant	1		C17H11.4	FALSE	NA	NA	NA	NA	NA	NA	NA	NA	NA	NA	NA	NA	NA	NA	NA	NA	NA	NA	NA	NA	NA	NA	NA	NA	NA	NA	NA	NA	NA
872	172591_x_at	172591_x_at	3.5239	3.50256	3.51313	3.94712	3.27391	3.51313	3.55642	3.51731	3.51313	3.04009	3.51313	4.23008	FALSE	unique, non-redundant	1		C29F9.12	TRUE	-0.0850547	3.55366	-0.461742	0.655055	0.793105	-7.43289	0.370612	3.55366	2.01197	0.0745943	0.164771	-5.56342	-0.455667	3.55366	-1.74918	0.113664	0.737893	-5.02199	-0.546243	3.55366	-2.96543	0.0155538	0.155269	-3.57299	-0.0905762	3.55366	-0.491717	0.634508	1
873	172592_x_at	172592_x_at	2.24219	2.25015	2.25015	2.25015	2.25015	2.64669	2.25015	2.27058	2.25015	2.25015	2.25015	2.25015	FALSE	unique, non-redundant	1		T20D4.16	TRUE	0.134833	2.28424	1.4079	0.192238	0.332052	-6.55731	0.00680892	2.28424	0.0710973	0.944851	0.998205	-7.4116	0.128025	2.28424	0.945265	0.368832	0.923034	-5.98346	0.12537	2.28424	1.30909	0.222445	0.644202	-6.08381	-0.00265406	2.28424	-0.0277132	0.978486	1
874	172593_x_at	172593_x_at	3.77647	9.94989	3.48377	4.24299	3.8041	8.71569	3.48377	4.55745	3.97942	9.37118	4.05661	4.05661	FALSE	no mapping	0	F45D11.3 /REP_DB=WormBase Gene ID /WP=CE23737 /TR=Q9N2L5 /GB=AAF39817.1 /SUBMIT=ST.LOUIS /CHR=2 /FEA=Sanger Annotation	NA	FALSE	NA	NA	NA	NA	NA	NA	NA	NA	NA	NA	NA	NA	NA	NA	NA	NA	NA	NA	NA	NA	NA	NA	NA	NA	NA	NA	NA	NA	NA
875	172594_x_at	172594_x_at	3.91549	6.06509	3.62735	5.72377	3.40121	5.28599	4.54548	5.67733	4.50921	6.47621	5.16205	7.68687	FALSE	unique, non-redundant	1	This gene encodes a protein containing an F-box, a motif predicted to mediate protein-protein interactions either with homologs of yeast Skp-1p or with other proteins; this gene's encoded protein also contains an FTH/DUF38 motif, which may also mediate protein-protein interaction.	fbxa-60	TRUE	2.00046	5.173	3.25177	0.00976406	0.0320281	-3.66793	1.9177	5.173	3.11724	0.0121413	0.0408054	-3.76141	0.0827586	5.173	0.0951236	0.926269	1	-6.43918	-0.420228	5.173	-0.683086	0.511488	0.870576	-6.69638	-0.502987	5.173	-0.817611	0.434367	1
876	172595_x_at	172595_x_at	6.4816	4.6265	6.76215	7.14273	5.88611	4.56607	6.74263	6.61812	6.8285	7.16822	6.5986	7.51197	FALSE	unique, secondary redundant	0		nspb-3	FALSE	NA	NA	NA	NA	NA	NA	NA	NA	NA	NA	NA	NA	NA	NA	NA	NA	NA	NA	NA	NA	NA	NA	NA	NA	NA	NA	NA	NA	NA
877	172596_x_at	172596_x_at	3.96074	4.14583	3.48437	4.34842	3.09707	3.99966	3.96783	3.99344	3.99344	4.44852	3.99344	5.0983	FALSE	unique, non-redundant	1		fbxa-58	TRUE	0.514256	4.04425	1.58534	0.146821	0.273157	-6.32159	0.664838	4.04425	2.04956	0.0701768	0.157111	-5.50537	-0.150582	4.04425	-0.328247	0.750117	0.988097	-6.38614	-0.282047	4.04425	-0.869492	0.406824	0.800782	-6.54735	-0.131465	4.04425	-0.40528	0.694591	1
878	172597_x_at	172597_x_at	2.1716	2.1716	2.1716	2.1716	2.1716	2.1716	2.1716	2.1716	2.1716	2.1716	2.1716	2.1716	TRUE	unique, non-redundant	1		F36H12.4	FALSE	NA	NA	NA	NA	NA	NA	NA	NA	NA	NA	NA	NA	NA	NA	NA	NA	NA	NA	NA	NA	NA	NA	NA	NA	NA	NA	NA	NA	NA
879	172598_x_at	172598_x_at	3.9735	3.81422	3.81422	3.90177	3.81422	3.80604	4.03327	3.69413	4.24672	3.75132	3.83184	4.33796	FALSE	unique, non-redundant	1		C52B11.4	TRUE	-0.220952	3.91827	-1.35578	0.207705	0.351476	-6.62318	0.0848422	3.91827	0.520601	0.615015	0.760483	-7.26678	-0.305794	3.91827	-1.32681	0.216753	0.85468	-5.57519	-0.187423	3.91827	-1.15005	0.279315	0.699985	-6.26793	0.118371	3.91827	0.726339	0.485808	1
880	172599_x_at	172599_x_at	12.2098	12.2544	12.0848	12.0437	12.2758	12.2119	12.2142	12.1138	12.1941	12.0559	12.1909	11.8748	FALSE	unique, non-redundant	1	The bra-2 gene encodes a homolog of the human BMP receptor-associated molecule (BRAM1), paralogous to bra-1, that may act upon the SMA-6 TGF-beta signalling pathway.	F23H11.5	TRUE	-0.0525042	12.1437	-0.66321	0.523563	0.678495	-7.31184	-0.15258	12.1437	-1.92732	0.0855332	0.183423	-5.69262	0.100075	12.1437	0.89386	0.394316	0.931432	-6.03016	0.163322	12.1437	2.06301	0.0686573	0.368114	-5.02954	0.0632464	12.1437	0.7989	0.444604	1
881	172600_x_at	172600_x_at	4.32681	4.62864	4.27126	4.36182	4.24942	4.36182	4.24942	4.36182	4.36182	4.3638	4.36182	4.76845	FALSE	unique, non-redundant	1		fbxa-57	TRUE	0.138735	4.38891	1.17345	0.270276	0.426478	-6.84007	0.203196	4.38891	1.71868	0.119265	0.235367	-6.00042	-0.0644611	4.38891	-0.385533	0.708659	0.982354	-6.36434	-0.0459442	4.38891	-0.388606	0.706462	0.970112	-6.86414	0.0185169	4.38891	0.15662	0.878948	1
882	172601_x_at	172601_x_at	2.17378	2.17378	2.17378	2.1852	2.17356	2.48974	2.18107	2.17378	2.17356	2.17378	2.20435	2.17378	FALSE	unique, non-redundant	1		math-9	TRUE	0.105466	2.20418	1.31822	0.219495	0.365601	-6.66963	-0.00881518	2.20418	-0.110181	0.914646	0.982751	-7.40769	0.114281	2.20418	1.01003	0.33846	0.915141	-5.92161	0.101512	2.20418	1.2688	0.235861	0.655703	-6.13205	-0.0127695	2.20418	-0.159606	0.876661	1
883	172602_x_at	172602_x_at	9.69187	10.9391	9.77126	10.7919	9.74488	10.8377	9.85306	10.697	9.7016	10.3053	9.50702	10.5227	FALSE	unique, non-redundant	1		B0393.8	TRUE	0.981259	10.197	6.08449	0.000171169	0.00126298	0.607048	0.960104	10.197	5.95331	0.000201392	0.00157256	0.551599	0.021155	10.197	0.0927551	0.928099	1	-6.43942	0.0234908	10.197	0.145659	0.887351	1	-6.93481	0.00233584	10.197	0.0144838	0.988755	1
884	172603_x_at	172603_x_at	2.1716	2.1716	2.1716	2.1716	2.1716	2.1716	2.1716	2.1716	2.1716	2.17485	2.1716	2.1716	TRUE	unique, non-redundant	1		Y87G2A.12	FALSE	NA	NA	NA	NA	NA	NA	NA	NA	NA	NA	NA	NA	NA	NA	NA	NA	NA	NA	NA	NA	NA	NA	NA	NA	NA	NA	NA	NA	NA
885	172604_x_at	172604_x_at	2.1716	2.1716	2.1716	2.17629	2.1716	2.1716	2.1716	2.17412	2.1716	2.1716	2.1716	2.1716	TRUE	unique, non-redundant	1		Y73C8C.3	FALSE	NA	NA	NA	NA	NA	NA	NA	NA	NA	NA	NA	NA	NA	NA	NA	NA	NA	NA	NA	NA	NA	NA	NA	NA	NA	NA	NA	NA	NA
886	172605_x_at	172605_x_at	2.20809	2.20809	2.20809	2.20809	2.20809	2.57441	2.20852	2.20809	2.20809	2.40722	2.18276	2.26516	FALSE	unique, non-redundant	1	abu-5 encodes a transmembrane protein with a predicted signal sequence, a glutamine/asparagine-rich domain and multiple cysteine-rich repeats (DUF139); abu-5 expression is induced by blockage of the unfolded-protein response in the endoplasmic reticulum (ER), and ABU-5 may function within the ER to protect the organism from damage by improperly folded nascent protein.	abu-5	TRUE	0.188483	2.25789	2.32016	0.0450466	0.107901	-5.20966	0.0273243	2.25789	0.336352	0.744196	0.867119	-7.35225	0.161158	2.25789	1.40276	0.193719	0.837532	-5.48249	0.169459	2.25789	2.08598	0.0661354	0.360746	-4.99407	0.00830057	2.25789	0.102177	0.920822	1
887	172606_x_at	172606_x_at	2.1716	2.1716	2.1716	2.1716	2.1716	2.1716	2.1716	2.1716	2.1716	2.1716	2.1716	2.1716	TRUE	unique, non-redundant	1		Y59E9AL.6	FALSE	NA	NA	NA	NA	NA	NA	NA	NA	NA	NA	NA	NA	NA	NA	NA	NA	NA	NA	NA	NA	NA	NA	NA	NA	NA	NA	NA	NA	NA
888	172607_x_at	172607_x_at	9.03039	7.99327	9.05203	8.13479	8.92156	7.76786	9.15633	8.1699	8.79292	7.71228	9.03801	7.60662	FALSE	unique, non-redundant	1		ddl-3	TRUE	-1.09049	8.448	-7.36466	3.916e-05	0.000399967	2.18902	-1.11169	8.448	-7.50783	3.35961e-05	0.000409305	2.46268	0.0211983	8.448	0.101232	0.921551	1	-6.43854	-0.145969	8.448	-0.985812	0.349592	0.756006	-6.43906	-0.167168	8.448	-1.12898	0.287657	1
889	172608_x_at	172608_x_at	2.1716	2.1716	2.1716	2.1716	2.36879	2.1716	2.1716	2.1716	2.1716	2.1716	2.1716	2.1716	TRUE	no mapping	0	Y106G6G.5 /REP_DB=WormBase Gene ID /WP=CE23215 /TR=Q9XWA7 /GB=CAA22056.1 /SUBMIT=HINXTON /CHR=1 /FEA=Sanger Annotation	NA	FALSE	NA	NA	NA	NA	NA	NA	NA	NA	NA	NA	NA	NA	NA	NA	NA	NA	NA	NA	NA	NA	NA	NA	NA	NA	NA	NA	NA	NA	NA
890	172609_x_at	172609_x_at	4.01027	3.79433	3.85333	3.41614	4.22663	3.71822	4.57809	3.71036	3.78835	3.20065	4.76078	3.31997	FALSE	unique, secondary redundant	0		ZK1127.7	FALSE	NA	NA	NA	NA	NA	NA	NA	NA	NA	NA	NA	NA	NA	NA	NA	NA	NA	NA	NA	NA	NA	NA	NA	NA	NA	NA	NA	NA	NA
891	172610_x_at	172610_x_at	2.17619	2.17619	2.34442	2.17619	2.17619	2.17619	2.17619	2.54524	2.17619	2.17619	2.17619	2.17619	TRUE	unique, non-redundant	1		ZC239.14	FALSE	NA	NA	NA	NA	NA	NA	NA	NA	NA	NA	NA	NA	NA	NA	NA	NA	NA	NA	NA	NA	NA	NA	NA	NA	NA	NA	NA	NA	NA
892	172611_x_at	172611_x_at	5.67325	5.72081	5.71657	5.63655	5.63655	5.70214	5.59044	5.88988	5.59044	5.63655	5.55228	5.15535	FALSE	unique, non-redundant	1		Y24F12A.3	TRUE	0.0530847	5.62507	0.346879	0.736532	0.857733	-7.48334	-0.0591739	5.62507	-0.386668	0.707847	0.838256	-7.33243	0.112259	5.62507	0.518696	0.616292	0.971131	-6.30069	0.125907	5.62507	0.822731	0.431594	0.820074	-6.58766	0.0136483	5.62507	0.089184	0.930859	1
893	172612_x_at	172612_x_at	2.1716	2.1716	2.1716	2.1716	2.1716	2.1716	2.1716	2.1716	2.1716	2.1716	2.1716	2.1716	TRUE	unique, non-redundant	1		F55C12.2	FALSE	NA	NA	NA	NA	NA	NA	NA	NA	NA	NA	NA	NA	NA	NA	NA	NA	NA	NA	NA	NA	NA	NA	NA	NA	NA	NA	NA	NA	NA
894	172613_x_at	172613_x_at	9.98538	8.85399	9.98994	8.947	10.0036	8.99659	10.09	9.0252	10.0212	8.95608	9.97105	9.04738	FALSE	unique, non-redundant	1		lsm-3	TRUE	-1.06783	9.49061	-18.4763	1.49442e-08	2.38038e-06	10.4541	-1.01045	9.49061	-17.4836	2.44501e-08	5.3002e-06	9.96418	-0.0573751	9.49061	-0.701977	0.500171	0.955219	-6.18462	-0.0709763	9.49061	-1.22808	0.25009	0.672802	-6.17972	-0.0136012	9.49061	-0.235338	0.819133	1
895	172614_x_at	172614_x_at	7.05036	7.33562	7.09575	6.78515	7.10406	7.05036	7.18484	6.76921	7.17302	7.05036	7.05036	6.69463	FALSE	unique, secondary redundant	0	C36A4.4 encodes a putative UDP-N-acetylglucosamine pyrophosphorylase, paralogous to K06B9.2 and orthologous to human UAP1 (OMIM:602862) and UAP1L1; C36A4.4 is thought to catalyse the fourth step of the hexosamine pathway to UDP-N-acetylglucosamine or UDP-N-acetylgalactosamine; C36A4.4 transcripts are enriched during oogenesis; C36A4.4(RNAi) animals have an osmotically-sensitive embryonic lethal p…	C36A4.4	FALSE	NA	NA	NA	NA	NA	NA	NA	NA	NA	NA	NA	NA	NA	NA	NA	NA	NA	NA	NA	NA	NA	NA	NA	NA	NA	NA	NA	NA	NA
896	172615_x_at	172615_x_at	2.94793	5.06155	3.39034	3.95304	2.81317	5.51984	3.06345	4.25504	3.12661	5.23682	3.39034	6.19825	FALSE	unique, secondary redundant	0		cyb-2.2	FALSE	NA	NA	NA	NA	NA	NA	NA	NA	NA	NA	NA	NA	NA	NA	NA	NA	NA	NA	NA	NA	NA	NA	NA	NA	NA	NA	NA	NA	NA
897	172616_x_at	172616_x_at	2.88545	5.1948	3.14654	4.05829	2.76442	4.78025	2.85028	4.09636	4.59246	3.61583	2.51265	2.44825	FALSE	unique, primary redundant	1		Y116A8C.40	TRUE	1.11618	3.5788	1.7752	0.109078	0.216555	-6.05228	0.697807	3.5788	1.10981	0.295417	0.453704	-6.7759	0.418378	3.5788	0.470506	0.649015	0.971843	-6.32579	0.995994	3.5788	1.58405	0.147114	0.539172	-5.7292	0.577617	3.5788	0.918653	0.381872	1
898	172617_x_at	172617_x_at	10.6731	8.40089	10.7344	9.35313	10.5642	8.37753	10.8146	9.27529	10.6128	8.20282	10.4748	8.60896	FALSE	unique, primary redundant	1		H06I04.3	TRUE	-2.2896	9.67437	-12.6716	4.16547e-07	1.53308e-05	7.02909	-1.59548	9.67437	-8.83006	8.98554e-06	0.000162788	3.86654	-0.69412	9.67437	-2.71639	0.0234219	0.407307	-3.5437	-0.752044	9.67437	-4.16212	0.00235753	0.0466897	-1.6424	-0.0579236	9.67437	-0.320573	0.755739	1
899	172618_x_at	172618_x_at	6.48818	5.95678	6.10828	6.22797	6.28361	6.15896	6.0006	5.74906	5.63512	6.42152	5.91996	5.78377	FALSE	unique, non-redundant	1	his-50 encodes an H4 histone.	his-50	TRUE	0.0434519	6.06115	0.194229	0.850244	0.940338	-7.52864	-0.0893443	6.06115	-0.399366	0.698791	0.830897	-7.327	0.132796	6.06115	0.419735	0.68437	0.977224	-6.3497	0.258822	6.06115	1.15692	0.276634	0.697574	-6.26032	0.126025	6.06115	0.56333	0.586758	1
900	172619_x_at	172619_x_at	2.1716	2.1716	2.1716	2.1716	2.1716	2.1716	2.1716	2.1716	2.1716	2.1716	2.1716	2.1716	TRUE	no mapping	0	C33F10.10 /REP_DB=WormBase Gene ID /WP=CE04142 /TR=Q18387 /GB=AAK31478.1 /SUBMIT=ST.LOUIS /CHR=2 /FEA=Sanger Annotation	NA	FALSE	NA	NA	NA	NA	NA	NA	NA	NA	NA	NA	NA	NA	NA	NA	NA	NA	NA	NA	NA	NA	NA	NA	NA	NA	NA	NA	NA	NA	NA
901	172620_x_at	172620_x_at	10.5829	9.66476	10.5951	9.74631	10.631	9.21056	10.6392	9.77146	10.8258	10.0112	10.8412	9.94157	FALSE	unique, non-redundant	1		Y105C5B.12	TRUE	-1.05106	10.2051	-5.91417	0.000211498	0.00148391	0.380458	-0.872087	10.2051	-4.90712	0.000801449	0.00463506	-0.918107	-0.178972	10.2051	-0.712092	0.494176	0.952779	-6.1773	-0.190928	10.2051	-1.07433	0.310209	0.723074	-6.34936	-0.0119561	10.2051	-0.0672751	0.947811	1
902	172621_x_at	172621_x_at	2.1716	2.1716	2.1716	2.1716	2.1716	2.1716	2.1716	2.1716	2.1716	2.1716	2.1716	2.1716	TRUE	unique, primary redundant	1		Y46G5A.22	FALSE	NA	NA	NA	NA	NA	NA	NA	NA	NA	NA	NA	NA	NA	NA	NA	NA	NA	NA	NA	NA	NA	NA	NA	NA	NA	NA	NA	NA	NA
903	172622_x_at	172622_x_at	5.11107	5.69433	4.78828	4.78828	5.25937	5.44212	4.54636	4.66719	4.74886	4.92172	4.78828	3.77354	FALSE	unique, primary redundant	1		W04E12.7	TRUE	0.31296	4.87745	1.09401	0.301934	0.461659	-6.92739	-0.297969	4.87745	-1.0416	0.324353	0.48477	-6.84785	0.610929	4.87745	1.5101	0.164774	0.812463	-5.34601	0.943054	4.87745	3.29661	0.00908327	0.110806	-3.02842	0.332126	4.87745	1.161	0.275053	1
904	172623_at	172623_at	2.1716	2.1716	2.1716	2.1716	2.1716	2.1716	2.1716	2.1716	2.1716	2.1716	2.1716	2.1716	TRUE	unique, non-redundant	1		Y105C5A.10	FALSE	NA	NA	NA	NA	NA	NA	NA	NA	NA	NA	NA	NA	NA	NA	NA	NA	NA	NA	NA	NA	NA	NA	NA	NA	NA	NA	NA	NA	NA
905	172624_x_at	172624_x_at	2.1716	5.4285	3.90195	5.97261	2.83513	5.33467	5.54852	5.69581	5.4285	5.55713	5.25966	6.25518	FALSE	unique, non-redundant	1		Y38E10A.12	TRUE	1.96169	4.9491	2.62279	0.0273341	0.0729558	-4.71482	1.07116	4.9491	1.43214	0.185389	0.326814	-6.39201	0.890534	4.9491	0.841915	0.42131	0.936193	-6.07513	-0.534435	4.9491	-0.714542	0.49273	0.860579	-6.67345	-1.42497	4.9491	-1.90519	0.0886337	1
906	172625_x_at	172625_x_at	11.1603	10.7145	11.1238	10.9423	11.1607	10.7248	10.9069	10.9102	11.005	10.6444	10.9495	10.7694	FALSE	unique, non-redundant	1		nlp-36	TRUE	-0.414049	10.9176	-5.29314	0.000472907	0.00279017	-0.479851	-0.119451	10.9176	-1.52705	0.16057	0.295176	-6.2669	-0.294598	10.9176	-2.66303	0.0255771	0.419271	-3.62872	-0.179389	10.9176	-2.29328	0.0470846	0.302682	-4.66841	0.115209	10.9176	1.47281	0.174371	1
907	172626_at	172626_at	10.807	11.9537	10.9408	12.241	10.6135	12.0479	10.7049	12.2082	10.8325	11.8915	10.6972	11.9735	FALSE	no mapping	0	F07H5.4 /REP_DB=WormBase Gene ID /WP=CE09231 /TR=SW:Q19177 /GB=CAA92665.1 /SUBMIT=HINXTON /CHR=2 /FEA=Sanger Annotation	NA	FALSE	NA	NA	NA	NA	NA	NA	NA	NA	NA	NA	NA	NA	NA	NA	NA	NA	NA	NA	NA	NA	NA	NA	NA	NA	NA	NA	NA	NA	NA
908	172627_x_at	172627_x_at	12.1883	12.1215	11.3788	11.3788	11.9018	12.5087	11.737	10.9815	12.9547	13.0052	11.486	11.5956	FALSE	unique, non-redundant	1		Y105C5A.12	TRUE	0.196854	11.9365	0.647549	0.533196	0.687225	-7.32269	-0.215286	11.9365	-0.708181	0.496489	0.653855	-7.14456	0.41214	11.9365	0.958646	0.362398	0.919865	-5.97095	1.22649	11.9365	4.03452	0.00285872	0.0530832	-1.84173	0.814346	11.9365	2.67879	0.0249206	1
909	172628_x_at	172628_x_at	4.05298	5.59212	3.51826	4.39584	4.36661	5.14524	6.94297	4.20357	7.62774	8.04006	6.78281	7.6445	FALSE	unique, non-redundant	1		Y38E10A.16	TRUE	0.910031	5.69273	0.640778	0.537394	0.690958	-7.3273	-0.333377	5.69273	-0.23474	0.819583	0.922901	-7.38403	1.24341	5.69273	0.619085	0.550972	0.964622	-6.24108	0.844502	5.69273	0.594637	0.566508	0.905276	-6.75581	-0.398907	5.69273	-0.280881	0.785054	1
910	172629_x_at	172629_x_at	4.67785	4.4863	4.74458	4.72236	4.31122	4.92834	4.72236	4.62962	5.1222	4.69624	4.62962	5.20938	FALSE	unique, non-redundant	1		Y59E9AR.7	TRUE	-0.000129634	4.74	-0.000595618	0.999538	1	-7.54947	0.154935	4.74	0.711865	0.49431	0.651706	-7.14182	-0.155064	4.74	-0.503785	0.626326	0.971407	-6.3087	-0.15016	4.74	-0.689925	0.507373	0.868899	-6.69147	0.00490473	4.74	0.0225353	0.982505	1
911	172630_x_at	172630_x_at	2.1716	2.1716	2.1716	2.19088	2.1716	2.1716	2.1716	2.1716	2.1716	2.1716	2.1716	2.1716	TRUE	unique, non-redundant	1		C35D10.11	FALSE	NA	NA	NA	NA	NA	NA	NA	NA	NA	NA	NA	NA	NA	NA	NA	NA	NA	NA	NA	NA	NA	NA	NA	NA	NA	NA	NA	NA	NA
912	172631_x_at	172631_x_at	6.77311	6.53205	6.58581	6.24566	6.52084	6.69127	6.65683	6.52669	6.74654	6.99682	6.74297	6.53421	FALSE	unique, secondary redundant	0		Y25C1A.7	FALSE	NA	NA	NA	NA	NA	NA	NA	NA	NA	NA	NA	NA	NA	NA	NA	NA	NA	NA	NA	NA	NA	NA	NA	NA	NA	NA	NA	NA	NA
913	172632_x_at	172632_x_at	2.94308	4.80099	3.63476	4.20981	2.94308	3.5071	3.63476	4.62621	3.5071	6.60863	3.97599	6.63554	FALSE	unique, non-redundant	1		Y38E10A.11	TRUE	1.84115	4.25226	2.33474	0.043977	0.106073	-5.18611	1.40868	4.25226	1.78633	0.107169	0.217259	-5.90243	0.43247	4.25226	0.387784	0.707049	0.981748	-6.36341	-0.184951	4.25226	-0.234533	0.819739	1	-6.91632	-0.617421	4.25226	-0.782943	0.453461	1
914	172633_x_at	172633_x_at	4.54522	4.08673	5.05499	4.85781	4.2378	3.25383	5.35037	4.66938	4.49158	4.18573	4.71578	4.5544	FALSE	no mapping	0	Y55H10B.1 /REP_DB=WormBase Gene ID /WP=CE22571 /TR=Q9N4R8 /GB=AAF60812.1 /SUBMIT=ST.LOUIS /CHR=4 /FEA=Sanger Annotation	NA	FALSE	NA	NA	NA	NA	NA	NA	NA	NA	NA	NA	NA	NA	NA	NA	NA	NA	NA	NA	NA	NA	NA	NA	NA	NA	NA	NA	NA	NA	NA
915	172634_x_at	172634_x_at	2.1716	2.1716	2.1716	2.1716	2.1716	2.1716	2.1716	2.1716	2.1716	2.1716	2.1716	2.1716	TRUE	unique, non-redundant	1		F36H12.13	FALSE	NA	NA	NA	NA	NA	NA	NA	NA	NA	NA	NA	NA	NA	NA	NA	NA	NA	NA	NA	NA	NA	NA	NA	NA	NA	NA	NA	NA	NA
916	172635_x_at	172635_x_at	4.76674	9.29011	3.78321	8.23307	3.78321	8.90199	7.18482	7.01771	6.83497	10.9168	7.23832	12.6633	FALSE	unique, non-redundant	1		Y38E10A.15	TRUE	4.57467	7.55119	2.96474	0.0155713	0.0466572	-4.14631	3.2359	7.55119	2.09711	0.0649455	0.148331	-5.43135	1.33877	7.55119	0.613507	0.554495	0.965293	-6.24465	0.3983	7.55119	0.258129	0.802023	1	-6.90997	-0.940474	7.55119	-0.609501	0.557033	1
917	172636_at	172636_at	2.18123	2.18123	2.18123	2.18123	2.18123	2.18123	2.18123	2.18123	2.18123	2.18123	2.18123	2.18123	FALSE	unique, non-redundant	1		F35F10.14	TRUE	0	2.18123	0	1	1	-7.54947	0	2.18123	0	1	1	-7.41439	0	2.18123	0	1	1	-6.44408	-8.88178e-16	2.18123	-2.28941e-14	1	1	-6.94646	-8.88178e-16	2.18123	-2.28941e-14	1	1
918	172637_x_at	172637_x_at	11.1926	10.1675	11.1882	10.6964	10.9805	10.6553	10.9363	10.49	10.7337	9.92585	10.9267	9.80093	FALSE	unique, primary redundant	1		F56B3.11	TRUE	-0.719401	10.6412	-2.83042	0.0194112	0.055556	-4.37021	-0.687947	10.6412	-2.70667	0.0238004	0.0687324	-4.44427	-0.0314544	10.6412	-0.0875076	0.932155	1	-6.43994	-0.0795774	10.6412	-0.31309	0.761236	0.992393	-6.89287	-0.048123	10.6412	-0.189336	0.853966	1
919	172638_x_at	172638_x_at	2.20863	2.20863	2.20863	2.20863	2.20863	2.20863	2.20863	2.20863	2.20863	2.20863	2.20863	2.20863	FALSE	no mapping	0	Y76B12C.5 /REP_DB=WormBase Gene ID /WP=CE23060 /TR=Q9N4C5 /GB=AAF36061.1 /SUBMIT=ST.LOUIS /CHR=4 /FEA=Sanger Annotation	NA	FALSE	NA	NA	NA	NA	NA	NA	NA	NA	NA	NA	NA	NA	NA	NA	NA	NA	NA	NA	NA	NA	NA	NA	NA	NA	NA	NA	NA	NA	NA
920	172639_at	172639_at	2.1716	2.1716	2.1716	2.1716	2.1716	2.1716	2.1716	2.17285	2.1716	2.1716	2.1716	2.1716	TRUE	no mapping	0	Y113G7B.20 /REP_DB=WormBase Gene ID /WP=CE23300 /TR=Q9NAL3 /GB=CAB76741.1 /SUBMIT=HINXTON /CHR=5 /FEA=Sanger Annotation	NA	FALSE	NA	NA	NA	NA	NA	NA	NA	NA	NA	NA	NA	NA	NA	NA	NA	NA	NA	NA	NA	NA	NA	NA	NA	NA	NA	NA	NA	NA	NA
921	172640_x_at	172640_x_at	4.61162	4.15998	4.13597	3.67193	4.83221	4.60652	4.29944	4.13597	4.01866	4.46839	4.11763	4.74279	FALSE	no mapping	0	C30G12.5 /REP_DB=WormBase Gene ID /WP=CE01836 /TR=SW:Q09258 /GB=AAC46674.1 /SUBMIT=ST.LOUIS /CHR=2 /FEA=Sanger Annotation	NA	FALSE	NA	NA	NA	NA	NA	NA	NA	NA	NA	NA	NA	NA	NA	NA	NA	NA	NA	NA	NA	NA	NA	NA	NA	NA	NA	NA	NA	NA	NA
922	172641_x_at	172641_x_at	10.6296	10.2662	10.4264	10.1365	10.7508	10.0384	10.5589	10.2266	10.3872	10.2898	10.6419	10.3708	FALSE	unique, non-redundant	1	his-21 encodes an H2A histone.	his-21	TRUE	-0.391089	10.3936	-3.4205	0.00744726	0.025873	-3.388	-0.297793	10.3936	-2.60453	0.0281708	0.0781189	-4.61306	-0.0932954	10.3936	-0.576979	0.577881	0.966957	-6.26727	-0.0464793	10.3936	-0.406513	0.693716	0.964002	-6.85645	0.046816	10.3936	0.409458	0.69163	1
923	172642_s_at	172642_s_at	6.41864	6.79569	7.00714	6.91717	6.74747	6.80504	7.40184	7.19992	6.94685	7.00252	7.3022	7.43696	FALSE	no mapping	0	F23F12.2 /REP_DB=WormBase Gene ID /WP=CE01249 /TR=SW:P46498 /GB=AAA20604.1 /SUBMIT=ST.LOUIS /CHR=3 /FEA=Sanger Annotation	NA	FALSE	NA	NA	NA	NA	NA	NA	NA	NA	NA	NA	NA	NA	NA	NA	NA	NA	NA	NA	NA	NA	NA	NA	NA	NA	NA	NA	NA	NA	NA
924	172643_s_at	172643_s_at	2.1716	2.1716	2.1716	2.1716	2.17992	2.1716	2.1716	2.1716	2.1716	2.1716	2.1716	2.1716	TRUE	unique, secondary redundant	0		Y55F3AM.3	FALSE	NA	NA	NA	NA	NA	NA	NA	NA	NA	NA	NA	NA	NA	NA	NA	NA	NA	NA	NA	NA	NA	NA	NA	NA	NA	NA	NA	NA	NA
925	172644_at	172644_at	3.55694	3.96622	3.35579	3.7957	3.55694	3.91604	3.55694	3.55694	3.55694	3.55961	3.55694	3.55694	FALSE	unique, non-redundant	1		T19C3.3	TRUE	0.257015	3.62433	2.21945	0.0531605	0.123182	-5.37115	0.146637	3.62433	1.26628	0.236721	0.388043	-6.59806	0.110378	3.62433	0.673992	0.516992	0.958679	-6.2044	0.17743	3.62433	1.53219	0.159313	0.560291	-5.79921	0.0670515	3.62433	0.579021	0.576559	1
926	172645_x_at	172645_x_at	2.95376	2.4128	2.38652	2.38863	2.38672	2.38672	2.38672	2.38672	2.38672	2.38672	2.38672	2.38672	FALSE	unique, secondary redundant	0		C28F5.2	FALSE	NA	NA	NA	NA	NA	NA	NA	NA	NA	NA	NA	NA	NA	NA	NA	NA	NA	NA	NA	NA	NA	NA	NA	NA	NA	NA	NA	NA	NA
927	172646_x_at	172646_x_at	2.28528	2.28528	2.28528	2.28478	2.28528	2.28578	2.28382	2.28528	2.50171	2.28382	2.39578	2.2479	FALSE	no mapping	0	F52C9.6 /REP_DB=WormBase Gene ID /WP=CE01964 /TR=SW:Q10126 /GB=AAA81063.1 /SUBMIT=ST.LOUIS /CHR=3 /FEA=Sanger Annotation	NA	FALSE	NA	NA	NA	NA	NA	NA	NA	NA	NA	NA	NA	NA	NA	NA	NA	NA	NA	NA	NA	NA	NA	NA	NA	NA	NA	NA	NA	NA	NA
928	172647_x_at	172647_x_at	9.96934	10.4963	9.98508	10.241	10.0159	10.1387	10.052	10.1387	10.1374	10.606	10.1387	10.4446	FALSE	unique, non-redundant	1	his-17 encodes an H3 histone; his-17 is contained within the histone gene cluster HIS4.	his-17	TRUE	0.372765	10.197	2.97366	0.0153457	0.0461142	-4.13144	0.216148	10.197	1.72428	0.118218	0.233668	-5.99238	0.156617	10.197	0.883446	0.399628	0.933071	-6.03936	0.138909	10.197	1.10812	0.296106	0.713922	-6.31354	-0.0177078	10.197	-0.14126	0.890728	1
929	172648_at	172648_at	2.86967	2.96582	3.36942	2.86967	2.86967	2.9426	2.86967	2.79675	2.74257	2.4293	2.8433	2.86967	FALSE	unique, non-redundant	1		F54F2.6	TRUE	-0.0480673	2.86984	-0.283359	0.783213	0.892535	-7.50525	-0.182102	2.86984	-1.0735	0.31056	0.469707	-6.81464	0.134035	2.86984	0.558714	0.589776	0.968024	-6.2781	-0.0661264	2.86984	-0.389818	0.705596	0.969578	-6.86363	-0.200161	2.86984	-1.17996	0.267804	1
930	172649_x_at	172649_x_at	8.53539	8.04303	8.29708	7.97677	8.80032	8.26486	8.22669	8.13947	8.31056	8.25331	8.65322	8.41179	FALSE	unique, non-redundant	1	his-61 encodes an H2A histone.	his-61	TRUE	-0.361689	8.32604	-2.19253	0.0555606	0.127638	-5.41396	-0.216318	8.32604	-1.3113	0.221728	0.370476	-6.54382	-0.145372	8.32604	-0.623124	0.548429	0.964256	-6.23848	0.0110552	8.32604	0.067016	0.948012	1	-6.94399	0.156427	8.32604	0.948247	0.367391	1
931	172650_x_at	172650_x_at	4.54758	4.49638	4.51902	4.74215	4.78615	4.29781	4.09615	4.13638	4.47243	4.68269	4.49383	4.58463	FALSE	unique, non-redundant	1	his-18 encodes an H4 histone; by homology, HIS-18 is predicted to function as a nucleosome component required for packaging of DNA into chromatin; his-18 is a replication-dependent histone locus that resides in the HIS4 cluster on chromosome V.	his-18	TRUE	-0.109763	4.48793	-0.600324	0.562872	0.713478	-7.35395	0.118053	4.48793	0.645666	0.534362	0.689253	-7.18909	-0.227816	4.48793	-0.881048	0.400858	0.933233	-6.04147	0.00457468	4.48793	0.0250203	0.980576	1	-6.94612	0.23239	4.48793	1.27101	0.235107	1
932	172651_x_at	172651_x_at	2.19475	2.1716	2.1716	2.1716	2.1716	2.1716	2.1716	2.1716	2.1716	2.20593	2.1716	2.94779	FALSE	unique, non-redundant	1		C03C10.5	TRUE	0.00372566	2.24107	0.0212035	0.983539	1	-7.54922	0.258732	2.24107	1.4725	0.174453	0.313343	-6.33941	-0.255006	2.24107	-1.02622	0.33117	0.914236	-5.90564	-0.24729	2.24107	-1.40738	0.192389	0.604879	-5.96195	0.0077168	2.24107	0.0439179	0.965914	1
933	172652_x_at	172652_x_at	4.34183	4.38589	4.34183	4.39459	4.34183	4.36039	4.34183	5.24681	4.34183	4.27253	4.34183	4.34183	FALSE	unique, non-redundant	1		C02B8.7	TRUE	-0.00222186	4.42108	-0.011159	0.991336	1	-7.5494	0.319247	4.42108	1.60338	0.142786	0.270694	-6.16285	-0.321469	4.42108	-1.14165	0.282616	0.899094	-5.7861	-0.321469	4.42108	-1.61453	0.140339	0.52714	-5.68742	-8.88178e-16	4.42108	-4.46075e-15	1	1
934	172653_at	172653_at	2.80309	4.7274	3.56811	5.51867	2.78094	5.21656	3.59697	5.63072	3.60605	5.3102	3.56811	4.75759	FALSE	unique, non-redundant	1		C28H8.2	TRUE	2.02136	4.25704	7.1037	5.20784e-05	0.000497933	1.88312	1.7246	4.25704	6.06079	0.000176242	0.00142869	0.693885	0.29676	4.25704	0.737448	0.479346	0.948606	-6.15852	-0.217607	4.25704	-0.764739	0.463706	0.842389	-6.63496	-0.514367	4.25704	-1.80765	0.1036	1
935	172654_x_at	172654_x_at	8.47745	10.1612	8.66068	10.4572	8.39377	10.4475	8.57315	10.5154	9.30745	10.8205	9.13829	10.0956	FALSE	unique, primary redundant	1		Y71F9B.13	TRUE	1.75019	9.58735	6.36203	0.000122238	0.00096904	0.967888	1.56536	9.58735	5.69016	0.000281001	0.00202466	0.196477	0.184831	9.58735	0.475084	0.645871	0.971843	-6.3235	0.120347	9.58735	0.437469	0.671923	0.95437	-6.84237	-0.0644836	9.58735	-0.234401	0.819838	1
936	172655_x_at	172655_x_at	11.6571	11.1161	11.4039	11.0509	11.5278	11.3258	11.61	11.1827	11.7216	11.9297	11.581	11.6359	FALSE	unique, non-redundant	1		F47B7.1	TRUE	-0.178294	11.4785	-0.845221	0.419555	0.581274	-7.169	-0.241821	11.4785	-1.14638	0.280753	0.438226	-6.73588	0.0635273	11.4785	0.212951	0.836038	0.999667	-6.41961	0.1674	11.4785	0.793574	0.447547	0.831749	-6.61182	0.103872	11.4785	0.492417	0.634032	1
937	172656_x_at	172656_x_at	7.89936	9.76869	8.37818	10.1807	8.0434	10.0432	8.25476	10.1572	9.18623	10.4464	8.82806	9.85788	FALSE	unique, secondary redundant	0		Y71F9B.13	FALSE	NA	NA	NA	NA	NA	NA	NA	NA	NA	NA	NA	NA	NA	NA	NA	NA	NA	NA	NA	NA	NA	NA	NA	NA	NA	NA	NA	NA	NA
938	172657_x_at	172657_x_at	3.12233	3.27687	3.30471	3.4102	3.24693	3.30471	3.49189	3.68059	3.30471	3.30471	3.30471	3.78161	FALSE	unique, non-redundant	1		C03B8.2	TRUE	0.0707757	3.37783	0.711668	0.494426	0.652579	-7.2768	0.257034	3.37783	2.58454	0.0291163	0.0800175	-4.64599	-0.186258	3.37783	-1.32432	0.217543	0.855392	-5.57816	-0.328706	3.37783	-3.30522	0.00895834	0.110317	-3.01432	-0.142448	3.37783	-1.43235	0.185332	1
939	172658_x_at	172658_x_at	2.17705	2.17705	2.30127	2.17705	2.17705	2.17705	2.17705	2.45176	2.17705	2.17705	2.24451	2.17705	FALSE	unique, non-redundant	1		C03B8.1	TRUE	0	2.21591	0	1	1	-7.54947	0.0276756	2.21591	0.365383	0.723135	0.849956	-7.34114	-0.0276756	2.21591	-0.258365	0.801847	0.994038	-6.4081	-0.0915693	2.21591	-1.20893	0.257023	0.679221	-6.20176	-0.0638937	2.21591	-0.843547	0.420443	1
940	172659_x_at	172659_x_at	9.66349	9.68607	9.5206	8.92608	9.57712	9.77966	9.79702	8.72494	9.9413	10.3735	9.94067	10.0819	FALSE	unique, non-redundant	1		T23F2.5	TRUE	0.219094	9.66769	0.65496	0.528625	0.683377	-7.31758	-0.508465	9.66769	-1.52	0.162306	0.297561	-6.27635	0.727559	9.66769	1.53793	0.157919	0.809043	-5.30965	0.702095	9.66769	2.09884	0.0647623	0.355881	-4.97415	-0.0254631	9.66769	-0.0761196	0.940964	1
941	172660_s_at	172660_s_at	10.6791	10.6241	10.6112	10.5	10.8013	10.4398	10.5974	10.0768	10.5257	9.83843	10.6223	10.0338	FALSE	unique, non-redundant	1		Y38E10A.24	TRUE	-0.367922	10.4458	-1.87264	0.0933867	0.19151	-5.90827	-0.406763	10.4458	-2.07033	0.0678434	0.153471	-5.47311	0.0388409	10.4458	0.139789	0.891857	1	-6.43352	0.0972124	10.4458	0.49479	0.63242	0.936923	-6.81368	0.0583715	10.4458	0.297098	0.773031	1
942	172661_x_at	172661_x_at	3.58796	3.41904	3.366	3.36381	4.04262	3.40437	3.37193	3.40765	3.33444	3.37837	3.366	3.40516	FALSE	unique, non-redundant	1	his-31 encodes an H4 histone; his-31 is contained within the histone gene cluster HIS5.	his-31	TRUE	-0.254413	3.45395	-1.77986	0.108275	0.215164	-6.04548	0.0242268	3.45395	0.169489	0.869102	0.956277	-7.39854	-0.27864	3.45395	-1.3784	0.200868	0.846011	-5.51259	0.00838532	3.45395	0.0586632	0.954482	1	-6.94457	0.287025	3.45395	2.00801	0.0750744	1
943	172662_x_at	172662_x_at	3.28225	3.43711	3.00426	4.28456	3.2084	3.57207	3.28225	3.94505	3.00549	3.19453	3.28225	2.79609	FALSE	unique, non-redundant	1		Y57G11C.21	TRUE	0.235858	3.35786	0.737323	0.479419	0.639479	-7.25736	0.485648	3.35786	1.5182	0.162753	0.298121	-6.27876	-0.24979	3.35786	-0.552163	0.594074	0.96818	-6.28191	-0.273996	3.35786	-0.856548	0.413579	0.807443	-6.5587	-0.0242061	3.35786	-0.0756715	0.94131	1
944	172663_x_at	172663_x_at	5.14217	5.40276	5.36676	6.28097	4.35953	5.36676	5.36676	5.66385	3.87036	6.07467	4.74751	6.77711	FALSE	unique, non-redundant	1		Y57G11C.20	TRUE	1.15738	5.36827	3.00135	0.0146662	0.0444868	-4.08524	1.0803	5.36827	2.80145	0.0203587	0.0610325	-4.28701	0.0770843	5.36827	0.141349	0.89066	1	-6.43328	-0.625909	5.36827	-1.62312	0.138481	0.523276	-5.67557	-0.702993	5.36827	-1.82302	0.101094	1
945	172664_x_at	172664_x_at	2.1716	2.1716	2.1716	2.1716	2.1716	2.1716	2.1716	2.1716	2.1716	2.1716	2.1716	2.1716	TRUE	unique, non-redundant	1		Y57G11C.18	FALSE	NA	NA	NA	NA	NA	NA	NA	NA	NA	NA	NA	NA	NA	NA	NA	NA	NA	NA	NA	NA	NA	NA	NA	NA	NA	NA	NA	NA	NA
946	172665_s_at	172665_s_at	2.1716	2.1716	2.1716	2.1716	2.1716	2.1716	2.1716	2.1716	2.1716	2.1716	2.1716	2.1716	TRUE	unique, non-redundant	1		ZC190.9	FALSE	NA	NA	NA	NA	NA	NA	NA	NA	NA	NA	NA	NA	NA	NA	NA	NA	NA	NA	NA	NA	NA	NA	NA	NA	NA	NA	NA	NA	NA
947	172666_x_at	172666_x_at	6.43679	6.54293	6.53946	6.53946	4.95448	7.00466	5.93741	6.70371	6.27966	6.63035	6.53946	6.74697	FALSE	unique, primary redundant	1	The protein product of this gene is predicted to contain a glutamine/asparagine (Q/N)-rich ('prion') domain, by the algorithm of Michelitsch and Weissman (as of the WS77 release of WormBase, i.e., in wormpep77).	pqn-72	TRUE	0.835669	6.40461	2.35119	0.0428012	0.103759	-5.15952	0.324602	6.40461	0.91328	0.384545	0.54687	-6.97329	0.511067	6.40461	1.01675	0.335419	0.915141	-5.915	0.062599	6.40461	0.176125	0.864035	1	-6.92944	-0.448468	6.40461	-1.26178	0.238264	1
948	172667_x_at	172667_x_at	4.06583	4.13444	3.8858	4.22719	3.10819	4.41294	3.8554	4.60549	3.97196	4.29895	4.10487	4.93255	FALSE	unique, secondary redundant	0	The protein product of this gene is predicted to contain a glutamine/asparagine (Q/N)-rich ('prion') domain, by the algorithm of Michelitsch and Weissman (as of the WS77 release of WormBase, i.e., in wormpep77).	pqn-72	FALSE	NA	NA	NA	NA	NA	NA	NA	NA	NA	NA	NA	NA	NA	NA	NA	NA	NA	NA	NA	NA	NA	NA	NA	NA	NA	NA	NA	NA	NA
949	172668_x_at	172668_x_at	11.214	10.3809	11.3803	10.3664	11.4867	10.301	11.3561	10.4298	11.1202	9.94094	11.0946	10.1823	FALSE	unique, non-redundant	1		Y39A3CL.3	TRUE	-1.06604	10.7711	-7.37908	3.85563e-05	0.00039597	2.20569	-0.950865	10.7711	-6.58183	9.42757e-05	0.000883914	1.36155	-0.115178	10.7711	-0.563745	0.586486	0.968024	-6.27515	-0.118553	10.7711	-0.820616	0.432738	0.82076	-6.58944	-0.00337472	10.7711	-0.0233596	0.981865	1
950	172669_x_at	172669_x_at	2.18546	2.18546	2.18518	2.18518	2.3366	2.51757	2.22694	2.18546	2.18546	2.17193	2.18546	2.1716	FALSE	unique, non-redundant	1		ssp-10	TRUE	0.0558122	2.22686	0.612721	0.554992	0.705624	-7.34595	-0.0184477	2.22686	-0.202524	0.843942	0.940348	-7.39178	0.0742599	2.22686	0.576465	0.578214	0.966957	-6.26758	0.110908	2.22686	1.21758	0.253874	0.676022	-6.19184	0.0366478	2.22686	0.40233	0.696685	1
951	172670_x_at	172670_x_at	7.39132	7.42471	7.48988	7.31587	7.2371	7.14968	7.46708	7.13937	7.2371	6.96506	7.2371	6.81419	FALSE	unique, secondary redundant	0	rrf-1 encodes an RNA-directed RNA polymerase (RdRP) homolog required for somatic (but not germline) RNAi; RRF-1 is also required for 'transitive interference'.	rrf-1	FALSE	NA	NA	NA	NA	NA	NA	NA	NA	NA	NA	NA	NA	NA	NA	NA	NA	NA	NA	NA	NA	NA	NA	NA	NA	NA	NA	NA	NA	NA
952	172671_x_at	172671_x_at	6.0151	5.88788	5.59043	5.57762	6.10298	5.77275	5.74816	6.07783	5.74553	5.71891	5.96715	5.72773	FALSE	unique, non-redundant	1	his-38 encodes an H4 histone; by homology, HIS-38 is predicted to function as a nucleosome component required for packaging of DNA into chromatin; his-38 is a replication-dependent histone locus that does not reside in a cluster, but exists as a single histone locus on the X chromosome.	his-38	TRUE	-0.16136	5.82767	-1.07627	0.309385	0.469002	-6.94625	0.0258115	5.82767	0.172161	0.867061	0.955021	-7.39804	-0.187172	5.82767	-0.882772	0.399973	0.933187	-6.03995	-0.00121422	5.82767	-0.00809882	0.993712	1	-6.94643	0.185958	5.82767	1.24033	0.245738	1
953	172672_x_at	172672_x_at	2.17198	2.17198	2.17198	2.17198	2.17198	2.17198	2.17198	2.17198	2.17198	2.17198	2.17198	2.17198	TRUE	no mapping	0	(ST.LOUIS) protein_id:AAG23471.1	NA	FALSE	NA	NA	NA	NA	NA	NA	NA	NA	NA	NA	NA	NA	NA	NA	NA	NA	NA	NA	NA	NA	NA	NA	NA	NA	NA	NA	NA	NA	NA
954	172673_x_at	172673_x_at	2.1716	2.1716	2.1716	2.1716	2.1716	2.1716	2.1716	2.1716	2.1716	2.1716	2.1716	2.1716	TRUE	unique, primary redundant	1	vit-3 encodes a vitellogenin, a precursor of the lipid-binding protein related to vertebrate vitellogenins and mammalian ApoB-100, a core LDL particle constituent (OMIM:107730); VIT-3 is a major yolk component, but as loss of VIT-3 activity via RNA-mediated interference (RNAi) does not result in any abnormalities, VIT-3 likely functions redundantly with other vitellogenins to provide essential nu…	vit-3	FALSE	NA	NA	NA	NA	NA	NA	NA	NA	NA	NA	NA	NA	NA	NA	NA	NA	NA	NA	NA	NA	NA	NA	NA	NA	NA	NA	NA	NA	NA
955	172674_x_at	172674_x_at	7.28402	7.28402	7.4513	7.33685	7.19677	7.29047	7.28402	7.29162	7.28402	7.18618	7.41372	7.05176	FALSE	no mapping	0	(ST.LOUIS) TR:O17371 protein_id:AAB71288.1	NA	FALSE	NA	NA	NA	NA	NA	NA	NA	NA	NA	NA	NA	NA	NA	NA	NA	NA	NA	NA	NA	NA	NA	NA	NA	NA	NA	NA	NA	NA	NA
956	172675_x_at	172675_x_at	10.1713	11.7806	10.7493	12.4827	10.256	11.7789	10.6494	12.3098	10.095	13.1983	10.7483	13.4868	FALSE	unique, secondary redundant	0	hil-7 encodes a histone H1.1 isoform that is required in the germline for chromatin silencing (assayed by silencing of transgenic DNA), for proliferation and differentiation, and for fertility; hil-7(RNAi) phenotypes resemble the Mes phenotype resulting from the desilencing of genes required for somatic differentiation in the germline; HIL-7 is required in both the hermaphrodite and the male germ…	hil-7	FALSE	NA	NA	NA	NA	NA	NA	NA	NA	NA	NA	NA	NA	NA	NA	NA	NA	NA	NA	NA	NA	NA	NA	NA	NA	NA	NA	NA	NA	NA
957	172676_x_at	172676_x_at	3.1908	3.1908	3.1908	3.1908	3.1908	3.1908	3.1908	3.5851	3.58205	3.1908	3.1908	3.12634	FALSE	no mapping	0	(ST.LOUIS) TR:Q21475 protein_id:AAA93433.1	NA	FALSE	NA	NA	NA	NA	NA	NA	NA	NA	NA	NA	NA	NA	NA	NA	NA	NA	NA	NA	NA	NA	NA	NA	NA	NA	NA	NA	NA	NA	NA
958	172677_x_at	172677_x_at	2.1716	2.25218	2.1716	2.1716	2.1716	2.1716	2.1716	2.1716	2.1716	2.1716	2.1716	2.1716	TRUE	no mapping	0	(ST.LOUIS) TR:Q21474 protein_id:AAA93432.1	NA	FALSE	NA	NA	NA	NA	NA	NA	NA	NA	NA	NA	NA	NA	NA	NA	NA	NA	NA	NA	NA	NA	NA	NA	NA	NA	NA	NA	NA	NA	NA
959	172678_at	172678_at	2.1716	2.1716	2.1716	2.1716	2.1716	2.1716	2.1716	2.1716	2.1716	2.1716	2.1716	2.1716	TRUE	unique, secondary redundant	0		ksr-1	FALSE	NA	NA	NA	NA	NA	NA	NA	NA	NA	NA	NA	NA	NA	NA	NA	NA	NA	NA	NA	NA	NA	NA	NA	NA	NA	NA	NA	NA	NA
960	172679_x_at	172679_x_at	6.48781	6.28772	5.96299	5.89896	6.03445	6.23845	5.96299	5.63057	5.68266	5.96319	5.92617	5.96299	FALSE	unique, non-redundant	1	his-46 encodes an H4 histone.	his-46	TRUE	0.0948116	6.00325	0.511744	0.62096	0.7646	-7.40664	-0.119877	6.00325	-0.647035	0.533515	0.688482	-7.18816	0.214689	6.00325	0.81938	0.433407	0.937092	-6.09393	0.332282	6.00325	1.79349	0.105959	0.461454	-5.43385	0.117593	6.00325	0.634708	0.541174	1
961	172680_x_at	172680_x_at	5.96307	6.16553	6.02308	6.06723	5.96865	6.33493	5.98816	6.02361	5.94747	5.9306	5.92063	5.67662	FALSE	unique, secondary redundant	0		B0361.2	FALSE	NA	NA	NA	NA	NA	NA	NA	NA	NA	NA	NA	NA	NA	NA	NA	NA	NA	NA	NA	NA	NA	NA	NA	NA	NA	NA	NA	NA	NA
962	172681_x_at	172681_x_at	3.38238	2.90125	2.90125	2.90125	3.05133	2.92966	2.90125	2.90125	2.90125	2.90125	2.90125	2.90125	FALSE	unique, secondary redundant	0		D2092.1	FALSE	NA	NA	NA	NA	NA	NA	NA	NA	NA	NA	NA	NA	NA	NA	NA	NA	NA	NA	NA	NA	NA	NA	NA	NA	NA	NA	NA	NA	NA
963	172682_x_at	172682_x_at	2.1716	2.44151	2.1716	2.1716	2.1716	2.43046	2.1716	2.20276	2.1716	2.41394	2.1716	2.1716	FALSE	unique, secondary redundant	0		ZC155.4	FALSE	NA	NA	NA	NA	NA	NA	NA	NA	NA	NA	NA	NA	NA	NA	NA	NA	NA	NA	NA	NA	NA	NA	NA	NA	NA	NA	NA	NA	NA
964	172683_x_at	172683_x_at	6.91311	6.09611	5.7017	5.73606	7.35864	5.73606	6.14968	5.5968	7.13546	5.73606	5.7017	5.65047	FALSE	no mapping	0	(HINXTON) TR:Q19732 protein_id:CAA95819.1	NA	FALSE	NA	NA	NA	NA	NA	NA	NA	NA	NA	NA	NA	NA	NA	NA	NA	NA	NA	NA	NA	NA	NA	NA	NA	NA	NA	NA	NA	NA	NA
965	172684_x_at	172684_x_at	2.1716	2.1716	2.1716	2.1716	2.40552	2.1716	2.1716	2.1716	2.1716	2.1716	2.1716	2.1716	TRUE	unique, primary redundant	1	F23F12.8 encodes a large (980-residue) protein, predicted to be secreted, with two chitin-binding peritrophin-A domains, separated by a low-complexity region; F23F12.8 is synthesized in larval and adult pharynx, a known site of chitin deposition; like CEJ-1 and CPG-2 in embryos, F23F12.8 might participate in chitin synthesis, and its peritrophin-A domains might enable mechanical cross-linking of …	F23F12.8	FALSE	NA	NA	NA	NA	NA	NA	NA	NA	NA	NA	NA	NA	NA	NA	NA	NA	NA	NA	NA	NA	NA	NA	NA	NA	NA	NA	NA	NA	NA
966	172685_x_at	172685_x_at	7.22688	6.66253	6.80988	6.70629	7.25758	7.04267	6.6042	6.64004	6.59406	6.81384	6.98812	6.74752	FALSE	unique, non-redundant	1	his-20 encodes an H2B histone; by homology, HIS-20 is predicted to function as a nucleosome component required for packaging of DNA into chromatin.	his-20	TRUE	-0.186493	6.84113	-1.02485	0.331783	0.492277	-6.99956	-0.102785	6.84113	-0.564838	0.585773	0.735904	-7.24107	-0.0837087	6.84113	-0.325276	0.752292	0.988097	-6.38718	0.141733	6.84113	0.778876	0.455737	0.837227	-6.62371	0.225442	6.84113	1.23889	0.246248	1
967	172686_x_at	172686_x_at	4.20979	3.92023	4.03091	3.92023	3.92023	4.03686	3.72659	3.92023	3.97126	5.70313	3.8123	3.92023	FALSE	unique, non-redundant	1		F12A10.7	TRUE	0.519645	4.091	1.3257	0.217104	0.363034	-6.66045	0.0636282	4.091	0.162326	0.87458	0.959687	-7.39985	0.456017	4.091	0.82263	0.431649	0.937092	-6.09124	0.633178	4.091	1.61534	0.140164	0.526997	-5.68631	0.177161	4.091	0.451967	0.661824	1
968	172687_x_at	172687_x_at	2.55832	2.55832	2.55832	2.56247	2.55832	2.55832	2.55832	2.55832	2.55832	2.55832	2.55832	2.55832	FALSE	unique, non-redundant	1	msp-74 encodes a protein that belongs to a family of proteins called the Major Sperm Proteins (MSPs) that is conserved in nematodes; this family consists of closely related, small, basic proteins that make up 15% of sperm protein; this multigene family consists of over fifty genes, including many pseudogenes; MSPs are involved in both extracellular signaling and cytoskeletal functions during repr…	msp-74	TRUE	-8.88178e-16	2.55867	-2.28877e-14	1	1	-7.54947	0.00138113	2.55867	0.0355907	0.972374	1	-7.41369	-0.00138113	2.55867	-0.0251664	0.980463	1	-6.44373	-0.00138113	2.55867	-0.0355907	0.972374	1	-6.94577	0	2.55867	0	1	1
969	172688_x_at	172688_x_at	2.1716	2.1716	2.19568	2.1716	2.1716	2.1716	2.1716	2.1716	2.1716	2.1716	2.1716	2.1716	TRUE	unique, non-redundant	1		F21H12.2	FALSE	NA	NA	NA	NA	NA	NA	NA	NA	NA	NA	NA	NA	NA	NA	NA	NA	NA	NA	NA	NA	NA	NA	NA	NA	NA	NA	NA	NA	NA
970	172689_x_at	172689_x_at	6.97077	10.4168	7.89204	9.86558	7.01962	9.95284	7.90497	9.15645	10.6044	9.75151	7.97507	7.92544	FALSE	no mapping	0	(HINXTON) TR:Q23299 protein_id:CAA92569.1	NA	FALSE	NA	NA	NA	NA	NA	NA	NA	NA	NA	NA	NA	NA	NA	NA	NA	NA	NA	NA	NA	NA	NA	NA	NA	NA	NA	NA	NA	NA	NA
971	172690_x_at	172690_x_at	2.21839	2.1716	2.1716	2.1716	2.1716	2.1716	2.1716	2.1716	2.1716	2.1716	2.1716	2.1716	TRUE	unique, primary redundant	1		F12A10.6	FALSE	NA	NA	NA	NA	NA	NA	NA	NA	NA	NA	NA	NA	NA	NA	NA	NA	NA	NA	NA	NA	NA	NA	NA	NA	NA	NA	NA	NA	NA
972	172691_x_at	172691_x_at	2.1716	2.1716	2.1716	2.1716	2.1716	2.1716	2.1716	2.1716	2.1716	2.1716	2.1716	2.1716	TRUE	unique, non-redundant	1		T28D9.11	FALSE	NA	NA	NA	NA	NA	NA	NA	NA	NA	NA	NA	NA	NA	NA	NA	NA	NA	NA	NA	NA	NA	NA	NA	NA	NA	NA	NA	NA	NA
973	172692_x_at	172692_x_at	8.9966	7.89074	8.72778	8.42189	9.00907	8.33478	8.95838	8.30287	8.52697	7.8926	8.48208	7.72951	FALSE	unique, non-redundant	1	his-36 encodes an UNSPECIFIED histone.	C50F4.6	TRUE	-0.804839	8.43944	-3.58786	0.00571022	0.0208948	-3.11211	-0.571328	8.43944	-2.5469	0.0309844	0.083886	-4.70791	-0.233511	8.43944	-0.736069	0.480145	0.948606	-6.15956	-0.112048	8.43944	-0.499493	0.62923	0.935786	-6.81118	0.121463	8.43944	0.541466	0.601129	1
974	172693_at	172693_at	2.48776	2.73923	2.48776	2.48776	2.48776	2.48776	2.48776	2.48776	2.48776	2.48776	2.48776	2.48776	FALSE	unique, secondary redundant	0		F22D6.7	FALSE	NA	NA	NA	NA	NA	NA	NA	NA	NA	NA	NA	NA	NA	NA	NA	NA	NA	NA	NA	NA	NA	NA	NA	NA	NA	NA	NA	NA	NA
975	172694_x_at	172694_x_at	7.27689	7.27326	6.91886	7.14935	7.2923	7.15476	7.71606	7.3063	7.70563	7.58546	7.54311	7.43925	FALSE	unique, secondary redundant	0		T22C1.2	FALSE	NA	NA	NA	NA	NA	NA	NA	NA	NA	NA	NA	NA	NA	NA	NA	NA	NA	NA	NA	NA	NA	NA	NA	NA	NA	NA	NA	NA	NA
976	172695_x_at	172695_x_at	2.1716	2.1716	2.1716	2.1716	2.1716	2.1716	2.1716	2.1716	2.1716	2.1716	2.1716	2.1716	TRUE	unique, primary redundant	1		ssq-3	FALSE	NA	NA	NA	NA	NA	NA	NA	NA	NA	NA	NA	NA	NA	NA	NA	NA	NA	NA	NA	NA	NA	NA	NA	NA	NA	NA	NA	NA	NA
977	172696_x_at	172696_x_at	2.35214	2.1716	2.1716	2.1716	2.1716	2.1716	2.1716	2.1716	2.1716	2.1716	2.1716	2.1716	TRUE	unique, non-redundant	1	vit-5 encodes a vitellogenin, a lipid-binding protein precursor related to vertebrate vitellogenins and mammalian ApoB-100, a core LDL particle constituent; by homology, VIT-5 is predicted to function as a lipid transport protein; loss of vit-5 activity via large-scale RNA-mediated interference (RNAi) screens indicates that VIT-5 is required for embryogenesis and normal rates of postembryonic gro…	vit-5	FALSE	NA	NA	NA	NA	NA	NA	NA	NA	NA	NA	NA	NA	NA	NA	NA	NA	NA	NA	NA	NA	NA	NA	NA	NA	NA	NA	NA	NA	NA
978	172697_x_at	172697_x_at	12.7025	13.4534	12.5911	12.3945	12.5857	13.376	12.667	12.5529	12.7923	13.4335	12.7164	12.6456	FALSE	unique, primary redundant	1	gpd-3 encodes a predicted glyceraldehyde 3-phosphate dehydrogenase that affects embryonic viability; GPD-3 interacts with LIN-2 in two-hybrid assays.	gpd-3	TRUE	0.727414	12.8259	9.20975	6.33535e-06	0.00010199	4.14075	-0.127165	12.8259	-1.61003	0.141321	0.268444	-6.15363	0.85458	12.8259	7.65074	2.88927e-05	0.0113521	2.96141	0.889964	12.8259	11.2678	1.14896e-06	0.000335951	6.14752	0.035384	12.8259	0.447995	0.664583	1
979	172698_x_at	172698_x_at	11.9773	12.0618	11.895	11.8809	11.7714	12.0351	12.1652	11.9401	12.2086	12.6085	12.0756	12.2429	FALSE	unique, primary redundant	1		col-119	TRUE	0.249351	12.0719	1.39363	0.196374	0.337359	-6.57551	-0.0239543	12.0719	-0.133881	0.896397	0.973349	-7.4045	0.273305	12.0719	1.08011	0.307759	0.904879	-5.85104	0.213826	12.0719	1.19508	0.262132	0.683971	-6.21754	-0.0594786	12.0719	-0.332427	0.747061	1
980	172699_x_at	172699_x_at	3.59787	3.25062	4.45417	2.97111	4.64421	3.59787	4.4215	2.842	4.70449	3.11866	4.40201	2.96993	FALSE	unique, primary redundant	1		ZK1127.7	TRUE	-0.993144	3.74787	-3.81401	0.00400968	0.015715	-2.74296	-1.49821	3.74787	-5.75362	0.000259088	0.00189611	0.283006	0.505065	3.74787	1.37152	0.202928	0.846363	-5.52103	0.394698	3.74787	1.51577	0.163357	0.567843	-5.8211	-0.110367	3.74787	-0.423845	0.681476	1
981	172700_x_at	172700_x_at	11.8959	12.0596	11.9383	11.8985	11.9813	12.1021	12.2532	12.1234	12.3195	12.5982	12.1919	12.2996	FALSE	unique, primary redundant	1		col-157	TRUE	0.187763	12.1384	1.05191	0.319844	0.479996	-6.97176	-0.020661	12.1384	-0.11575	0.910353	0.980591	-7.40699	0.208424	12.1384	0.825663	0.430011	0.936879	-6.08873	0.146164	12.1384	0.818861	0.433689	0.821077	-6.59091	-0.0622601	12.1384	-0.348803	0.735135	1
982	172701_x_at	172701_x_at	15.033	14.9533	15.0396	15.0499	14.9298	15.0722	15.2134	15.0664	15.304	15.4835	15.2553	15.3067	FALSE	unique, non-redundant	1		col-125	TRUE	0.0807374	15.1423	0.530482	0.608419	0.753066	-7.39615	-0.0284513	15.1423	-0.186938	0.855791	0.946801	-7.39512	0.109189	15.1423	0.507293	0.623958	0.971407	-6.30684	0.0286732	15.1423	0.188396	0.854681	1	-6.92699	-0.0805154	15.1423	-0.529024	0.60939	1
983	172702_x_at	172702_x_at	5.3517	4.91687	4.87099	5.06912	5.61474	5.54015	4.98344	5.06912	5.06912	5.65641	5.06929	5.10363	FALSE	unique, non-redundant	1	his-62 encodes an H2B histone.	his-62	TRUE	0.0259588	5.19288	0.135089	0.895469	0.970079	-7.53938	0.106045	5.19288	0.551855	0.594277	0.743239	-7.24882	-0.0800862	5.19288	-0.294698	0.774806	0.991143	-6.39732	0.290524	5.19288	1.51188	0.16433	0.569492	-5.82627	0.37061	5.19288	1.92864	0.0853508	1
984	172703_x_at	172703_x_at	13.5588	13.8384	13.7062	13.935	13.129	13.962	13.9073	13.958	13.9658	14.5007	13.8311	13.9741	FALSE	unique, secondary redundant	0		col-160	FALSE	NA	NA	NA	NA	NA	NA	NA	NA	NA	NA	NA	NA	NA	NA	NA	NA	NA	NA	NA	NA	NA	NA	NA	NA	NA	NA	NA	NA	NA
985	172704_x_at	172704_x_at	2.1716	2.1716	2.1716	2.1716	2.1716	2.1716	2.1716	2.1716	2.1716	2.1716	2.1716	2.1716	TRUE	unique, non-redundant	1		ssp-9	FALSE	NA	NA	NA	NA	NA	NA	NA	NA	NA	NA	NA	NA	NA	NA	NA	NA	NA	NA	NA	NA	NA	NA	NA	NA	NA	NA	NA	NA	NA
986	172705_x_at	172705_x_at	12.6524	12.9299	12.7628	13.0352	12.3396	13.2415	13.0576	13.1268	13.2056	13.633	12.9216	13.1619	FALSE	unique, non-redundant	1		col-159	TRUE	0.535561	13.0057	2.36121	0.0420994	0.102504	-5.14328	0.193908	13.0057	0.854912	0.414439	0.577303	-7.02582	0.341653	13.0057	1.06512	0.314141	0.90672	-5.86645	0.160177	13.0057	0.706196	0.497665	0.864025	-6.67962	-0.181477	13.0057	-0.800104	0.443941	1
987	172706_x_at	172706_x_at	11.8088	6.10559	11.4162	6.41096	11.8138	6.91745	11.5311	6.658	10.9997	10.16	11.1527	11.2703	FALSE	unique, non-redundant	1		F53F1.4	TRUE	-3.81309	9.68704	-2.84016	0.0191029	0.0548411	-4.354	-3.25357	9.68704	-2.4234	0.0379942	0.0980504	-4.90989	-0.559519	9.68704	-0.29469	0.774812	0.991143	-6.39733	-0.3854	9.68704	-0.287063	0.780464	0.997832	-6.90137	0.17412	9.68704	0.129692	0.899619	1
988	172707_x_at	172707_x_at	2.1716	2.29162	2.2192	2.26238	2.2192	2.2192	2.1716	2.2192	2.2192	2.66167	2.21714	2.86292	FALSE	unique, secondary redundant	0		tat-4	FALSE	NA	NA	NA	NA	NA	NA	NA	NA	NA	NA	NA	NA	NA	NA	NA	NA	NA	NA	NA	NA	NA	NA	NA	NA	NA	NA	NA	NA	NA
989	172708_x_at	172708_x_at	5.82551	8.38143	6.23988	7.65329	5.72829	8.0107	5.87452	7.21581	7.82574	6.86161	5.33937	5.83241	FALSE	no mapping	0	T21D12.6_rc /REP_DB=WormBase Gene ID /WP=CE18270 /TR=O16780 /GB=AAC48088.1 /SUBMIT=ST.LOUIS /CHR=4 /FEA=Sanger Annotation /REVCOMP	NA	FALSE	NA	NA	NA	NA	NA	NA	NA	NA	NA	NA	NA	NA	NA	NA	NA	NA	NA	NA	NA	NA	NA	NA	NA	NA	NA	NA	NA	NA	NA
990	172709_x_at	172709_x_at	13.7949	13.7232	13.8908	14.0605	13.4891	13.9946	14.1717	14.0731	14.134	14.5701	14.1462	14.1416	FALSE	unique, primary redundant	1		col-147	TRUE	0.289949	14.0158	1.32685	0.216738	0.362662	-6.65904	0.0221539	14.0158	0.10138	0.921438	0.986649	-7.40872	0.267795	14.0158	0.86654	0.408358	0.933233	-6.0541	0.00421389	14.0158	0.0192834	0.985029	1	-6.94626	-0.263582	14.0158	-1.20619	0.258027	1
991	172710_x_at	172710_x_at	13.0196	13.1533	13.1209	13.2371	12.9155	13.2518	13.4435	13.266	13.4645	13.8098	13.2814	13.3409	FALSE	unique, non-redundant	1		col-146	TRUE	0.271779	13.2754	1.42456	0.187507	0.326301	-6.53591	-0.000637027	13.2754	-0.00333905	0.997408	1	-7.41439	0.272416	13.2754	1.00968	0.33862	0.915141	-5.92195	0.123668	13.2754	0.648219	0.532782	0.88595	-6.7207	-0.148749	13.2754	-0.779684	0.455284	1
992	172711_x_at	172711_x_at	2.28564	2.26338	2.24367	2.24433	2.18904	2.4578	2.24433	2.24433	2.24367	2.24433	2.24301	2.28429	FALSE	unique, non-redundant	1		F59F5.4	TRUE	0.0823851	2.26565	1.30919	0.222413	0.368917	-6.68067	0.0139794	2.26565	0.222148	0.829082	0.92939	-7.38719	0.0684057	2.26565	0.768656	0.461489	0.944892	-6.13462	0.0641859	2.26565	1.01999	0.333963	0.743434	-6.40515	-0.00421977	2.26565	-0.0670569	0.94798	1
993	172712_x_at	172712_x_at	4.87948	5.52937	4.66007	5.37653	4.87948	5.32388	4.87948	4.87948	4.87948	4.87948	3.93314	4.64154	FALSE	unique, secondary redundant	0		W02B3.6	FALSE	NA	NA	NA	NA	NA	NA	NA	NA	NA	NA	NA	NA	NA	NA	NA	NA	NA	NA	NA	NA	NA	NA	NA	NA	NA	NA	NA	NA	NA
994	172713_x_at	172713_x_at	10.1834	11.5507	8.48502	11.0292	10.2003	11.3146	8.04557	11.1201	8.43439	9.97844	7.1481	8.27821	FALSE	non-unique	0		nspc-13, nspc-12	FALSE	NA	NA	NA	NA	NA	NA	NA	NA	NA	NA	NA	NA	NA	NA	NA	NA	NA	NA	NA	NA	NA	NA	NA	NA	NA	NA	NA	NA	NA
995	172714_x_at	172714_x_at	4.01223	3.99176	4.01223	4.28852	4.01223	4.17204	4.03271	4.01223	4.03525	4.01223	4.12656	4.01223	FALSE	unique, non-redundant	1	msp-31 encodes a member of the major sperm protein family; msp-31 has a C. briggsae homolog as predicted by the Wobble Aware Bulk Aligner (WABA); expression is enriched in sperm.	msp-31	TRUE	0.0387712	4.06002	0.456796	0.658476	0.795524	-7.43534	0.0471602	4.06002	0.555635	0.591794	0.74132	-7.24658	-0.00838905	4.06002	-0.0698895	0.945786	1	-6.44143	-0.0456528	4.06002	-0.537874	0.603508	0.92479	-6.78993	-0.0372637	4.06002	-0.439036	0.670828	1
996	172715_x_at	172715_x_at	9.09087	10.2406	7.18539	9.73138	9.04345	10.1566	6.49027	9.74804	7.3479	8.68357	6.06627	7.23074	FALSE	non-unique	0		nspc-14, nspc-15	FALSE	NA	NA	NA	NA	NA	NA	NA	NA	NA	NA	NA	NA	NA	NA	NA	NA	NA	NA	NA	NA	NA	NA	NA	NA	NA	NA	NA	NA	NA
997	172716_x_at	172716_x_at	10.3706	11.8905	8.767	11.3632	10.6173	11.582	8.30491	11.372	8.74224	10.1939	7.31883	8.66412	FALSE	non-unique	0		nspc-9, nspc-10	FALSE	NA	NA	NA	NA	NA	NA	NA	NA	NA	NA	NA	NA	NA	NA	NA	NA	NA	NA	NA	NA	NA	NA	NA	NA	NA	NA	NA	NA	NA
998	172717_x_at	172717_x_at	7.75924	8.16094	7.52907	8.46665	7.5027	7.60235	7.61051	8.08324	7.6683	7.76063	7.07596	7.32497	FALSE	unique, primary redundant	1	slo-2 encodes a high-conductance potassium channel; by homology, SLO-2 is predicted to play a role in regulating cellular excitability, however loss of slo-2 activity via large-scale RNAi screens does not result in any obvious abnormalities; when expressed in Xenopus oocytes, SLO-2 exhibits a synergistic dependence on both calcium and chloride; in addition, expression of a dominant negative SLO-2…	slo-2	TRUE	0.197894	7.71204	0.711405	0.494581	0.652684	-7.277	0.553108	7.71204	1.98836	0.0775036	0.169795	-5.59968	-0.355214	7.71204	-0.902943	0.389724	0.929614	-6.02207	-0.116982	7.71204	-0.420537	0.683805	0.96091	-6.85019	0.238232	7.71204	0.856418	0.413648	1
999	172718_x_at	172718_x_at	2.29208	2.17193	2.20731	2.17193	2.19826	2.1716	2.17193	2.17227	2.17193	2.17193	2.17193	2.17193	FALSE	unique, secondary redundant	0		ZC178.1	FALSE	NA	NA	NA	NA	NA	NA	NA	NA	NA	NA	NA	NA	NA	NA	NA	NA	NA	NA	NA	NA	NA	NA	NA	NA	NA	NA	NA	NA	NA
1000	172719_x_at	172719_x_at	2.1716	2.17451	2.1716	2.1724	2.1716	2.1716	2.1716	2.1716	2.1716	2.1716	2.1716	2.1716	TRUE	unique, non-redundant	1		ssp-31	FALSE	NA	NA	NA	NA	NA	NA	NA	NA	NA	NA	NA	NA	NA	NA	NA	NA	NA	NA	NA	NA	NA	NA	NA	NA	NA	NA	NA	NA	NA
1001	172720_x_at	172720_x_at	8.46068	8.93805	8.33719	9.15648	7.93297	8.84012	8.18809	9.28679	8.2443	8.89859	7.88694	8.62055	FALSE	unique, primary redundant	1	plc-1 encodes a predicted phospholipase C that affects fertility and possesses two functional domains not commonly seen in other phospholipases: a C-terminal Ras-associating domain with structural similarity to RalGDS and AF-6, and an N-terminal CDC25-like domain that possesses structural homology to guanine nucleotide exchange proteins for Ras.	plc-1	TRUE	0.679603	8.5659	3.48749	0.00669358	0.0237534	-3.27732	0.883866	8.5659	4.5357	0.00135873	0.00706214	-1.47706	-0.204263	8.5659	-0.741196	0.477178	0.948369	-6.1557	-0.129017	8.5659	-0.662074	0.524258	0.879408	-6.71118	0.0752458	8.5659	0.386136	0.708228	1
[truncated: 21,624 more rows]
[truncated: 7 more columns]
