# Supplementary material for: daf-16/FoxO promotes gluconeogenesis and trehalose synthesis during starvation to support survival
Source: eLife. 2017 Oct 24;6:e30057. doi: 10.7554/eLife.30057 (PMC5655125; doi:10.7554/eLife.30057)
Supplement: Figure 2—source data 1. [file elife-30057-fig2-data1.xlsx]

## Sheet: Fig 2A
Condition	Experiment	Gly	Ala	Ser	Pro	Val	Leu/Ile	Met	His	Phe	Tyr	Asx	Glx	Orn	Cit	Arg	C2	C3	C4/Ci4	C5:1	C5	C4-OH	C6	C5-OH/C3-DC	C4-DC/Ci4-DC	C8:1	C8	C5-DC	C8:1-OH/C6:1-DC	C6-DC/C8-OH	C10:3	C10:2	C10:1	C10	C7-DC	C8:1-DC	C10-OH/C8-DC	C12:2	C12:1	C12	C12:2-OH/C10:2-DC	C12:1-OH/C10:1-DC	C12-OH/C10-DC	C14:3	C14:2	C14:1	C14	C14:3-OH/C12:3-DC	C14:2-OH/C12:2-DC
daf-16 fed	1	26.577	94.8029	34.3691	25.2648	15.9818	35.7001	9.05662	5.88396	16.4513	10.4568	9.18285	46.7411	2.96358	0.309212	21.4653	0.159371	0.0476729	0.0259005	0.0134722	0.0411918	0.00724447	0.00395253	0.00783129	0.00622934	0.00191323	0.00635629	0.00277464	0.00195251	0.00334043	0.00267391	0.000478325	0.00170158	0.00095665	0.00249356	0.00153771	0.00210528	0.000956946	0.00130013	0.00263985	0.00314928	0.00216194	0.00190659	0.00199171	0.00153208	0.00163422	0.00248538	0.00059581	0.00340463
daf-16 fed	3	20.5943	78.4211	29.3397	17.6609	15.0353	22.1027	6.08148	5.02388	9.78509	6.61434	6.99129	36.6958	2.45411	0.216988	16.7939	0.125104	0.0546366	0.0268439	0.00816493	0.03348	0.00389948	0.0045839	0.0101306	0.00483477	0.000828304	0.00352029	0.00338524	0.00108224	0.00163504	0.00269393	0	0.000646231	0.00241363	0.00245256	0.00151373	0.000779799	0.000720823	0.000838775	0.00165134	0.0025016	0.0018762	0.00109868	0.00202833	0.00131841	0.00172408	0.00385382	0.000490179	0.00294107
daf-16 fed	4	21.6405	95.3349	36.7003	7.7214	8.8836	13.6702	5.3566	3.13582	6.28161	4.11995	12.6449	46.9169	2.46884	0.378712	29.6376	0.0750784	0.0213333	0.00765219	0.00881306	0	0.0120749	0.00189858	0.011089	0.0096698	0.00151768	0.00582501	0.00150323	0.00277493	0.00317492	0.00268743	0	0.00079998	0.00132497	0.00204995	0.000746936	0.00103098	0	0.00107306	0.00163064	0.00219802	0.000732672	0	0.00455885	0	0.00181811	0.00985037	0.000759808	0.00238797
daf-16 fed	5	47.8275	127.961	34.2091	40.8559	26.5969	72.2155	17.6376	8.15295	26.3294	15.3107	19.9286	69.7944	3.50847	0.39377	45.1093	0.224429	0.115615	0.0490996	0.0187484	0.0441217	0.00847985	0.0145659	0.018313	0.0255227	0.00190534	0.018278	0.0051843	0.00277463	0.00427017	0.0123382	0.00143651	0.00186943	0.00226299	0.00525408	0.00175986	0.0049339	0.000895645	0.000534244	0.00314261	0.00200024	0.00152959	0.00317685	0.00117661	0.000529474	0.000588305	0.00223556	0	0.00111778
daf-16 fed	6	39.0312	115.11	30.3551	38.1042	25.092	65.5954	16.6707	7.21427	24.9204	14.6079	18.8825	57.1752	2.68069	0.391773	42.9194	0.236778	0.107884	0.0297487	0.0229497	0.0381434	0.00998332	0.00984446	0.0121449	0.0234371	0.00172918	0.0172652	0.00771482	0.00179578	0.00349704	0.0108455	0.00141772	0.00144135	0.00217383	0.00578901	0.00218863	0.00330181	0.000509422	0.000867905	0.00250938	0.00141282	0.00105961	0.00218987	0.00148346	0.000565126	0	0.00268435	0.00120089	0.00120089
daf-16 fed	7	42.7681	161.466	38.5201	29.7661	21.2501	50.0555	10.6316	7.14743	17.0295	10.3773	18.5558	75.4536	3.97301	0.308032	36.0806	0.1936	0.0524997	0.0362144	0.0235144	0.0524342	0.00636327	0.0128226	0.0158876	0.0198158	0.00172378	0.0151326	0.00462216	0.00314341	0.00340085	0.00827855	0.00113813	0.00134137	0.00470157	0.00402411	0.00225036	0.00221791	0.000811429	0.000216381	0.00182842	0.00445577	0.00202535	0.00178231	0.00121521	0.000810141	0	0.00267346	0.00234941	0.00178231
daf-16 fed	8	74.2623	201.205	48.9683	62.0252	40.673	110.758	27.0817	12.0512	39.5479	24.0299	30.4647	97.0662	5.80451	0.544983	63.8034	0.294378	0.215997	0.0806865	0.0285212	0.0954115	0.0110261	0.0186052	0.0245989	0.0301979	0.00117461	0.0221541	0.00728557	0.00236391	0.00500515	0.0127704	0.000990466	0.00138665	0.0031959	0.00471462	0.00209849	0.00577876	0.000295265	0.000379627	0.00145524	0.00529054	0.0015003	0.0023689	0.00134238	0	0.000434298	0.00422454	0.000908078	0.00201356
daf-16 starved	1	21.6	78.0435	40.1154	6.22706	6.239	15.913	4.77295	2.52942	7.8618	5.11983	22.7374	37.9515	2.87866	0.424224	25.4825	0.0477418	0.0107348	0.00608798	0.0191615	0.0112841	0.00331811	0.00558745	0.00736241	0.00612595	0.00226786	0.0082131	0.00376773	0.00339891	0.00125018	0.00333641	0.00139863	0.00219562	0.00231282	0.00203935	0.00192684	0.000795724	0	0	0.00232141	0.00234087	0.00150969	0.000610661	0.00666638	0	0.000644587	0.00363004	0.00244264	0.00113651
daf-16 starved	3	19.0688	74.6461	29.6245	3.53759	7.01514	5.81508	2.30253	2.2115	3.42089	2.65773	18.9381	34.274	2.51135	0.461539	18.6747	0.0918174	0.0319867	0.00637695	0.0052849	0	0.00353989	0.005065	0.00367988	0.00378822	0.000995963	0.00361037	0.00213421	0.00355283	0.00215323	0.00250698	0.000876673	0.00233779	0.00344517	0.00121504	0.00233003	0.00100968	0.000543674	0.000944956	0.00236886	0.0022037	0.00233726	0	0.00654434	0.00196998	0.00200337	0.00520876	0.00270455	0.0025376
daf-16 starved	4	30.0392	91.7593	41.2969	6.04041	6.08181	13.8186	4.09042	2.36635	6.73582	4.33128	29.8377	46.8825	3.04316	0.427698	26.1754	0.0746046	0.0148238	0.00939334	0.0103908	0.0174512	0.00886834	0.00617086	0.00381931	0.0056617	0	0.00674787	0.00230813	0.00389813	0.00189036	0.00487266	0.00181991	0.00263006	0.00306449	0.00183165	0.00243097	0.00172935	0.000474335	0	0.00152183	0.00224309	0.00252348	0.00155487	0.00853905	0.00168232	0.00165683	0.00351758	0	0
daf-16 starved	5	68.8148	168.799	50.4862	22.8816	11.3772	43.9731	9.34106	4.91528	18.3561	11.3615	51.3291	78.5128	5.52909	0.640892	61.0656	0.450535	0.335298	0.0164779	0.0240495	0.0161364	0.00248252	0.0249421	0.012537	0.0250448	0.00290575	0.0167081	0.00684926	0.00568409	0.00393278	0.0114296	0.00122899	0.00316466	0.00255016	0.00467017	0.00201177	0.00390088	0	0.000760549	0.00171737	0.0016534	0.00257196	0.00257196	0.00257196	0.00220454	0.000459279	0.00220454	0.00156155	0.000734847
daf-16 starved	6	54.2761	147.537	34.9419	12.7484	7.27435	25.8435	4.72733	3.43185	12.0157	7.7304	42.4393	52.4758	4.50595	0.406572	32.5824	0.304635	0.268856	0.016162	0.0188225	0.024698	0.00306776	0.0139308	0.012383	0.0164496	0.000730322	0.00848565	0.00479926	0.00880341	0.00271825	0.00413915	0.00105023	0.00271825	0.00176068	0.00327425	0.000764616	0.00221985	0.000813946	0	0.00157856	0.00110816	0.00110816	0.00120051	0.000738777	0.000738777	0	0.00120051	0.00064643	0.00064643
daf-16 starved	7	59.6101	187.047	50.0101	11.3995	3.97829	15.6946	4.20582	3.31181	7.19787	4.44537	37.5371	63.0983	4.51844	0.4086	40.4301	0.280793	0.0288528	0.0134366	0.0213224	0.0179665	0.00556592	0.0162908	0.0101643	0.0209678	0.00158764	0.0145625	0.00487242	0.00714797	0.00345242	0.00685622	0.000899575	0.00165327	0.00204228	0.00393868	0.00153369	0.00248497	0	0.000330035	0.00091245	0.00472461	0.00181716	0.00152641	0.00130835	0.000654177	0.000581491	0.00268939	0.00167179	0.00356163
daf-16 starved	8	66.464	173.875	45.1187	14.6347	7.04873	28.1913	6.85965	3.4362	11.9574	7.51221	39.9671	59.7389	4.97749	0.420967	44.0827	0.315293	0.318866	0.020682	0.0160756	0.034526	0.00672861	0.0162108	0.0128962	0.0162096	0.00136438	0.0125441	0.0043375	0.00895314	0.00406961	0.00654755	0.00101288	0.00108523	0.00146506	0.00470266	0.00145871	0.00268633	0	0	0	0.00243332	0.00097333	0.00145999	0.0010274	0.000594813	0.000919256	0.00237925	0.000432591	0.00183851
WT fed	1	29.451	79.4256	33.9355	8.62222	18.622	44.4152	11.412	5.25673	20.8973	13.3963	9.23827	44.6463	3.08111	0.462476	19.9404	0.120431	0.0428626	0.0158156	0.00624724	0.0306648	0.00599329	0.00276944	0.00777127	0.00588831	0.00115048	0.00615101	0.00223756	0.0011516	0.00310227	0.00351747	0.00115943	0.00164514	0.00140229	0.00275757	0.00123956	0.00144396	0.000665935	0	0.00272308	0.00287421	0.00227896	0.000901379	0.0028572	0.00136057	0.00110546	0.00537426	0.00153064	0.00363953
WT fed	3	27.4935	74.3882	32.4328	8.37236	18.6238	42.5106	11.0452	5.47671	19.608	12.4617	7.78958	38.0417	2.77855	0.34575	18.3672	0.0983856	0.0316324	0.0177316	0.01623	0.0305393	0.0092343	0.00382901	0.00719389	0.00764977	0	0.00965523	0.00400184	0.00148317	0.00488111	0.00350781	0.000910304	0.00118497	0.00331947	0.00151456	0.00132095	0.000772753	0	0.000951081	0.00252961	0.00274285	0.00243619	0.00219768	0.00396946	0.00151623	0.00115847	0.00482127	0.00120958	0.00185696
WT fed	4	35.8204	102.505	40.3671	10.171	22.0495	51.495	13.3594	5.56548	23.3458	14.0161	12.4703	53.5402	2.9035	0.448112	25.5744	0.103231	0.0508942	0.0245865	0.0131881	0.0416516	0.00363739	0.00489271	0.00976596	0.0089756	0.000525386	0.00691273	0.00449031	0.00188478	0.00287617	0.00498958	0.00152583	0.00224846	0.0018981	0.00301742	0.00145035	0.0012779	0.00107527	0.00105044	0.00220706	0.0038957	0.00151832	0.0014503	0.00335253	0.000742537	0.00174875	0.00626496	0.00204623	0.00326201
WT fed	5	55.2289	144.729	37.3065	22.3963	35.0016	94.9088	25.3035	9.0562	36.9183	22.6847	23.4956	86.1233	4.12817	0.459613	49.0131	0.19982	0.101623	0.032393	0.0199291	0.0397582	0.007865	0.00640609	0.0156467	0.0261241	0.0015826	0.0153133	0.00686537	0.00289052	0.00514751	0.0111067	0.00217779	0.00190062	0.00277174	0.00512771	0.00271912	0.00452132	0.000758824	0	0.00202353	0.00361053	0.00171648	0.00343296	0.0015981	0.00112459	0.00100621	0.00207161	0.000769457	0.00278188
WT fed	6	60.8265	161.864	38.4308	23.6134	36.3662	94.8349	25.3735	8.86363	35.7506	21.3914	27.8562	90.4147	4.87464	0.394887	43.3777	0.395544	0.164521	0.0575836	0.0271126	0.0571465	0.0124543	0.00534009	0.0156279	0.0233961	0.00107982	0.0151689	0.00685601	0.00465847	0.00484116	0.0125748	0.00137014	0.00115701	0.00216177	0.0045519	0.00138581	0.00427898	0.000413311	0.000461936	0.00143443	0.00182054	0.00118335	0.00259426	0	0.000864754	0.00027308	0.00286734	0.000591674	0.000773728
WT fed	7	32.9993	144.306	34.5466	11.6648	18.7795	41.8317	8.5569	6.41523	16.6813	9.22783	15.3335	75.0175	3.28873	0.201636	23.9869	0.245069	0.0440942	0.0330228	0.0168821	0.042514	0.00606575	0.00376668	0.0131719	0.0142356	0.00192082	0.00867062	0.00407501	0.00231197	0.0036832	0.00934354	0.000940731	0.000845064	0.0019293	0.00307731	0	0.00292831	0.000725712	0	0.00148962	0.00224042	0.00109637	0.00138238	0.00133472	0	0.000476684	0.00281244	0.000238342	0.00195441
WT fed	8	79.5622	215.816	51.4168	30.5877	50.0711	139.841	32.1845	12.067	49.8325	29.4932	30.9728	107.108	5.95706	0.514341	59.5519	0.229667	0.152246	0.0749439	0.0417489	0.0769745	0.0116069	0.00780593	0.0271294	0.031083	0.00171513	0.0221463	0.00594279	0.00243207	0.00494431	0.0126681	0.000841869	0.00146993	0.0020579	0.00522493	0.00122709	0.00452424	0.000789608	0.000650893	0.00158989	0.00411489	0.00123846	0.00251687	0.00107866	0.000639206	0.000319603	0.00351563	0.000439454	0.00251687
WT starved	1	39.4682	147.554	48.4483	5.28173	5.90477	8.21923	3.08781	4.90435	4.77322	3.78892	28.2407	61.3128	6.31018	1.38828	35.0902	0.114551	0.0196171	0.0137385	0.00837904	0.0179064	0.00644128	0.00501441	0.0096866	0.00638752	0.00131847	0.0107653	0.00152328	0.00415117	0.00171582	0.00143907	0.00156084	0.0016494	0.00764922	0.00147228	0.000531056	0.00145342	0.00128571	0.000773292	0.00758385	0.00144191	0	0.000985303	0.00879563	0.00124965	0.00180238	0.0105259	0.00175432	0.00144191
WT starved	3	26.0187	102.115	34.1717	3.47115	4.64649	5.63758	1.99333	2.81597	3.15948	2.58006	16.5497	39.6751	3.60999	0.678042	23.3469	0.0748213	0.0217168	0.00530188	0.0130069	0.0235231	0.00488072	0.00437098	0.00543504	0.00658722	0	0.00465772	0.00282694	0.00390375	0.00209545	0.00127279	0.000294915	0.00185486	0.00316646	0.00187038	0.00157419	0	0.000542148	0.000986318	0.00441557	0.00279685	0.00158376	0.000909818	0.00732909	0.000724485	0.00099406	0.00599806	0.00124679	0.001668
WT starved	4	50.3552	180.716	62.9925	7.78448	7.79196	14.1964	4.44796	4.41903	7.2223	4.75634	32.8815	72.797	5.70344	0.760011	39.2812	0.138271	0.0481914	0.00779456	0.0110597	0.0231267	0.00747674	0.00371042	0.00834951	0.0067561	0.00151029	0.0074705	0.00392481	0.00500869	0.00313442	0.00385954	0.000869495	0.00268056	0.00319883	0.00300674	0.00158159	0.000340189	0	0.000887489	0.00439904	0.00390498	0.00117338	0.00127506	0.0078353	0.00146696	0.00217112	0.0055641	0.00364166	0.00108858
WT starved	5	80.1154	204.355	53.3126	19.0312	10.0105	41.7644	8.72087	5.48915	17.5034	10.2242	53.5965	87.5347	7.57328	0.555428	59.1975	0.4704	0.278389	0.0137698	0.0156479	0.0303526	0.0063449	0.00550602	0.0165545	0.0205593	0.00283873	0.0162295	0.00510399	0.00616333	0.00280151	0.00700379	0.000967796	0.00211387	0.00198653	0.00478804	0.00229802	0.0036199	0.000671104	0	0.00227769	0.00197966	0.0016751	0.00175124	0.00144668	0.000456845	0	0.00197966	0	0.00182738
WT starved	6	78.0696	167.179	41.5755	11.7955	7.5887	30.7463	5.89016	4.36769	14.0172	8.31077	53.0976	67.4237	8.50319	0.372361	38.9457	0.311412	0.236838	0.0128874	0.0139092	0.0194356	0.00437766	0.00367059	0.0111966	0.0112759	0.00139131	0.00903314	0.00404934	0.00935122	0.00315396	0.00533038	0.00035044	0.00186287	0.00162309	0.00361507	0.00156114	0.0018557	0.000397649	2.94555e-05	0.00166423	0.00308792	0.00104769	0.00110283	0.00104769	0.000937403	0.00187481	0.00275707	0.000275707	0.00215051
WT starved	7	47.2981	175.344	42.886	5.83386	2.03893	4.87374	1.09996	3.0016	2.9394	1.62448	28.6992	55.0057	4.5296	0.28315	27.2418	0.246119	0.0299687	0.00401392	0.0193833	0.0184378	0.00399223	0.00259136	0.00701455	0.00734302	0.00119456	0.00516471	0	0.00792635	0.00243407	0.00246528	0.000343267	0.00159151	0.00127945	0.00371352	0.000996724	0.0013705	0	0.000323935	0.00161968	0.00251895	0.00111954	0.00130612	0.0016793	0.000559768	0.000559768	0.0016793	0.00139942	0.00149271
WT starved	8	77.9993	230.681	51.1355	15.4003	8.88058	37.2117	5.80108	5.00584	16.1334	9.16174	51.7326	82.0635	7.8504	0.503177	51.4106	0.299742	0.25308	0.0159925	0.0221518	0.0293062	0.00772319	0.00562688	0.0122467	0.0163378	0.00208227	0.0104914	0.00352384	0.00787804	0.00256081	0.00455255	0	0.00099587	0.00186726	0.00393013	0.00139161	0.00309561	0.00122121	0.000582203	0.00244241	0.0020203	0.00122281	0.00138231	0.00138231	0.00037216	0.00101015	0.0035621	0.00101015	0.00143547
[truncated: 40 more columns]

## Sheet: Fig 2B
						1	5	9	13	2	6	10	14	3	7	11	15	4	8	12	16
						N2 fed	N2 fed	N2 fed	N2 fed	N2 starved	N2 starved	N2 starved	N2 starved	GR1307 fed	GR1307 fed	GR1307 fed	GR1307 fed	GR1307 starved	GR1307 starved	GR1307 starved	GR1307 starved							t-tests:
																												N2	GR1307	fed	starved
CAS	Annotation	RT	Reverse	SimPeak	Count	1	5	9	13	2	6	10	14	3	7	11	15	4	8	12	16	Ghost		N2 fed	N2 starved	GR1307 fed	GR1307 starved	fed v starved	fed v starved	N2 v GR1307	N2 v GR1307
563-96-2	Glyoxylic acid	5.8877	61.6	4	8		12.2192	15.0191		13.9041		14.3615		13.6926				13.5817		14.8553	13.2481			13.6191	14.1328	13.6926	13.895	0.776433	#DIV/0!	#DIV/0!	0.692708
105-60-2	epsilon-Caprolactam	6.2368	91	7	17	14.3984	15.6121	14.9862	14.3526	14.3809	15.061	14.6481	15.334	14.7556	15.0993	13.9444	13.9126	15.1477	15.1888	14.8768	15.4817	15.7523		14.8373	14.856	14.428	15.1738	0.960898	0.0810402	0.366402	0.253996
142-08-5	2-Hydroxypyridine	6.4176	94.2	9	17	14.023	14.1234	14.0689	14.1061	14.2588	13.9303	14.307	14.2731	14.2561	13.9934	14.3441	14.0467	14.1417	14.2791	14.0429	14.0131	13.8391		14.0803	14.1923	14.1601	14.1192	0.29592	0.706107	0.41671	0.521115
127-17-3	Pyruvic acid	6.5742	84.1	10	11		14.9554	13.5488	12.9748			12.7033	13.922	12.6861	13.6417	15.376	14.5816			14.1828	14.6973			13.8263	13.3126	14.0713	14.44	0.592975	0.59458	0.779652	0.286711
79-33-4	Lactic acid	6.7345	98.3	11	17	19.8734	19.9162	19.6803	20.7187	19.1372	19.1578	19.4279	19.8902	20.2639	20.1263	20.6978	20.4908	19.9883	19.6249	20.6483	19.8916	14.2027		20.0471	19.4033	20.3947	20.0383	0.0704784	0.217344	0.245856	0.0652782
124-18-5	C10 hydrocarbon	6.7605	81.8	12	17	16.2752	16.2611	16.5966	16.617	16.7573	16.6856	16.8559	16.217	16.6632	16.3748	16.5522	15.7933	16.4157	16.9191	16.4819	16.9311	16.0665		16.4375	16.6289	16.3459	16.687	0.313734	0.206477	0.692438	0.779327
56-41-7	Alanine	7.3906	99	17	16	21.2481	22.0511	22.1932	22.517	22.2436	21.7432	22.2999	22.8213	21.5295	21.3194	22.2602	22.0715	22.1752	21.5572	22.3275	22.2232			22.0023	22.277	21.7951	22.0708	0.461472	0.367916	0.575268	0.49192
1120-21-4	C11 hydrocarbon	7.434	77.6	18	17	14.6542	15.1478	15.6585	15.2051	15.2679	15.1979	15.4573	15.3396	14.8531	14.9113	15.2513	14.3177	15.0501	15.7505	15.3443	15.6128	15.0741		15.1664	15.3157	14.8334	15.4394	0.527513	0.0517132	0.28225	0.49597
	Dodecamethylpentasiloxane	8.3586	0	27	17	15.125	15.2848	17.0747	17.0147	15.864	15.3002	16.1099	16.3869	16.2704	16.7282	15.8124	18.6923	15.5188	15.8648	16.5236	15.9504	14.941		16.1248	15.9152	16.8758	15.9644	0.735875	0.250151	0.400112	0.879643
80-60-4	2-Aminobutanoic acid	8.4271	81.6	28	16	13.9108	14.7499	15.6631	15.5444	12.1752	12.2429	12.3573	12.7812	14.8573	14.3844	15.0744	14.6011	12.1532	11.7448	12.7262	12.1674			14.9671	12.3891	14.7293	12.1979	0.00506878	8.99652e-05	0.613639	0.465469
141-82-2	Malonic acid	8.7799	82.7	33	15	15.3842	15.9944	15.8166	16.0542	16.1099	15.6508	16.8054	17.0776	14.7034		15.2889	15.2683	15.8614	15.6063	17.5402	16.5449			15.8124	16.4109	15.0869	16.3882	0.166347	0.0503697	0.0389226	0.967941
112-40-3	C12 hydrocarbon	8.9429	74.1	36	17	13.3198	13.2117	14.1243	13.7956	13.5382	14.1214	13.9918	13.9289	13.4139	13.9425	13.7746	13.3369	13.7546	13.9988	14.4975	14.6805	13.6329		13.6129	13.8951	13.617	14.2328	0.305944	0.0608356	0.987819	0.234582
72-18-4	Valine	9.0655	98.1	38	16	19.0042	20.4754	19.2992	20.8537	17.4595	17.0011	14.4146	18.0778	19.4096	19.394	19.2707	19.9125	18.1478	16.8911	16.1398	17.57			19.9081	16.7382	19.4967	17.1872	0.0203944	0.00918469	0.43552	0.646029
57-13-6	Urea	9.5015	95	42	16	18.4755	19.6777	19.6907	20.1054	18.1696	18.3589	18.2686	17.6071	19.5458	19.2212	19.5757	19.6704	18.345	18.7968	18.1745	17.8687			19.4873	18.1011	19.5033	18.2962	0.0208919	0.00375733	0.967571	0.477163
65-85-0	Benzoic acid	9.5783	98.4	43	17	15.8299	16.7414	16.5589	16.5046	16.2576	16.4492	16.7703	16.4347	16.5783	16.4409	18.5147	16.0144	16.4615	16.6339	17.3832	16.2542	16.418		16.4087	16.478	16.8871	16.6832	0.772876	0.753605	0.465933	0.485684
141-43-5	Ethanolamine	9.8127	73.7	46	15	15.9498	15.4327	16.1726	16.2124	15.2789	14.7237		15.3443	16.5482	16.2857	17.2248	15.2842	16.6332	15.5054	17.5044	15.7455			15.9419	15.1156	16.3357	16.3471	0.0300243	0.985657	0.420251	0.0679123
7664-38-2	Phosphoric acid	9.8509	97.2	47	17	24.8342	25.6493	24.1108	25.6974	25.2347	24.8745	23.6741	25.5189	25.6464	25.0618	24.5308	25.3738	25.6975	25.1812	24.6545	25.2953	17.5068		25.0729	24.8256	25.1532	25.2071	0.670909	0.872492	0.864241	0.447338
56-81-5	Glycerol	9.8808	82.6	49	16	21.7959	22.9931	23.6039	23.2573	20.4797	21.0709	19.4714		22.5355	22.3809	22.9371	22.797	20.9068	21.4089	20.9819	20.2373	18.2384		22.9125	20.3407	22.6626	20.8837	0.0111926	0.00187187	0.580394	0.376191
629-50-5	C13 hydrocarbon	10.0034	80.5	50	16		16.5391	16.6884	16.4987	16.5459	16.2792	16.7576	16.5082	16.5727	16.5533	16.5912	16.0212	16.5312	16.845	16.5461	16.7798	16.0916		16.5754	16.5227	16.4346	16.6755	0.664322	0.193704	0.400332	0.274653
104195-80-4	O-Methylthreonine	10.1733	83.4	52	14	19.3005	20.5112	19.3856	21.2883	17.7495	17.3568		18.142	19.7374	19.7864	19.4439	20.2442	18.3807	17.2468		17.9019			20.1214	17.7494	19.803	17.8431	0.00979212	0.0127919	0.564874	0.827367
443-79-8	Isoleucine	10.1735	95.4	53	16	19.3005	20.5112	19.3856	21.2883	17.7495	17.3568	15.6926	18.142	19.7374	19.7864	19.4439	20.2442	18.3807	17.2468	15.7699	17.9019			20.1214	17.2352	19.803	17.3248	0.0072361	0.0181633	0.564874	0.912627
147-85-3	Proline	10.2519	97.6	55	16	17.0836	18.8394	18.0231	19.5509	17.7508	16.86	15.594	18.4437	19.4812	19.5904	19.333	20.321	18.7929	16.8684	16.8536	17.9181			18.3743	17.1621	19.6814	17.6082	0.187529	0.0139852	0.0855236	0.585923
56-40-6	Glycine	10.3665	100	57	16	19.9588	21.0807	21.0805	21.4666	21.9518	22.031	21.8711	22.4548	20.2898	20.3418	21.3714	21.0498	21.8716	21.2235	22.258	22.1674			20.8966	22.0772	20.7632	21.8801	0.0288513	0.0203116	0.762337	0.496624
110-15-6	Succinic acid	10.4552	99.8	60	16	18.976	19.0276	18.479	19.8152	18.7824	18.3549	19.6458	19.4319	19.2708	18.5912	19.9413	19.8142	19.3436	18.1675	20.6504	19.4742			19.0745	19.0537	19.4044	19.4089	0.960855	0.99421	0.455567	0.572919
473-81-4	Glyceric acid	10.654	82.8	62	15		16.9054	15.7661	15.8884	13.5387	14.6154	16.3533	15.3458	15.25	15.676	18.9823	15.4933	15.0429	15.6869	18.0422	17.4657			16.1866	14.9633	16.3504	16.5594	0.142721	0.859995	0.872022	0.137455
24589-78-4	MSTFA artifact	10.73	88	63	17	13.5099	15.8027	17.0761	16.694	13.7286	14.415	15.8397	15.5589	15.5927	16.6438	16.6638	16.3674	14.9415	15.1756	15.6441	15.6678	14.5433		15.7707	14.8855	16.3169	15.3572	0.389415	0.0236495	0.553836	0.422602
66-22-8	Uracil	10.7817	70	64	2									12.3371						13.3548				#DIV/0!	#DIV/0!	12.3371	13.3548	#DIV/0!	#DIV/0!	#DIV/0!	#DIV/0!
17013-01-3	Fumaric acid	10.9606	95.4	65	16	15.9298	16.165	14.8665	15.8915	15.235	15.0136	15.5125	16.3054	15.5084	15.4993	15.2608	15.714	16.1928	15.1439	16.1812	16.2728			15.7132	15.5166	15.4956	15.9477	0.643494	0.192569	0.516593	0.310979
56-45-1	Serine	11.0754	99	66	16	19.1429	20.671	20.6695	21.242	20.9423	20.4777	20.303	21.5321	19.9683	19.9	20.6312	20.4871	20.8074	19.9405	20.6193	20.7814			20.4314	20.8138	20.2467	20.5372	0.501134	0.329683	0.723374	0.451796
626-48-2	6-Methyluracil	11.1812	81	67	13	14.3861	13.1249	13.5486	15.2983	14.9784	13.1442	13.2525			13.5925	15.1372	14.4704	15.1867		14.1582	14.3842			14.0895	13.7917	14.4	14.5764	0.715483	0.764468	0.656506	0.326133
72-19-5	Threonine	11.4212	98.9	68	16	19.9484	21.3023	21.1803	21.6915	19.3864	19.1346	17.2923	19.8796	21.043	20.8539	21.3133	21.3127	20.1085	19.2653	19.2113	19.9294			21.0306	18.9232	21.1308	19.6286	0.0252522	0.00312395	0.813127	0.312354
110-94-1	Glutaric acid	11.6868	74.8	69	4		13.3183	14.3194	13.7232					13.3548										13.787	#DIV/0!	13.3548	#DIV/0!	#DIV/0!	#DIV/0!	#DIV/0!	#DIV/0!
63-68-3	Methionine	11.8078	83.5	72	11	16.0698	17.1267	14.7887	17.9074	14.7288				16.8678	16.3005	15.164	16.572	15.4284			14.9165			16.4731	14.7288	16.2261	15.1725	#DIV/0!	0.0818915	0.762747	#DIV/0!
56-84-8	Aspartic acid	11.9379	95.1	74	16	15.7868	17.3578	17.0746	17.4107	18.1287	17.0206	17.5313	17.8157	16.7635	16.1886	17.4637	16.9058	18.0755	16.6218	19.2551	18.3483			16.9075	17.6241	16.8304	18.0752	0.170277	0.104004	0.873709	0.489587
107-95-9	beta-Alanine	12.0062	97.8	75	16	17.7474	19.2455	19.9652	20.0205	16.6908	16.831	17.5601	18.1122	19.1938	18.9701	20.0825	19.5052	17.4803	17.5115	18.4111	18.0205			19.2446	17.2985	19.4379	17.8558	0.0261016	0.00299502	0.755693	0.218955
618-27-9	Hydroxyprolines	12.1233	71.1	76	15	14.6815	13.9501	14.7304	15.3658	14.4154	14.0269	12.7566	14.6819	13.5331	13.188	13.9164		14.8202	12.2571	13.8984	14.1351			14.682	13.9702	13.5458	13.7777	0.222781	0.71175	0.0251057	0.790322
111-86-4	n-Octylamine	12.3994	77.2	77	11	15.5968	15.4881	14.2272	16.8243	13.7877	14.0494			14.6107	15.6944	15.9982	16.3391	15.1944						15.5341	13.9186	15.6606	15.1944	0.052271	#DIV/0!	0.852631	#DIV/0!
1068-84-4	Aminomalonic acid	12.5179	59.8	79	15		14.9449	14.8659	15.0032	15.9662	15.7028	15.9777	16.4006	13.2666	15.4606	14.7292	13.7929	15.725	14.8113	16.0954	16.4835			14.938	16.0118	14.3123	15.7788	0.00347224	0.0552705	0.290016	0.578768
112-42-5	Decanoic acid/undecanol	12.5548	84.8	81	15	18.1411	19.1838	19.1137	19.0854	18.911		19.2218	19.0349	19.2951	19.2246	18.8576	18.6015		19.1471	19.1521	19.2074	18.9927		18.881	19.0559	18.9947	19.1689	0.545402	0.36313	0.716103	0.336794
3106-60-3	1-Methyl nicotinamide	12.7216	95.2	82	4		16.0104		16.4771				16.4149					16.5701						16.2437	16.4149	#DIV/0!	16.5701	#DIV/0!	#DIV/0!	#DIV/0!	#DIV/0!
617-48-1	Malic acid	12.7396	93.7	83	16	16.8936	17.7828	18.0338	17.6188	18.0037	17.7652	19.0358	17.1988	17.802	16.2736	18.1166	17.3923	18.31	16.3315	19.2665	18.2952			17.5822	18.0009	17.3961	18.0508	0.399487	0.413386	0.709217	0.947847
629-62-9	C15 hydrocarbon	12.8572	81.4	84	17	16.0498	16.8483	16.7993	17.0708	16.9804	16.5805	17.1685	16.4465	16.9326	16.8971	16.7105	16.1302	16.467	16.9416	17.1311	16.9739	16.614		16.6921	16.794	16.6676	16.8784	0.728111	0.405491	0.935536	0.716434
77-86-1	Tris	13.0356	76	88	3	12.674								10.2656				12.8359						12.674	#DIV/0!	10.2656	12.8359	#DIV/0!	#DIV/0!	#DIV/0!	#DIV/0!
52-90-4	Cysteine/Creatinine	13.5964	89.6	96	16	17.1651	17.9438	17.0518	18.7709	15.7109	14.7778	13.1666	14.0004	17.5464	16.7342	17.1935	18.2645	15.6336	12.9533	15.92	16.2693			17.7329	14.4139	17.4347	15.194	0.00336085	0.0522794	0.583053	0.438127
13095-48-2	2-Hydroxyglutaric acid	13.8114	97.6	98	16	16.5654	17.9909	17.9426	18.5255	16.3758	15.9695	17.6242	17.9654	18.697	18.0097	19.7645	18.5567	18.4274	17.7832	19.9079	19.0294			17.7561	16.9837	18.757	18.787	0.271804	0.960596	0.123069	0.0341785
2867-20-1	Alanyl-alanine	14.129	88.4	100	14	16.0883	17.0044	16.3578	17.8233	16.2809			16.2901	16.6541	16.682	16.5956	17.2218	16.9686	14.8329	16.7467	16.4195			16.8184	16.2855	16.7884	16.2419	0.261445	0.346924	0.945576	0.933852
118-92-3	Anthranilic acid	14.3012	73.2	103	4		12.563		12.8937					11.6156	13.8394									12.7283	#DIV/0!	12.7275	#DIV/0!	#DIV/0!	#DIV/0!	0.999541	#DIV/0!
56-86-0	Glutamic acid	14.3579	99	104	16	21.714	23.0388	22.9445	23.0973	22.4768	21.9479	22.205	22.8743	22.3376	22.1371	22.7088	22.6141	22.5786	21.4526	22.5618	22.3497			22.6987	22.376	22.4494	22.2357	0.440457	0.50774	0.521642	0.688272
63-91-2	Phenylalanine	14.4704	96.7	105	16	20.9109	22.0269	20.9403	22.4089	20.3155	19.9809	17.434	20.8361	21.3823	21.4388	20.7435	21.6503	21.0194	19.9891	19.4108	20.2994			21.5718	19.6416	21.3037	20.1797	0.0784937	0.0352848	0.561952	0.549938
51568-18-4	Succinylacetone	14.6506	76.5	106	2					11.6896						11.6974								#DIV/0!	11.6896	11.6974	#DIV/0!	#DIV/0!	#DIV/0!	#DIV/0!	#DIV/0!
143-07-7	Lauric acid	14.782	65	107	7		14.2821	14.097	15.9502					15.2952	14.8215	14.3972					13.655			14.7764	#DIV/0!	14.838	13.655	#DIV/0!	#DIV/0!	0.930423	#DIV/0!
2466-09-3	Pyrophosphate	14.8067	80.4	109	8	12.2565	13.4149		13.6359		10.6466	14.4378	15.9418				12.5343			15.2836				13.1025	13.6754	12.5343	15.2836	0.755292	#DIV/0!	#DIV/0!	#DIV/0!
6027-13-0	Homocysteine	14.8792	78.8	111	13	14.2823	14.7275	14.3305	15.9959	12.4851	12.1818		13.7979	14.237	14.1221	14.515	14.4733	13.203		13.5037				14.8341	12.8216	14.3368	13.3534	0.0314704	0.0370166	0.305014	0.398827
70-47-3	Asparagine	14.9337	98.7	112	16	17.7394	20.3025	19.7091	20.0983	21.8958	22.0359	21.6988	22.7478	18.8247	18.7853	19.8595	19.5839	21.738	20.8826	21.7908	22.1277			19.4623	22.0946	19.2633	21.6348	0.014809	0.00077336	0.772909	0.23794
147-81-9	Aldopentoses	15.0053	87.9	113	16	15.6768	16.2062	15.7886	17.9713	16.0214	15.752	14.6088	16.6275	16.551	16.4081	16.1833	17.4333	16.4442	14.6931	15.4041	15.9158			16.4107	15.7524	16.6439	15.6143	0.372196	0.0718376	0.714745	0.814881
629-78-7	C17 hydrocarbon	15.3708	81	119	16	14.5461	16.4858	16.8289	17.3665	16.9117	16.807	15.4729	17.0463		17.3878	16.5068	16.452	16.8159	17.3329	17.3857	17.5169	14.9566		16.3068	16.5595	16.7822	17.2629	0.738463	0.251581	0.523701	0.150236
542-32-5	2-Aminoadipic acid or Methylglutamic acid	15.4481	90.9	120	14	18.187	20.0369	20.7554	20.5581		14.9387	14.9051	15.308	19.5332	18.6945	20.2902	20.2749			17.1268	15.4159	15.2236		19.8843	15.0506	19.6982	16.2713	0.00283671	0.110311	0.799908	0.385026
10030-85-0	6-Deoxyhexose	15.4669	83.9	121	10		15.904			16.5873	16.2681	16.3553	16.8122	15.425				16.5033	16.0581	16.4796	16.4881			15.904	16.5057	15.425	16.3823	#DIV/0!	#DIV/0!	#DIV/0!	0.478797
5962-29-8	Ketopentoses	15.4936	61	122	12			14.1361		16.2944	15.0812	16.1167	16.0452	15.0402	14.5272		14.4329	16.5908	15.2126	16.0409	15.8788			14.1361	15.8844	14.6668	15.9308	#DIV/0!	0.0147836	#DIV/0!	0.910047
488-81-3	Pentitols	15.5513	85.8	124	16	13.2982	15.8841	16.0194	15.6077	16.2944	15.5677	16.1761	16.5903	14.923	14.5819	15.9772	15.0765	16.5977	15.6793	16.9069	16.3555			15.2024	16.1571	15.1396	16.3848	0.236555	0.0203805	0.933286	0.526468
110-60-1	Putrescine	15.7562	99	126	16	20.389	21.4236	21.6852	21.6794	21.742	21.104	21.9996	21.9953	21.1653	20.9453	21.5545	21.0809	21.7746	20.9658	22.1215	21.5473			21.2943	21.7102	21.1865	21.6023	0.312934	0.196872	0.763146	0.748844
34363-28-5	Glycerol 1-phosphate	15.9381	99	128	16	20.0176	20.8356	20.7488	21.2931	21.0519	20.8968	20.9767	21.5648	20.2091	20.4276	21.0745	21.0985	21.8018	20.6328	21.9252	21.9674			20.7238	21.1226	20.7024	21.5818	0.249116	0.0700202	0.95307	0.257945
56-85-9	Glutamine	16.0981	97.3	132	16	17.3522	19.0517	19.3354	19.9938	20.9493	20.8282	20.6875	21.5965	18.8572	17.5458	19.5883	17.6349	21.2358	20.0683	20.9222	21.0104			18.9333	21.0154	18.4066	20.8092	0.0279831	0.00965697	0.50884	0.550658
70195-25-4	2-Phosphoglyceric acid	16.1207	72.5	133	2							14.4495								14.0432				#DIV/0!	14.4495	#DIV/0!	14.0432	#DIV/0!	#DIV/0!	#DIV/0!	#DIV/0!
1071-23-4	O-Phosphocolamine	16.1961	92.4	135	16	16.1758	17.7942	19.1046	18.1557	17.071	17.4034	19.6922	19.0933	16.9483	17.2623	19.0616	18.5693	17.9073	18.1045	20.7278	19.0586			17.8076	18.315	17.9604	18.9495	0.586285	0.27546	0.853907	0.510025
490-79-9	Gentisic acid	16.2422	73	137	2													15.1837	14.8847					#DIV/0!	#DIV/0!	#DIV/0!	15.0342	#DIV/0!	#DIV/0!	#DIV/0!	#DIV/0!
2578-57-6	Prolylglycine	16.3127	89.3	138	6		13.3748		14.021					12.9714	13.3006	12.6733	13.6477							13.6979	#DIV/0!	13.1482	#DIV/0!	#DIV/0!	#DIV/0!	0.295338	#DIV/0!
820-11-1	3-Phosphoglyceric acid	16.4212	88.2	141	9	12.3259	16.2391	17.863			14.4748	19.3182	15.1225			17.341				19.614	16.806			15.476	16.3052	17.341	18.21	0.729817	#DIV/0!	#DIV/0!	0.429385
68-94-0	Hypoxanthine	16.466	66.7	142	3			15.0351				13.8726	14.3487											15.0351	14.1107	#DIV/0!	#DIV/0!	#DIV/0!	#DIV/0!	#DIV/0!	#DIV/0!
5949-29-1	Citric acid/isocitric acid	16.5712	88	145	16	16.8971	17.908	18.4445	18.1489	17.5677	17.0424	17.8145	15.8179	18.1642	17.1174	18.0818	18.2215	17.8354	15.2947	18.7453	18.1852			17.8496	17.0606	17.8962	17.5152	0.20998	0.663315	0.916599	0.629586
74-79-3	Arginine	16.6518	81.3	148	15		13.865	13.6712	14.5518	13.7975	12.8457	13.7786	14.6733	14.2304	13.8456	13.7614	16.422	14.4732	13.1971	15.8041	14.7434			14.0293	13.7738	14.5649	14.5544	0.602005	0.990329	0.476259	0.282151
60658-41-5	deuterated Myristic Acid (RTL std)	16.7226	98.9	150	17	21.3192	22.2517	22.1231	22.1883	22.1487	21.6834	22.4614	22.1911	22.3014	22.3764	22.0024	21.5776	22.1934	22.3892	22.3602	22.1409	21.0676		21.9706	22.1211	22.0645	22.2709	0.601389	0.346237	0.752599	0.436675
490-83-5	Dehydroascorbic acid	16.8888	87.1	153	14	15.0942		15.9219	16.2246	17.4159	16.6562	17.1044	17.1356	15.5875	15.5237	15.3788		17.4173	16.8207	17.7347	16.8838			15.7469	17.078	15.4966	17.2141	0.0402732	0.00288419	0.53782	0.633505
544-63-8	Myristic acid or Pentadecanol	16.9369	93.6	154	17	17.2516	19.2662	18.5047	17.957	17.5937	17.0064	17.2335	17.8101	18.8324	19.334	17.553	17.646	18.2267	17.501	17.1727	17.6266	15.7823		18.2449	17.4109	18.3413	17.6318	0.145157	0.216853	0.880163	0.467908
3226-65-1	Methionine sulfoxide	17.0078	84	157	15	15.6622	17.0955	15.8417	16.91	15.308	15.0232	12.2219	16.0508	15.4981	16.5312	15.3542	16.2744	16.061		14.6203	15.1789			16.3773	14.651	15.9145	15.2867	0.13027	0.288591	0.359974	0.532394
51-45-6	Histamine	17.0463	65.5	158	2			14.0825								13.7157								14.0825	#DIV/0!	13.7157	#DIV/0!	#DIV/0!	#DIV/0!	#DIV/0!	#DIV/0!
73-24-5	Adenine	17.1289	93.1	160	15	15.0968	16.6648	16.1053	17.2452	14.5901	14.0303		14.9293	15.5292	15.2528	17.4104	16.5099	15.5446	13.9852	15.5399	15.9449			16.278	14.5166	16.1756	15.2537	0.0236257	0.210096	0.883802	0.209409
57-48-7	Fructose and other ketohexoses	17.2248	70.4	161	8		14.1894		14.1355			13.1046	12.1328			15.7037	13.8004	13.5456			13.6957			14.1625	12.6187	14.7521	13.6206	0.193178	0.444305	0.646866	0.281454
97-59-6	Allantoin	17.2767	91.1	162	16	16.8147	18.5539	16.4244	18.4924	17.7431	18.3866	16.2828	19.143	17.496	17.8912	17.6178	18.5613	18.112	17.4425	17.3343	18.0188			17.5713	17.8889	17.8916	17.7269	0.712954	0.614304	0.623758	0.813437
2595-98-4	Glucose and other aldohexoses	17.399	99	164	16	24.7922	25.8124	23.2547	26.1597	25.5744	24.8724	21.5841	25.8275	25.269	25.1273	24.4011	25.4583	24.6177	23.7371	22.112	23.2361			25.0047	24.4646	25.0639	23.4257	0.665002	0.0439639	0.936124	0.396721
629-92-5	C19 hydrocarbon	17.6489	76.5	169	6						15.1525	16.2477							15.6622	16.3019	16.7529	15.7065		#DIV/0!	15.7001	#DIV/0!	16.239	#DIV/0!	#DIV/0!	#DIV/0!	0.497955
56-87-1	Lysine	17.679	99	170	16	20.4539	21.5088	20.4577	21.9636	21.014	20.1796	19.602	21.2483	21.476	21.3964	21.2438	22.1473	21.7551	19.991	21.2528	21.2016			21.096	20.511	21.5659	21.0501	0.318741	0.283173	0.329416	0.351207
60-18-4	Tyrosine	17.8454	98.8	177	16	20.8413	21.5461	20.3341	22.0717	20.0258	19.4686	17.1462	20.2747	21.0424	21.0201	20.2993	21.4162	20.8094	19.6529	19.0464	20.0421			21.1983	19.2288	20.9445	19.8877	0.0638312	0.0595237	0.595998	0.453821
1002-84-2	Pentadecanoic acid	17.9454	82.4	180	10		15.3252	13.5839	13.4486	13.6841		12.6325	14.1455	14.9186	15.599			15.0099	13.5475					14.1193	13.4874	15.2588	14.2787	0.451782	0.389121	0.202354	0.464302
469-90-9	Sedoheptulose or similar sugar	17.9965	66.7	183	13	17.2242	18.1042	15.9715	18.6444	18.1386	17.4608		18.3375	17.6076	17.5275	16.9767	18.0389	18.0944			17.2212			17.4861	17.979	17.5377	17.6578	0.483838	0.834558	0.93816	0.601483
20246-53-1	Gluconic acid or similar sugar acid	18.0929	84.2	186	8			12.9187		14.2424	13.2827	15.391	14.6376					13.7298		16.3955	14.8328			12.9187	14.3884	#DIV/0!	14.9861	#DIV/0!	#DIV/0!	#DIV/0!	0.545952
704-15-4	Gly-Pro	18.2777	94.5	189	11			16.5706			15.3596	14.7318		19.1145	19.0416	19.4548	19.5588	20.6309	19.7993	20.478	20.3858			16.5706	15.0457	19.2924	20.3235	#DIV/0!	0.00468307	#DIV/0!	0.00839786
137-08-6	Pantothenic acid	18.3566	77.3	190	13	17.6509	18.4653	17.351		17.4715	16.9789	16.9005	17.748		17.6126	17.4527		17.736	16.6024	17.4627	17.214			17.8224	17.2747	17.5327	17.2538	0.24334	0.342057	0.478673	0.949241
556-70-7	Docosamethyldecasiloxane	18.4059	56.5	191	4		12.8624				12.9507				13.1608			13.2288						12.8624	12.9507	13.1608	13.2288	#DIV/0!	#DIV/0!	#DIV/0!	#DIV/0!
102916-66-5	2-Deoxyribose-5-phosphate	18.5439	66.2	193	4					15.3449								14.6823		14.2561	13.6796			#DIV/0!	15.3449	#DIV/0!	14.206	#DIV/0!	#DIV/0!	#DIV/0!	#DIV/0!
69-89-6	Xanthine	18.5928	90.3	196	13	17.5157	16.3773	17.237	17.3362	16.7614	16.5769		16.8594	15.3434		14.7748	15.4076	14.619	12.7642		14.4124			17.1165	16.7326	15.1753	13.9319	0.229972	0.158385	0.00184227	0.0388981
373-49-9	Palmitoleic acid	18.7178	78.9	198	14	15.8172	16.099	15.8834	15.7307	16.1231	15.8342		16.2752	16.2397	16.2766	14.6069	14.8319	15.4519	14.7854		13.4569			15.8826	16.0775	15.4888	14.5647	0.277642	0.277038	0.445671	0.117014
1190-94-9	5-Hydroxylysine	18.759	82.9	199	14	13.8172	14.2752	13.3677	15.2137	13.5467		14.7154	13.7112	13.9501	14.0245	13.887	14.9855	14.0636		15.1454	13.3467			14.1684	13.9911	14.2118	14.1852	0.755105	0.966575	0.930274	0.777677
57-10-3	Palmitic acid	18.9171	99.2	200	17	22.5893	22.6496	23.3218	22.9733	23.0135	22.5676	22.8601	22.7186	22.291	22.7429	22.8822	22.7612	22.2833	23.025	23.0541	23.6084	22.288		22.8835	22.79	22.6693	22.9927	0.650939	0.339659	0.355687	0.523159
19426-18-5	Cysteinylglycine	18.9381	77.5	201	4		14.4825		15.098							14.7537	15.6402							14.7902	#DIV/0!	15.1969	#DIV/0!	#DIV/0!	#DIV/0!	0.537872	#DIV/0!
87-89-8	Myoinositol	19.3322	94.1	208	16	16.4203	17.1953	17.5414	17.1804	19.1725	18.627	19.3557	19.0996	16.5725	16.3798	17.6118	16.9579	19.7879	18.319	19.744	18.9812			17.0844	19.0637	16.8805	19.208	0.000794819	0.00228209	0.592337	0.724466
69-93-2	Uric acid	19.3696	97.9	209	16	21.5342	21.5939	23.3595	22.5742	20.0526	20.0233	21.3113	19.5006	20.7246	20.055	21.7296	21.7042	16.7706	19.1851	19.7792	18.6466			22.2654	20.2219	21.0533	18.5954	0.0128968	0.02369	0.0884617	0.0855384
60802-29-1	Ketopentose-5-phosphate	19.4302	62.5	211	2			12.8126												13.5352				12.8126	#DIV/0!	#DIV/0!	13.5352	#DIV/0!	#DIV/0!	#DIV/0!	#DIV/0!
2497-02-1	N-Acetylhistidine	19.4848	94.1	212	16	19.3917	17.5137	19.8029	20.1382	19.5113	19.4106	19.9409	19.5601	18.9746	18.4819	19.8212	19.9868	19.432	18.7447	20.1663	19.4586			19.2116	19.6058	19.3161	19.4504	0.553469	0.780108	0.884873	0.645646
73-40-5	Guanine	19.6266	93.6	215	16	19.0896	19.9258	19.8618	19.8465	19.4303	19.5427	20.1644	19.3576	17.8055	17.6421	18.8853	18.8417	17.5526	17.1117	18.336	17.7218			19.6809	19.6237	18.2936	17.6805	0.839499	0.194952	0.0160934	0.00114219
629-94-7	C21 Hydrocarbon	19.6994	76	216	2							16.9048										15.6892		#DIV/0!	16.9048	#DIV/0!	#DIV/0!	#DIV/0!	#DIV/0!	#DIV/0!	#DIV/0!
107-53-9	Tetracosamethylundecasiloxane	19.7746	58.5	218	4					12.9153			14.1512		13.7827						13.8031			#DIV/0!	13.5332	13.7827	13.8031	#DIV/0!	#DIV/0!	#DIV/0!	#DIV/0!
31519-22-9	1,4-Dihydroxy-2-naphthoic acid	19.8132	73.1	220	8		14.7102		15.1851				13.5163		14.0726	14.5707	15.4062	14.1195		14.0131				14.9476	13.5163	14.6832	14.0663	#DIV/0!	0.252473	0.60313	#DIV/0!
506-12-7	Heptadecanoic acid/Octadecanol	19.8411	94.6	221	17	17.6452	18.5125	18.264	17.4568	17.9252	17.4096	17.181	18.2361	18.0796	18.5285	17.3799	17.2387	18.1285	18.0517	18.1224	17.7665	13.6012		17.9696	17.688	17.8067	18.0173	0.447422	0.545042	0.693071	0.270049
1187-50-4	Leucylglycylglycine	20.119	59.5	228	2									14.4576	13.8484									#DIV/0!	#DIV/0!	14.153	#DIV/0!	#DIV/0!	#DIV/0!	#DIV/0!	#DIV/0!
60-33-3	Linoleic acid	20.4487	85.2	232	15	17.9837	18.3269		18.8401	18.5719	18.2994	17.9987	19.365	18.0614	18.6458	17.7481	18.6692	19.1721	18.6344	18.6817	18.6565			18.3836	18.5588	18.2811	18.7862	0.667764	0.113383	0.774142	0.515787
73-22-3	Tryptophan	20.475	94.9	233	16	19.593	19.6638	18.8871	20.1511	17.2819	17.2107	15.2717	17.4442	19.1177	19.0517	18.9311	19.931	18.4159	17.0089	17.2594	17.9048			19.5737	16.8021	19.2579	17.6472	0.00648712	0.00771505	0.396906	0.219977
112-80-1	Oleic acid	20.5616	95.9	234	16	20.2474	20.0722	19.9172	19.6504	20.6641	20.0812	18.8009	20.3619	19.9927	20.6669	19.5519	19.3762	20.5016	20.4551	19.8092	19.6587			19.9718	19.977	19.8969	20.1062	0.990916	0.584201	0.823016	0.79286
57-11-4	Stearic acid	20.7352	97.6	238	17	23.0325	23.6014	23.4643	23.225	23.1889	23.0672	23.1757	23.2954	22.8305	23.4094	23.1626	23.2197	22.9494	23.3946	23.4228	24.0568	22.5864		23.3308	23.1818	23.1555	23.4559	0.333309	0.301111	0.35406	0.317483
124-20-9	Spermidine	20.8448	98.2	239	16	22.3475	22.4274	22.6552	22.8915	21.9325	21.9515	21.5201	22.3329	22.1262	22.2191	22.7579	22.9651	22.0827	20.8454	22.399	22.5638			22.5804	21.9343	22.5171	21.9727	0.022671	0.275382	0.801186	0.931833
643-13-0	Fructose-6-phosphate	21.2285	65.6	242	15	15.3911	17.6506	16.63	18.1486	16.8315	16.7811	17.179	16.1612	16.1857		16.4883	17.6418	16.0967	14.8728	17.3547	16.3695			16.9551	16.7382	16.7719	16.1734	0.754934	0.417001	0.817822	0.364815
3672-15-9	Glucose-6-phosphate or similar	21.3361	92.2	246	16	15.992	16.0135	18.1319	16.8807	16.7456	16.7294	17.815	16.356	15.6992	15.0074	14.9233	16.3498	16.251	13.8569	17.0236	15.3785			16.7545	16.9115	15.4949	15.6275	0.801963	0.868722	0.0892611	0.157477
6157-06-8	Asp-Glu	21.5544	69	251	4		14.1215		14.4524					14.1188			14.8807							14.287	#DIV/0!	14.4997	#DIV/0!	#DIV/0!	#DIV/0!	0.679044	#DIV/0!
638-67-5	C23 Hydrocarbon	21.5595	64.2	252	4							14.1003	13.8028						13.8474			13.0189		#DIV/0!	13.9516	#DIV/0!	13.8474	#DIV/0!	#DIV/0!	#DIV/0!	#DIV/0!
629-96-9	1-Eicosanol/Nonadecanoic acid	21.584	91.2	253	16	15.3186	16.2345	15.8613	17.0052	15.4396	14.9069	14.6521	15.9431	15.9884	16.3005	16.4651	17.1143	15.9248	15.3905	15.8622	15.8639			16.1049	15.2354	16.467	15.7603	0.107272	0.0508308	0.432682	0.167412
3321-03-7	Glycylphenylalanine	21.6126	79.3	254	15	15.6317	15.947	15.194	16.9503	14.2552	13.2619		14.1612	15.2779	15.0728	15.1175	16.034	14.765	12.8116	14.2636	14.4411			15.9308	13.8928	15.3755	14.0703	0.00881915	0.0487306	0.259091	0.754002
10417-94-4	Arachidonic acid (also Eicosapentaenoic acid)	21.8694	96.9	256	16	21.1329	21.0711	20.1453	21.2209	21.4699	20.8385	19.3998	21.3947	20.9857	21.6804	20.9063	21.3664	22.2606	21.0381	20.7691	21.6393			20.8925	20.7757	21.2347	21.4268	0.838529	0.63429	0.314	0.312229
54965-21-8	Albendazole	22.1462	61.3	259	3			16.816				16.3747								16.8155				16.816	16.3747	#DIV/0!	16.8155	#DIV/0!	#DIV/0!	#DIV/0!	#DIV/0!
103529-92-6	Myoinositol-2-phosphate	22.165	86.6	260	14			16.2381	17.0982	17.1336	16.7409	15.4985	17.1244	16.5167	16.4027	15.3949	16.9598	17.1136	17.1363	17.2323	17.1731			16.6682	16.6244	16.3185	17.1638	0.944842	0.0829403	0.578301	0.257009
123-78-4	Sphingosine	22.2561	83.5	262	4		14.7916		16.8188					13.8508			14.9043							15.8052	#DIV/0!	14.3775	#DIV/0!	#DIV/0!	#DIV/0!	0.371404	#DIV/0!
4350-09-8	5-Hydroxytryptophan	22.3574	81.3	263	3				13.7576						12.4546		13.2524							13.7576	#DIV/0!	12.8535	#DIV/0!	#DIV/0!	#DIV/0!	#DIV/0!	#DIV/0!
15594-90-8	1-Heneicosanol	22.4912	95.7	265	16	12.8527	14.2877	15.3698	14.2196	15.2532	15.0263	16.3928	16.6831	13.5794	15.0843	14.3064	14.0541	13.7743	15.6877	16.0164	14.6878			14.1825	15.8388	14.2561	15.0416	0.0476819	0.24575	0.907819	0.270024
50-67-9	Serotonin	22.8228	72	269	2		13.32								13.9692									13.32	#DIV/0!	13.9692	#DIV/0!	#DIV/0!	#DIV/0!	#DIV/0!	#DIV/0!
13552-09-5	Dihydrosphingosine	23.1164	81.5	271	2		13.9727		15.9397															14.9562	#DIV/0!	#DIV/0!	#DIV/0!	#DIV/0!	#DIV/0!	#DIV/0!	#DIV/0!
661-19-8	1-Docosanol	23.1953	85.6	272	12		13.0896	14.2555		13.5114	12.5316	12.9237	15.0976			13.7918	13.4564	11.8967	13.593	15.0614	12.896			13.6725	13.5161	13.6241	13.3618	0.859778	0.725073	0.947781	0.865525
23470-00-0	beta-Monopalmitin	23.2737	95.6	274	17	16.2967	16.1693	16.1029	16.1752	16.5072	16.212	16.392	16.4195	15.7078	16.2001	16.1237	16.282	16.2543	16.5064	16.688	16.8929	15.4067		16.186	16.3827	16.0784	16.5854	0.0435842	0.0347315	0.471437	0.242533
2471-10-5	Triacontamethyltetradecasiloxane	23.3023	56.5	275	2								12.2104								13.7214			#DIV/0!	12.2104	#DIV/0!	13.7214	#DIV/0!	#DIV/0!	#DIV/0!	#DIV/0!
58-63-9	Inosine/Adenosine	23.4047	65.8	276	12	16.6214	16.534		18.5341	15.2348	14.9688		16.9595	16.29	16.2991	16.1378	18.3525	16.2737			15.6463			17.2299	15.7211	16.7698	15.96	0.17018	0.258263	0.611337	0.756423
6217-54-5	Docosahexaenoic acid	23.4372	78	277	2							17.9068								18.4944				#DIV/0!	17.9068	#DIV/0!	18.4944	#DIV/0!	#DIV/0!	#DIV/0!	#DIV/0!
542-44-9	alpha-Monopalmitin	23.5386	99	278	17	22.0579	21.8464	21.8399	21.9742	21.9981	22.2743	22.2917	22.3665	22.2154	21.9868	21.9569	22.0227	21.9872	22.3511	22.1655	22.7097	21.6955		21.9296	22.2327	22.0455	22.3034	0.0244641	0.196277	0.19134	0.703439
58-61-7	Adenosine	23.9037	99	282	16	22.5135	22.9852	21.7901	23.3317	22.6378	22.6238	20.0089	23.0394	22.4012	22.4744	23.1909	23.4017	23.2788	21.9031	22.4422	23.1525			22.6551	22.0775	22.867	22.6942	0.493083	0.687745	0.631608	0.464153
112-85-6	Docosanoic acid	23.9592	81.9	283	15	12.36	14.5585	15.1661	14.447	13.8276	13.3422	14.1452	15.3924		12.1984	14.4114	14.3143	12.8775	13.6289	15.0208	14.2021			14.1329	14.1769	13.6414	13.9323	0.955479	0.752231	0.628567	0.711228
2471-11-6	Dotriacontamethylpentadecasiloxane	24.3252	53	287	3								12.3625		13.8675		12.4401							#DIV/0!	12.3625	13.1538	#DIV/0!	#DIV/0!	#DIV/0!	#DIV/0!	#DIV/0!
96-82-2	Disaccharide 1	24.6884	72.9	290	16	20.9912	20.9222	20.0487	20.8847	19.5162	20.8417	24.7766	21.2092	19.5644	18.8395	19.3831	21.8284	22.8873	20.3442	23.6287	18.2813			20.7117	21.5859	19.9039	21.2854	0.497263	0.369609	0.315715	0.862456
528-50-7	Cellobiose or similar disaccharide	24.691	89.2	291	16	20.9912	20.9222	20.0487	20.8847	24.7659	20.8417	24.7766	21.2092	19.5644	18.8395	19.3831	21.8284	22.8873	20.3442	23.6287	18.2813			20.7117	22.8984	19.9039	21.2854	0.135445	0.369609	0.315715	0.362411
69-79-4	Maltose or similar disaccharide	24.6936	91.8	292	16	20.9912	20.9222	23.4112	20.8847	24.7659	20.8417	24.7766	21.2092	19.5644	18.8395	23.0058	21.8284	22.8873	22.7572	23.7863	23.2498			21.5523	22.8984	20.8095	23.1702	0.332498	0.0899426	0.546715	0.82083
6138-23-4	Disaccharide 2	24.719	98.4	293	16	21.7453	22.0796	23.4112	22.0794	24.7659	24.8907	24.7766	24.9615	21.6322	21.2708	23.0058	21.8284	22.8873	22.7572	23.7863	23.2498			22.3289	24.8487	21.9343	23.1702	0.00594925	0.0378953	0.481973	0.00431516
118-00-3	Guanosine	24.889	97.1	297	16	19.9658	22.1112	19.2484	21.8123	19.9702	20.7656	16.6593	20.436	20.0489	20.6797	21.9795	21.8341	20.0324	19.2585	19.0253	20.4011			20.7844	19.4578	21.1356	19.6793	0.306103	0.0467175	0.692014	0.836469
123-94-4	alpha-Monostearin	24.9896	100	298	17	24.9434	24.7992	24.7879	24.89	24.8846	25.1427	25.1712	25.2965	25.1161	24.9421	24.8592	24.7995	24.9153	25.3783	25.0294	25.5534	24.9127		24.8551	25.1237	24.9292	25.2191	0.0451965	0.14775	0.390419	0.604085
2457-80-9	5'-Deoxy-5'-(methylthio) adenosine	25.0673	78	300	6	14.5145	15.7281	14.5961						14.3294	14.0449		16.1492							14.9463	#DIV/0!	14.8411	#DIV/0!	#DIV/0!	#DIV/0!	0.899002	#DIV/0!
3387-36-8	Uridine 5'-monophosphate	25.2885	54.8	302	8			16.6442	15.8667	15.58	15.4083		16.5059					15.519		16.151	16.2934			16.2554	15.8314	#DIV/0!	15.9878	0.485194	#DIV/0!	#DIV/0!	0.727957
552-59-0	Prunetin or similar isoflavone	25.6595	69.6	307	10	12.1347	12.1898	13.0218	12.8958			12.103	12.6378			12.577		12.0715	11.6578		12.666			12.5605	12.3704	12.577	12.1317	0.633718	#DIV/0!	#DIV/0!	0.592238
61-19-8	Adenosine-5-monophosphate	26.9158	87.2	311	12	16.8552		19.7671	15.8606	17.1368	15.9388	19.1447	16.1149	16.6522	15.1526			15.6701	15.7705	19.1631				17.4943	17.0838	15.9024	16.8679	0.783428	0.53233	0.336237	0.882721
57-88-5	Cholesterol	27.627	92.1	316	16	18.2291	17.3148	18.9492	15.8403	19.6229	18.8332	20.5488	20.8776	18.1304	17.812	17.7263	17.3583	18.6079	19.2797	17.9581	17.5166			17.5834	19.9706	17.7567	18.3406	0.0302116	0.233693	0.816026	0.0364043
1109-28-0	Maltotriose or similar trisaccharide	30.6755	80.9	320	10			17.6643	18.1977	13.5195	17.7593	18.2843	18.1957	13.3336		15.2788			16.0567	17.7111				17.931	16.9397	14.3062	16.8839	0.456059	0.184234	0.146645	0.970466
		5.6271	0	1	17	14.6211	14.3542	16.5339	14.7585	15.0242	14.8034	14.4013	15.1752	14.8535	14.9342	15.7835	15.2226	15.3499	15.1677	14.6083	15.3447	18.4063		15.067	14.8511	15.1984	15.1176	0.703103	0.778161	0.819133	0.314222
		5.6462	0	2	14	15.4466	14.5297	13.793	14.4212		14.4674	14.0326	14.5188		14.2879	14.7694	14.0966	14.5964		13.9927	14.8493	14.4665		14.5476	14.3396	14.3846	14.4795	0.607163	0.784766	0.698581	0.667406
		6.1179	0	5	17	14.5303	15.6677	15.5574	15.7349	15.2126	15.5953	14.3521	15.6559	15.856	16.1015	14.1669	14.4313	15.5474	15.8854	15.8015	15.4533	15.5504		15.3726	15.204	15.1389	15.6719	0.697227	0.35975	0.697645	0.220277
		6.8622	0	14	16	14.6726	15.1029	15.4971	15.4145	15.0998	15.1514	15.3123	15.2874	15.1342	15.4049	15.2169	15.0395	15.2228	15.1829	15.2389		15.2572		15.1718	15.2127	15.1989	15.2149	0.844572	0.852351	0.899917	0.970593
		7.2738	0	16	15	15.4101	14.5398	15.3098	15.8225	14.8045	14.2232		14.2264	15.1959	14.6099	14.8582	15.4026	15.0152	13.2666	15.1746	14.5971			15.2705	14.418	15.0166	14.5134	0.0499285	0.342757	0.462707	0.850271
		7.5972	0	20	13			13.2021	15.0644		13.9911	13.8846	13.5722	14.2362	15.0582		14.6036	14.0092	14.409	14.0508	14.2142	14.1904		14.1332	13.816	14.6326	14.1708	0.791118	0.181587	0.686544	0.0853488
		7.8858	0	22	17	13.7001	13.7911	13.7706	12.138	12.9643	11.4979	12.4463	13.9023	12.7863	13.7618	13.3004	14.1751	12.4429	12.4954	11.7266	14.3118	13.0251		13.3499	12.7027	13.5059	12.7442	0.355855	0.282851	0.767909	0.957438
		7.9495	72.6	23	17	19.7609	20.4211	20.6737	20.1871	20.6012	20.3253	20.9027	20.4639	20.3437	20.3787	20.6513	20.0251	20.4081	20.3547	20.651	20.3504	19.013		20.2607	20.5733	20.3497	20.4411	0.231099	0.56228	0.716977	0.397733
		8.2073	91.9	25	16	19.5264	19.8846	18.123	20.4185	18.6018	17.8937	14.4171	18.5435	19.5485	19.3342	18.6507	19.2075	19.2312	17.8793	17.2886	17.7911			19.4882	17.364	19.1852	18.0475	0.121977	0.0644576	0.596746	0.560555
		8.246	71.4	26	9	16.8403	17.0609	17.1172	17.4686					17.2824	17.2222	16.9616	17.5068	14.2244						17.1217	#DIV/0!	17.2432	14.2244	#DIV/0!	#DIV/0!	0.50647	#DIV/0!
		8.4508	0	29	17	16.3125	17.0483	16.9314	16.8908	17.1036	16.7694	17.319	17.0295	17.1087	17.0484	17.0429	16.4458	17.0378	17.2259	17.1862	17.0866	17.1091		16.7957	17.0554	16.9115	17.1341	0.247117	0.251248	0.627951	0.55329
		8.8486	0	35	17	16.3345	17.0103	17.0491	17.0068	16.9376	16.5928	17.1756	16.9674	17.0483	17.1412	16.9128	16.4167	16.796	17.1922	16.9661	17.0017	17.0034		16.8502	16.9183	16.8797	16.989	0.757961	0.574881	0.904335	0.64693
		9.3068	0	41	17	16.9062	17.9581	17.7875	17.7901	17.6926	17.5462	17.7937	17.8444	17.9424	18.0707	17.7126	17.0757	17.8612	17.769	17.6934	17.7877	17.092		17.6105	17.7192	17.7003	17.7778	0.68594	0.750843	0.791406	0.468842
		10.323	0	56	17	13.3081	13.8549	14.2109	12.9915	12.9814	12.7372	12.1421	13.1129	12.5522	14.0755	13.2368	13.5627	13.1793	13.0339	13.5354	14.1881	13.047		13.5913	12.7434	13.3568	13.4842	0.0526286	0.766826	0.59698	0.0705771
		10.4117	0	58	14			14.4675	14.853	14.4985	14.4429	14.9223	14.8151	14.9438	14.6751		14.5454	14.7665	14.7411	15.0978	14.6903	15.2816		14.6602	14.6697	14.7214	14.8239	0.970656	0.529052	0.814706	0.344599
		10.6098	0	61	12		13.2275	13.3059	12.9706	13.3934			13.634	12.6078	13.7192	13.1651	12.536	13.1891	13.81		14.5156			13.168	13.5137	13.007	13.8382	0.140605	0.154804	0.614685	0.492285
		11.8562	0	73	15		13.842	15.084	14.1272	14.1745		14.9161	14.5922	13.8404	13.9827	14.8579	12.5319	14.194	14.1992	15.5421	14.5182	12.144		14.3511	14.5609	13.8032	14.6134	0.659089	0.216272	0.40989	0.896919
		12.9325	0	85	14	16.0198		16.812	17.2289	17.1871	16.4593	17.1169	16.7836		13.9022	16.6673	16.5084		17.182	17.5058	17.6989	16.2961		16.6869	16.8867	15.6926	17.4622	0.646606	0.184082	0.38827	0.0514862
		12.9755	68	87	3		14.5605									14.7984				14.3083				14.5605	#DIV/0!	14.7984	14.3083	#DIV/0!	#DIV/0!	#DIV/0!	#DIV/0!
		13.447	0	94	17	19.8255	19.3402	20.9719	21.2793	20.6219	20.3265	20.7345	20.4061	18.3571	19.7228	20.7281	19.8825	19.2213	20.5717	20.9554	20.9425	19.5		20.3542	20.5223	19.6726	20.4227	0.742668	0.286748	0.350467	0.826918
		14.1507	0	101	16	18.8558	18.5317	18.346	19.656	18.0056	17.485	17.0804	17.8595	17.83	18.2445	18.5035	18.6869	18.5335	16.3332	18.0675	18.3878			18.8474	17.6076	18.3162	17.8305	0.0153582	0.422951	0.181812	0.70576
		14.197	0	102	13	15.1095	15.8718	15.8397	15.6124	15.0788	14.2761	14.9046	15.602	15.1165	15.0361	15.1485		15.1327	15.1055					15.6084	14.9654	15.1004	15.1191	0.103567	0.644598	0.0607878	0.613456
		15.0966	0	115	16	14.2043	14.1182	14.2254	14.4437	13.2291	13.8093	13.7873	13.9715	13.0049		14.2969	13.9469	13.2461	13.6972	13.7156	14.5744	14.9644		14.2479	13.6993	13.7496	13.8083	0.0350191	0.907683	0.324795	0.748529
		15.271	67.9	116	14	14.2383	15.8629	13.7474	16.605	14.7886	13.7875		14.6472	15.5987	15.5703	14.7321	16.1641	15.3855		14.1813	14.7891			15.1134	14.4078	15.5163	14.7853	0.393199	0.177698	0.611437	0.465212
		15.3632	0	118	15	16.8034	18.3035	16.8426	19.003	16.2198	15.3029		16.327	18.1438	17.9048	17.4009	18.6234	17.437	15.2696	16.678	16.7653			17.7381	15.9499	18.0182	16.5375	0.0410067	0.0388878	0.66542	0.34243
		15.6744	0	125	15	15.6432	17.2005	15.5102	18.1133	15.2664	14.4686		15.2312	17.1348	16.6122	16.4692	17.3515	16.1014	14.5974	15.764	16.0082			16.6168	14.9887	16.8919	15.6177	0.076084	0.0261839	0.7015	0.207449
		15.9699	0	129	10			14.6901		15.3119	14.6777		15.3034	13.6623		14.7492		14.907	13.9619	15.4458	15.1487			14.6901	15.0977	14.2058	14.8658	#DIV/0!	0.418593	#DIV/0!	0.572862
		16.046	0	131	11	14.7604	15.1313	14.2377	16.0771	13.6208			13.7042	14.8148		14.3567	15.2959	14.5495			14.082			15.0516	13.6625	14.8225	14.3157	0.0364465	0.255202	0.649158	0.209749
		16.1603	0	134	16	16.3619	17.5027	15.9597	18.2907	15.4881	14.5523	12.4569	15.6732	17.6166	17.346	16.334	17.7127	16.5324	14.4594	15.2785	15.7186			17.0287	14.5426	17.2523	15.4972	0.037486	0.0192108	0.733155	0.316383
		16.363	0	139	15	15.2255	16.4437	15.472	17.3103	15.5465	14.6713		15.7004	16.6462	16.3282	16.2372	16.9571	16.6238	14.9169	16.0238	15.8956			16.1129	15.3061	16.5422	15.865	0.2217	0.153385	0.447016	0.294835
		16.4994	0	143	14	16.1478		15.1535	18.256	14.8138	13.6566		14.9745	16.9957	17.1011	15.8216	17.5875	16.0164	13.6887	13.8242	15.1028			16.5191	14.4816	16.8765	14.658	0.142381	0.0194345	0.744278	0.809027
		16.5538	0	144	12	14.3287	15.9011		16.51	14.2547			14.8214	15.654	15.4435	15.5435	16.3508	15.6958		15.3186	14.8303			15.5799	14.538	15.748	15.2816	0.249657	0.218703	0.824776	0.16515
		16.6229	0	147	13	13.965	14.7139	14.1723	15.4762		13.646		14.761	14.5558	14.6876	14.6233	14.9524	14.6572		14.905	14.8252			14.5819	14.2035	14.7048	14.7958	0.626219	0.458874	0.744976	0.478787
		16.6942	58	149	9	13.7529			15.2851		15.0651	14.47	14.1282			15.0858		14.7287		15.8875	14.8829			14.519	14.5544	15.0858	15.1664	0.971151	#DIV/0!	#DIV/0!	0.254707
		17.7535	0	172	10	17.1595	18.3859	16.3627	19.2014					18.1792	17.86	17.3513	19.149	16.9944			16.4876			17.7774	#DIV/0!	18.1349	16.741	#DIV/0!	0.0386162	0.648084	#DIV/0!
		17.8893	0	178	15	15.1146	16.0181	15.0823	16.399	14.4433	13.4316		14.2901	15.7688	15.1914	15.1284	15.931	15.2165	13.7137	14.2266	14.6839			15.6535	14.055	15.5049	14.4602	0.0178743	0.0395247	0.716871	0.409889
		17.9639	0	181	14	15.0255		15.0396	15.5111	14.7213	14.4499	14.7579		14.9771	14.9112	14.7536	15.261	15.4954	14.6274	15.5302	14.7898			15.1921	14.643	14.9757	15.1107	0.0537647	0.626719	0.327037	0.140351
		18.0356	0	184	16	13.8954	15.0622	14.2739	15.6525	13.9625	13.0324	12.0711	14.0232	14.8568	14.3471	14.7495	15.7501	14.5797	12.8531	14.5582	14.4165			14.721	13.2723	14.9259	14.1019	0.0549499	0.164071	0.693235	0.230807
		18.0672	0	185	15	16.9021	17.8537	16.6773	18.3761	16.2874	15.3816		16.5569	17.7688	17.5498	17.2951	18.2002	17.2931	15.6174	16.6758	17.013			17.4523	16.0753	17.7035	16.6498	0.0501245	0.0564267	0.599295	0.313045
		18.1633	0	187	15	16.7257	17.4662	15.6684	18.2921	15.6748	14.9451		15.763	17.5254	17.0137	16.7748	18.2681	16.6798	14.6369	16.2661	16.3438			17.0381	15.4609	17.3955	15.9816	0.0601448	0.0499853	0.605567	0.371627
		18.4301	0	192	12	14.7102	15.7431	14.4552	16.8491				14.8373	15.6855	15.4609	15.6846	16.8615	15.5274		15.4253	15.2723			15.4394	14.8373	15.9231	15.4083	#DIV/0!	0.203441	0.479613	#DIV/0!
		18.6838	0	197	14	16.6938	17.5888	14.8672	18.5382	17.2245	16.6134		17.8251	16.7883	17.0026	16.2304	17.9916	16.2689	15.5257		15.0501			16.922	17.221	17.0032	15.6149	0.744235	0.0430879	0.92933	0.0321579
		18.9911	0	202	14	17.5015	18.0707	16.7709	18.5327	16.6883			16.8374	17.6099	17.558	17.3483	18.2336	17.6985	14.911	16.8312	16.7382			17.7189	16.7629	17.6874	16.5447	0.0842725	0.144557	0.944171	0.735716
		19.0057	0	203	11	14.6636	15.3713	14.4926	16.1696	14.2323	13.7448		14.5339			14.9186	15.8857	14.8177			14.6201			15.1743	14.1703	15.4021	14.7189	0.0783054	0.385126	0.742537	0.128598
		19.119	0	204	14	15.4469	15.853	15.2932	16.2268	15.3113	15.2783		15.5801	15.767	15.4621	15.9679	16.3148	15.6477		16.0432	15.7185			15.705	15.3899	15.878	15.8031	0.242481	0.743923	0.554605	0.0591384
		19.2183	0	206	13	15.3435	15.8367	14.8063	15.5897	14.8495	14.0852		14.9792	15.7069	15.2884	15.1474	15.8549	15.6648		15.4995				15.394	14.638	15.4994	15.5822	0.0974181	0.681361	0.717596	0.067761
		19.2928	0	207	16	15.757	14.8453	15.9461	15.2576	15.4669	15.2012	15.8297	15.2093	15.4488	15.0695	15.5811	15.1272	15.6958	15.0119	16.2221	15.7899			15.4515	15.4268	15.3067	15.6799	0.935236	0.246644	0.62739	0.424824
		19.3956	0	210	13	16.5907	16.8665		17.4298	16.3208			15.9095	16.6873	16.6156	16.8251	17.3204	16.6647	15.1045	16.2393	16.3792			16.9623	16.1152	16.8621	16.0969	0.0800376	0.108696	0.751897	0.965681
		19.7123	0	217	16	20.7493	20.6281	20.6711	21.0165	19.315	18.8116	18.1593	19.6454	20.7745	21.2381	20.4581	20.6646	19.4255	19.405	18.9879	18.8295			20.7663	18.9828	20.7838	19.162	0.00913032	0.000357518	0.928994	0.640465
		19.9265	0	223	14	15.1093	15.3901	14.3832	16.0227	14.8085	13.7687		14.4158	15.2507	14.9929	15.1352	16.3293	15.1404		14.9312	15.2047			15.2263	14.331	15.427	15.0921	0.106891	0.358542	0.67602	0.120193
		19.9795	0	225	12	16.9959	17.6783		18.4415	16.4617			16.2103	17.3067	17.4915	16.9736	18.4989	17.1211		15.9615	16.6908			17.7052	16.336	17.5677	16.5912	0.071972	0.0962317	0.807964	0.539935
		20.0699	0	227	16	14.8345	15.5909	15.3556	16.0351	14.7924	14.1097	14.7124	15.0754	14.8934	14.5211	14.9967	15.4944	14.3748	13.1545	14.1857	14.487			15.454	14.6725	14.9764	14.0505	0.0531191	0.0504429	0.189065	0.147916
		20.1605	0	229	11			15.5427	16.8169	15.7673	15.0081		15.4169	15.3738	15.6215		16.6657	16.1998		15.8056	15.5611			16.1798	15.3974	15.887	15.8555	0.4218	0.947369	0.737792	0.188388
		20.634	0	235	14	15.4544	15.4885		15.9165	16.4337	16.2773	15.8978	16.9026	15.4776	15.4109		15.7649	16.7657	16.0344	16.1256	16.6491			15.6198	16.3778	15.5512	16.3937	0.031944	0.0127049	0.729897	0.956297
		20.6542	0	236	13	14.2364	14.1115	15.3053		14.9131	12.8742		13.5671	14.7182	13.9641	14.434		14.603	13.3628	14.7097	13.9011			14.551	13.7848	14.3721	14.1442	0.350452	0.580314	0.70861	0.63112
		20.6926	0	237	16	17.0688	18.6688	18.6134	20.0193	18.8062	19.4513	19.8255	20.4429	17.5407	18.6655	19.5564	20.0475	19.6052	19.1071	20.7215	20.673			18.5926	19.6315	18.9525	20.0267	0.197384	0.170371	0.674913	0.482272
		21.2576	0	244	9	16.401	16.5319		17.1587					16.1452	16.0601	16.0679	16.876	15.5027			16.0404			16.6972	#DIV/0!	16.2873	15.7716	#DIV/0!	0.253121	0.245531	#DIV/0!
		21.43	0	247	11		13.0942	13.856	14.1213	11.8033	12.7358			13.2441	12.0286	13.8055	13.8872	12.1238		13.4284				13.6905	12.2695	13.2414	12.7761	0.133642	0.613501	0.434189	0.597951
		21.4828	0	248	16	19.6243	19.4893	20.6228	19.6559	18.6603	18.2168	18.0228	18.8027	19.7218	20.2879	20.0641	19.6165	18.8495	19.0529	19.02	18.1651			19.8481	18.4257	19.9226	18.7719	0.00555477	0.00521358	0.815845	0.257884
		21.5036	0	250	10	16.8763	16.7407		17.4803					16.5328	16.2294	16.053	17.4365	16.2999	14.5441		15.5451			17.0324	#DIV/0!	16.563	15.463	#DIV/0!	0.149756	0.274762	#DIV/0!
		21.9906	0	257	16	19.2897	18.7233	18.7183	19.1277	19.1909	18.3945	17.8181	19.2268	18.6633	19.1936	18.3282	18.8966	18.9295	18.2824	18.5117	18.6413			18.9647	18.6576	18.7704	18.5912	0.451326	0.463298	0.438403	0.864885
		22.2064	0	261	12	15.6384	15.7333	14.9079	16.6708				15.3429	15.5673	15.5974	15.4741	16.6499	15.806		14.5748	15.1435			15.7376	15.3429	15.8222	15.1748	#DIV/0!	0.222081	0.85928	#DIV/0!
		22.5117	0	266	12	14.2023	14.4844	14.0366	14.8593	13.0694	12.6537			14.543	14.2513	14.4919	15.5863	13.8225		14.0423				14.3957	12.8616	14.7181	13.9324	0.0167878	0.0733179	0.395433	0.0732067
		22.5649	0	267	13	15.9203		14.65	16.5874	14.6546	14.2996		14.6802	15.3785	15.5315	15.6523	17.1793	15.4945		14.7329	15.1848			15.7192	14.5448	15.9354	15.1374	0.169806	0.160575	0.774736	0.0974569
		22.8579	0	270	15		16.5422	16.4789	15.8539	16.5277	15.8612	16.3446	15.6519	15.5093	16.2961		16.3032	15.6934	16.1788	16.6628	16.7327	15.8015		16.2917	16.0963	16.0362	16.3169	0.545716	0.470666	0.498995	0.512406
		23.2211	0	273	12	16.2884	16.1944	16.5906	16.7565	16.3423	16.0638		16.0416		16.2944			16.1607	15.9289	16.3401	15.9564			16.4575	16.1492	16.2944	16.0965	0.116962	#DIV/0!	#DIV/0!	0.715732
		23.6492	0	279	10	13.5561	14.2064		15.4706	13.1106				13.5961	13.696	14.6747	15.8586	13.7878			13.6159			14.4111	13.1106	14.4563	13.7018	#DIV/0!	0.248257	0.955561	#DIV/0!
		23.7367	0	280	15	15.9131	16.0635	14.7774	16.8545	14.6915	13.8128		14.6294	15.9671	16.2244	15.4055	17.4254	15.4667	12.3931	14.5426	15.2881			15.9021	14.3779	16.2556	14.4226	0.0326226	0.0774663	0.579534	0.955954
		24.2679	0	286	17	14.9578	14.6867	14.0738	14.2817	14.6291	15.3455	15.0443	14.9438	15.0454	15.2241	14.5504	15.3478	15.0287	15.3927	14.9878	15.8787	14.3221		14.5	14.9907	15.0419	15.322	0.0987437	0.342213	0.0875002	0.24471
		24.6427	0	289	10	13.0053	13.6254	12.1111	14.625					13.487	13.5818	13.1451	15.2248	13.365			12.9732			13.3417	#DIV/0!	13.8597	13.1691	#DIV/0!	0.246115	0.489998	#DIV/0!
		25.0479	0	299	16	14.5941	11.5536	14.534	14.6917	14.5221	14.6098	14.534	14.3987	13.4556		14.3101	14.5442	13.6546	14.8974	14.8449	15.0303	11.7748		13.8434	14.5162	14.1033	14.6068	0.443615	0.326406	0.770383	0.796462
		25.3693	0	303	14	14.5496	16.8728	17.8801	16.159	15.8228	15.9498	17.7479	17.5532			17.0223	16.5559	14.0772	15.7995	17.3257	15.3822			16.3654	16.7684	16.7891	15.6461	0.660057	0.189664	0.600292	0.234295
		25.4871	0	304	16	14.3245	14.714	15.4816	15.3296	15.6962	15.0389	15.2337	14.9223	13.0179	14.6958	15.2987	14.6475	13.9449	15.1131	15.6953	15.6681			14.9624	15.2228	14.415	15.1053	0.451152	0.321662	0.374704	0.804196
		25.5761	0	305	10	17.8018		18.1973	17.4412	17.9426			18.1283	17.7559	18.3451	17.8425		18.1636		17.587				17.8134	18.0355	17.9811	17.8753	0.427393	0.788553	0.589119	0.677722
		26.3253	0	309	17	16.6423	16.3066	16.4481	16.6392	16.3477	16.8364	16.8853	17.1347	16.7993	16.6393	16.504	16.6618	16.62	17.1654	16.6255	17.4933	15.1618		16.5091	16.801	16.6511	16.9761	0.180815	0.229169	0.214437	0.543117
		26.5845	0	310	13		12.9228	13.663	12.6387	12.2521	12.2568	13.667	14.4489			12.6373	12.6658	11.5934	12.6405	14.2745	12.3287			13.0748	13.1562	12.6515	12.7093	0.901894	0.925225	0.299862	0.590029
		26.9863	0	312	15	11.9293	14.8375	15.9351	13.6118	13.9445	13.6767	16.1563	15.9262	10.7936		14.9074	14.4146	12.8404	14.0306	16.5198	14.0396			14.0784	14.926	13.3719	14.3576	0.463108	0.555524	0.675268	0.594339
		27.2747	0	313	11		17.0166		17.0681	16.6206	15.9757	16.2148			16.9647	16.7209	16.7539	16.305	16.4352		16.7474			17.0423	16.2704	16.8132	16.4958	0.0522485	0.121711	0.0841376	0.387599
		27.5496	0	314	17	23.8111	23.8814	23.9756	24.0944	23.9145	23.8044	24.0543	23.4282	23.115	24.0797	23.7712	23.8342	22.881	24.0369	24.1302	24.4049	23.5237		23.9406	23.8003	23.7	23.8633	0.393072	0.69641	0.333459	0.870717
		27.5972	0	315	17	14.3825	14.3594	13.7675	14.4712	13.4034	13.3788	14.1347	14.4556	14.432	14.8142	13.9303	14.364	13.9306	14.2771	14.495	15.0514	14.3826		14.2451	13.8431	14.3851	14.4385	0.257171	0.863382	0.584845	0.147588
		28.0729	0	317	15	16.7377	17.5949	16.5839	17.7769	17.6574	16.8726	17.0937	16.3822		17.6771	16.8549	17.5124		17.5241	17.2959	17.91	16.8629		17.1733	17.0015	17.3481	17.5766	0.682512	0.504089	0.673704	0.133397
		29.3372	0	318	10				15.1464	15.2627		14.9937	14.4877			14.5885	14.6226		14.9492	14.8129	15.7017	14.2431		15.1464	14.9147	14.6056	15.1546	#DIV/0!	0.184867	#DIV/0!	0.540515

## Sheet: Fig 2C
Condition	Experiment	nmol trehalose/mg protein
N2 Fed	1	63.8553
N2 starved	1	135.452
daf-16 Fed	1	23.0167
daf-16 starved	1	118.96
N2 Fed	2	49.6415
N2 starved	2	139.543
daf-16 Fed	2	36.4431
daf-16 starved	2	136.314
N2 Fed	3	26.1362
N2 starved	3	168.455
daf-16 Fed	3	70.0042
daf-16 starved	3	30.9382
N2 Fed	4	-1.15287
N2 starved	4	205.432
daf-16 Fed	4	29.4386
daf-16 starved	4	28.8078
N2 Fed	5	49.5127
N2 starved	5	82.9164
daf-16 Fed	5	69.2764
daf-16 starved	5	34.9938

## Sheet: Fig 2D
Experiment	Condition	Timepoint (hr)	nmol Trehalose/mg Protein
1	starved	12	45.214
1	fed	12	33.4645
1	starved	16	102.492
1	fed	16	44.5909
1	starved	20	134.156
1	fed	20	22.0137
1	starved	24	82.7786
1	fed	24	29.8907
2	starved	12	122.489
2	fed	12	109.261
2	starved	16	70.5467
2	fed	16	23.199
2	starved	20	122.751
2	fed	20	31.9367
2	starved	24	224.607
2	fed	24	17.8687
