# Supplementary material for: daf-16/FoxO promotes gluconeogenesis and trehalose synthesis during starvation to support survival
Source: eLife. 2017 Oct 24;6:e30057. doi: 10.7554/eLife.30057 (PMC5655125; doi:10.7554/eLife.30057)
Supplement: Figure 3—source data 1. [file elife-30057-fig3-data1.xlsx]

## Sheet: Fig 3A
condition	replicate.id	1	3	5	7	9	11	13	15	17	19	21	23	25	27	29
N2	1	0.96	0.939394	0.866667	0.675676	0.59375	0.258065	0.0493827	0.0243902	0
icl-1	1	0.823529	0.784314	0.744681	0.589744	0.514286	0.245902	0.0350877	0
daf-16	1	0.883721	0.833333	0.288462	0.00840336	0.010989	0
N2	2	0.950617	0.9	0.973451	0.932584	0.810127	0.704082	0.485149	0.23	0.10989	0.0561798	0
icl-1	2	0.859375	0.9125	0.8375	0.638298	0.475	0.318182	0.1	0
daf-16	2	0.891566	0.652778	0.147727	0.0147059	0
pck-1	2	0.75641	0.885714	0.513158	0.444444	0.327586	0.133333	0.0175439	0.0153846	0
N2	3	0.965517	0.925	0.935065	0.8625	0.790123	0.709302	0.473118	0.303571	0.0679612	0.0254237	0
icl-1	3	0.774648	0.807018	0.80303	0.544118	0.382716	0.333333	0.0882353	0.116883	0
daf-16	3	0.88172	0.842105	0.507692	0.103448	0.0294118	0
pck-1	3	0.734177	0.670886	0.45679	0.233333	0.152174	0.0930233	0.0243902	0.020202	0
N2	4	0.954545	0.966667	0.913043	0.894737	0.626506	0.823529	0.527027	0.22973	0.235294	0.149254	0.0512821	0.0294118	0
icl-1	4	0.925926	0.855072	0.684211	0.47191	0.486111	0.0675676	0.258824	0.0487805	0.0196078	0
daf-16	4	0.955224	0.660377	0.145833	0.0196078	0
pck-1	4	0.655172	0.533333	0.537037	0.213115	0.333333	0.0892857	0
N2	5	1	0.896552	1	0.866667	0.75	0.533333	0.359223	0.146789	0.0551181	0.00990099	0
daf-16	5	0.936709	0.809524	0.486111	0.0547945	0
pyk-1	5	0.940594	0.95	0.921739	0.882883	0.774194	0.6	0.344538	0.102273	0.160714	0.0925926	0.04	0.00961539	0
N2	6	1	0.99187	0.920863	0.92	0.848214	0.75	0.546154	0.5	0.194915	0.0762712	0
daf-16	6	0.956522	0.991453	0.565217	0.209091	0
pyk-1	6	1	0.955224	0.833333	0.875	0.888889	0.493151	0.156863	0.0636364	0.258621	0.381818	0.142857	0.057377	0
N2	7	0.967391	0.904762	0.917526	0.873786	0.802198	0.56	0.4	0.24	0.0882353	0.0810811	0
daf-16	7	0.938776	0.984127	0.672131	0.207547	0
pyk-1	7	1	0.902256	0.892308	0.821053	0.644928	0.21	0.137255	0.279661	0.375	0.170732	0.0782609	0.0588235	0.0176991	0.0176991	0
N2	8	1	0.905405	0.960784	0.964706	0.819444	0.575758	0.414286	0.191919	0.0972222	0.0238095	0
daf-16	8	0.897727	0.727273	0.42029	0.0235294	0
pyk-1	8	1	0.865169	0.797468	0.845455	0.455556	0.259615	0.190476	0.281818	0.350877	0.168831	0.0769231	0.056338	0.0322581	0

## Sheet: Fig 3B
Condition	Experiment	48hr length (um)
N2	1	746.304
daf-16	1	687.55
icl-1	1	762.31
pck-1	1	418.981
pyk-1	1	534.714
N2	2	735.311
daf-16	2	717.127
icl-1	2	683.695
pck-1	2	376.567
pyk-1	2	509.648
N2	3	807.763
daf-16	3	756.946
icl-1	3	713.162
pck-1	3	489.938
pyk-1	3	577.833

## Sheet: Fig 3C
condition	replicate.id	1	3	5	7	9	11	13	15	17	19	21	23	25	27
S-basal	EXPT1	0.921053	0.87013	0.797297	1	0.794521	0.762712	0.290323	0.2	0.111111	0	0	0	0	0
0.5mM	EXPT1	1	0.822917	0.954023	0.857143	0.925926	0.851351	0.608696	0.546667	0.185185	0.214286	0.0545455	0	0	0
1mM	EXPT1	0.909091	0.896104	0.915663	0.848837	0.902439	0.746667	0.757895	0.422222	0.0612245	0.136364	0	0	0	0
5mM	EXPT1	1	0.924242	0.819444	0.913043	0.931034	0.744186	0.689189	0.469136	0.333333	0.178571	0.105263	0	0	0
10mM	EXPT1	1	0.894737	0.695652	0.855072	0.731343	0.431034	0.523077	0.546875	0.32	0.103448	0.0869565	0	0	0
20mM	EXPT1	0.923077	0.80531	0.712644	0.804348	0.840708	0.43038	0.465909	0.467391	0.395349	0.176471	0.056338	0.0347826	0.0142857	0
50mM	EXPT1	0.921053	0.74026	0.807018	0.727273	0.603175	0.394366	0.357143	0.122807	0	0	0	0	0	0
100mM	EXPT1	0.865672	0.655556	0.578125	0.553571	0.479167	0.25	0.0163934	0.0178571	0	0	0	0	0	0
S-basal	EXPT2	1	0.949153	1	0.830189	0.816667	0.651515	0.305085	0.142857	0	0	0	0	0	0
0.1mM	EXPT2	1	0.775	0.947368	0.833333	0.607843	0.576271	0.15	0.0784314	0.0392157	0.0153846	0	0	0	0
0.5mM	EXPT2	1	0.932203	0.92	0.932203	0.811321	0.788462	0.492063	0.307692	0.0425532	0.126984	0	0	0	0
1mM	EXPT2	1	0.944444	0.981818	0.861538	0.754717	0.704918	0.42029	0.202703	0.031746	0	0	0	0	0
5mM	EXPT2	1	0.958333	0.95	0.846154	0.885714	0.680851	0.490909	0.275862	0.116279	0.0277778	0	0	0	0
10mM	EXPT2	1	0.837838	0.767123	0.83871	0.842857	0.651515	0.675	0.690476	0.44	0.288462	0.0652174	0.0227273	0	0
20mM	EXPT2	1	0.8	0.947368	0.8	0.773333	0.652174	0.428571	0.5	0.3	0.211538	0.0338983	0.0285714	0	0
50mM	EXPT2	1	0.683333	0.8	0.661017	0.546875	0.603448	0.180328	0.0322581	0	0	0	0	0	0
100mM	EXPT2	1	0.527027	0.590909	0.653846	0.375	0.22	0.0185185	0	0	0	0	0	0	0
S-basal	EXPT3	0.927419	0.956044	0.989362	0.885246	0.526316	0.075	0	0	0	0	0	0	0	0
0.1mM	EXPT3	1	0.972727	0.91954	0.880597	0.795455	0.45	0.0985915	0.0128205	0	0	0	0	0	0
0.5mM	EXPT3	0.987952	1	1	0.885714	0.854701	0.814433	0.485149	0.0967742	0.145631	0	0	0	0	0
1mM	EXPT3	0.990909	1	1	0.84375	0.724638	0.56	0.27381	0.103896	0.0967742	0.0133333	0	0	0	0
5mM	EXPT3	0.965517	0.942529	0.9	0.897059	0.659341	0.383721	0.147727	0.0425532	0	0	0	0	0	0
10mM	EXPT3	0.975309	0.972789	0.686567	0.74359	0.596154	0.522727	0.2	0.0882353	0.0405405	0.0677966	0	0	0	0
20mM	EXPT3	0.927536	0.878788	0.907895	0.666667	0.483871	0.285714	0.103448	0	0.0120482	0	0	0	0	0
50mM	EXPT3	0.936508	0.62766	0.88764	0.517241	0.294118	0.0416667	0.0107527	0	0	0	0	0	0	0
100mM	EXPT3	0.839161	0.693333	0.576471	0.311111	0	0	0	0	0	0	0	0	0	0
S-basal	EXPT4	1	0.979592	0.90566	0.891892	0.844444	0.870968	0.435897	0.08	0	0	0	0	0	0
0.1mM	EXPT4	1	0.966667	0.875	1	0.548387	0.333333	0.0930233	0	0	0	0	0	0	0
0.5mM	EXPT4	1	1	1	0.92	1	0.981132	0.325581	0.111111	0.0806452	0.0333333	0	0	0	0
1mM	EXPT4	1	0.923077	0.962963	1	0.742857	0.659091	0.697674	0.139535	0.0384615	0	0	0	0	0
5mM	EXPT4	1	0.85	0.863636	0.861111	0.818182	0.705882	0.454545	0.0930233	0.075	0	0	0	0	0
10mM	EXPT4	1	0.926829	0.941176	0.974359	0.744681	0.65625	0.527273	0.113636	0	0	0	0	0	0
20mM	EXPT4	1	0.555556	0.666667	0.814815	0.576923	0.5	0.151515	0.08	0	0	0	0	0	0
50mM	EXPT4	1	0.363636	0.538462	0.552632	0.363636	0.0363636	0	0	0	0	0	0	0	0
100mM	EXPT4	0.98	0.288889	0.547619	0.142857	0.0263158	0.0571429	0	0	0	0	0	0	0	0
Growth	48 hr length (um)
Concentration of 2-DOG (mM)	EXPT1	EXPT2	EXPT3
0	779.799	670.602	692.836
0.1	767.363	636.098	692.258
0.5	753.702	622.397	709.652
1	704.797	571.097	642.526
5	446.732	381.528	448.108
10	362.019	279.864	362.143
20	288.981	279.003	295.685
50	292.324	274.453	284.904
100	287.389	278.538	287.864

## Sheet: Fig 3D
condition	replicate.id	1	3	5	7	9	11	13	15	17	19	21	23	25	27	29
S-basal	1	0.891566	0.941176	0.979592	0.909091	0.885714	0.718447	0.590361	0.162791	0.134328	0.011236	0
0.1mM	1	0.933333	0.907692	0.701299	0.741935	0.875	1.01724	0.560606	0.627119	0.271429	0.164179	0.0655738	0
0.5mM	1	1	0.762712	0.836735	0.942857	0.910714	0.954545	0.77193	0.653061	0.6	0.333333	0.18	0
1mM	1	0.909091	0.9	0.769231	0.711111	0.619718	0.657143	0.633333	0.58209	0.457143	0.213333	0.195402	0.0253165	0.0344828	0.0121951	0
5mM	1	0.913043	0.784615	0.647059	0.461538	0.590164	0.535211	0.493333	0.412698	0.349206	0.175	0.102564	0.05	0.025641	0
10mM	1	0.906667	0.72619	0.493976	0.35	0.538462	0.313433	0.214286	0.277778	0.235955	0.176471	0.172414	0.0957447	0.0588235	0.0151515	0
20mM	1	0.797101	0.183099	0.12766	0.0263158	0
S-basal	2	1	0.961538	0.880952	0.95	0.909091	0.863636	0.644444	0.205128	0.142857	0
0.1mM	2	0.769231	0.83871	0.9	0.820513	0.75	0.592593	0.580645	0.15625	0.04	0
0.5mM	2	0.869565	0.891892	0.955556	0.803922	0.8	0.65625	0.65	0.6	0.08	0.0526316	0
1mM	2	0.958333	0.758065	0.76	0.896552	0.690476	0.7	0.785714	0.47619	0.463415	0.226415	0
5mM	2	0.866667	0.792453	0.5625	0.5	0.42	0.369231	0.393443	0.28	0.131579	0.0754717	0.0740741	0.0666667	0
10mM	2	0.754717	0.625	0.53125	0.493151	0.441176	0.458333	0.362319	0.3	0.136364	0.128205	0.0655738	0
20mM	2	0.764706	0.557143	0.289474	0.0285714	0.121951	0
S-basal	3	0.974359	0.835165	0.9	0.942529	0.761062	0.56338	0.294118	0.126582	0.019802	0
0.1mM	3	0.868852	0.733333	0.791667	0.806818	0.864865	0.650602	0.522388	0.25641	0.146341	0
0.5mM	3	0.871795	0.949153	0.638298	0.796875	0.6	0.619048	0.705882	0.214286	0.222222	0.0588235	0
1mM	3	0.927711	1	0.762712	0.5	0.416667	0.227273	0.285714	0.3	0.307692	0
5mM	3	0.882353	0.694444	0.62069	0.333333	0.15625	0.205128	0.0930233	0.0188679	0.0508475	0.0172414	0
10mM	3	0.896552	0.586957	0.413043	0.341463	0.344828	0.169811	0.0645161	0.0638298	0.0952381	0
20mM	3	0.533981	0.5	0.237288	0.03125	0.0338983	0
Growth	48 hr length (um)
Concentration of 3-MPA (mM)	EXPT1	EXPT2	EXPT3
S-complete	539.271	704.876	464.625
0.1mM	569.975	731.086	408.818
0.5mM	590.191	687.218	491.261
1mM	437.987	462.998	453.006
5mM	519.508	539.046	311.859
10mM	539.494	484.322	393.956
20mM	289.811		388.123
