# Supplementary material for: daf-16/FoxO promotes gluconeogenesis and trehalose synthesis during starvation to support survival
Source: eLife. 2017 Oct 24;6:e30057. doi: 10.7554/eLife.30057 (PMC5655125; doi:10.7554/eLife.30057)
Supplement: Figure 4—source data 1. [file elife-30057-fig4-data1.xlsx]

## Sheet: Fig 4A
condition	replicate.id	1	3	5	7	9	11	13	15	17	19	21
N2	EX1	1	0.896552	1	0.866667	0.75	0.533333	0.359223	0.146789	0.0551181	0.00990099	0
tps-1	EX1	0.956044	0.847059	0.914894	0.834862	0.521739	0.178571	0.0181818	0.0306122	0
tps-2	EX1	0.923077	0.943396	0.871429	0.722222	0.556818	0.229885	0.121212	0.04	0
tps-1;tps-2	EX1	0.893204	0.903846	0.930693	0.789062	0.5	0.272	0.0337079	0
daf-16	EX1	0.936709	0.809524	0.486111	0.0547945	0
N2	EX2	1	0.99187	0.920863	0.92	0.848214	0.75	0.546154	0.5	0.194915	0.0762712	0
tps-1	EX2	0.885246	0.926471	0.907407	0.963636	0.571429	0.215909	0.0694444	0
tps-2	EX2	0.990196	0.991803	0.886957	0.848739	0.741007	0.548387	0.292308	0.152542	0.0789474	0
tps-1;tps-2	EX2	1	1	0.951456	0.84375	0.769784	0.46875	0.201754	0.103093	0.0163934	0
daf-16	EX2	0.956522	0.991453	0.565217	0.209091	0
N2	EX3	0.967391	0.904762	0.917526	0.873786	0.802198	0.56	0.4	0.24	0.0882353	0.0810811	0
tps-1	EX3	0.944444	0.958333	0.935897	0.837838	0.615385	0.190476	0.109756	0.0375	0
tps-2	EX3	1	1	0.931507	0.795181	0.681319	0.558442	0.465116	0.261905	0.225806	0
tps-1;tps-2	EX3	0.945736	0.911111	0.933333	0.738318	0.616279	0.148148	0.174419	0.0833333	0.0263158	0
daf-16	EX3	0.938776	0.984127	0.672131	0.207547	0
N2	EX4	1	0.905405	0.960784	0.964706	0.819444	0.575758	0.414286	0.191919	0.0972222	0.0238095	0
tps-1	EX4	0.916667	0.804124	0.819444	0.771084	0.518987	0.246154	0.0666667	0.0125	0
tps-2	EX4	0.945455	0.898734	0.907692	0.825397	0.65625	0.313433	0.22619	0.0526316	0
tps-1;tps-2	EX4	0.991597	0.964286	0.969072	0.783505	0.495146	0.101695	0.0606061	0.0561798	0
daf-16	EX4	0.897727	0.727273	0.42029	0.0235294	0

## Sheet: Fig 4D
Experiment	Condition	Average_intensity
2	fed	1953.58
2	fed	562.686
2	fed	587.049
2	fed	982.713
2	fed	1733.44
2	fed	1582.49
2	fed	2161.37
2	starved	3939.24
2	starved	2951.21
2	starved	1158.86
2	starved	1712.64
2	starved	2976.19
2	starved	1184.53
2	starved	5048.72
2	starved	2772.47
3	fed	927.714
3	fed	955.834
3	fed	2252.16
3	fed	1984.89
3	fed	2967.49
3	fed	1295.65
3	fed	1883.13
3	fed	2034.97
3	fed	542.994
3	fed	765.943
3	fed	1580.41
3	fed	585.481
3	fed	611.502
3	fed	449.199
3	fed	3003.99
3	starved	3114.32
3	starved	5001.44
3	starved	2362.47
3	starved	4474.9
3	starved	2368.61
3	starved	1895.58
3	starved	1955.44
3	starved	4494.29
4	fed	421.516
4	fed	331.411
4	fed	2937.61
4	fed	533.022
4	fed	1250.9
4	fed	384.65
4	fed	554.776
4	fed	1133.21
4	fed	1398.34
4	fed	4359.45
4	fed	673.383
4	fed	588.708
4	fed	378.434
4	fed	1302.05
4	fed	576.826
4	starved	2870.86
4	starved	4649.88
4	starved	2086.61
4	starved	1263.36
4	starved	1503.6
4	starved	977.208
4	starved	1270.91
4	starved	4613.72
4	starved	2335.13
4	starved	1020.34
4	starved	780.031
4	starved	1172.89
4	starved	997.397
4	starved	1040.23
4	starved	1214.7

## Sheet: Fig 4G
Experiment	Condition	Average_intensity
2	starved	1078.42
2	starved	446.262
2	starved	849.084
2	starved	638.767
2	starved	533.167
2	starved	1407.38
2	starved	941.588
2	starved	819.611
2	fed	890.876
2	fed	1554.79
2	fed	577.372
2	fed	1547.63
2	fed	1478.62
3	starved	585.103
3	starved	669.097
3	starved	505.432
3	starved	483.244
3	starved	676.096
3	starved	696.522
3	starved	585.967
3	starved	942.025
3	starved	1099.51
3	starved	604.924
3	starved	498.44
3	starved	1164.26
3	starved	824.706
3	fed	814.325
3	fed	1364.51
3	fed	1090.74
3	fed	713.429
3	fed	479.698
3	fed	1282.29
3	fed	411.485
3	fed	965.155
3	fed	1571.19
3	fed	621.025
3	fed	939.124
3	fed	550.653
4	starved	512.458
4	starved	494.085
4	starved	859.888
4	starved	575.224
4	starved	600.293
4	starved	482.916
4	starved	459.59
4	starved	597.105
4	starved	1160.26
4	fed	343.652
4	fed	427.619
4	fed	352.679
4	fed	536.038
4	fed	889.113
4	fed	542.313
4	fed	442.866
4	fed	442.21
4	fed	574.265
4	fed	1042.67
4	fed	497.22
4	fed	360.444
4	fed	344.823
4	fed	919.742
4	fed	371.093

## Sheet: Fig 4H
Condition	EXPT	nmol trehalose/mg protein
N2	1	180.985
N3	2	246.346
N4	3	118.644
N5	4	147.808
tps-1	1	35.2212
tps-1	2	82.7301
tps-1	3	102.786
tps-1	4	132.631
tps-2	1	36.9713
tps-2	2	93.6126
tps-2	3	37.918
tps-2	4	41.7305
tps-1;tps-2	1	-64.0041
tps-1;tps-2	2	32.2744
tps-1;tps-2	3	-14.6425
tps-1;tps-2	4	-11.0559

## Sheet: Fig 4I
condition	replicate.id	1	3	7	11	15	19	23	27	31	35	39	43	47
S-basal	1	0.987952	0.901408	0.884058	0.681818	0.0597015	0	0	0	0	0	0	0	0
1mM	1	0.956522	0.873016	0.918033	0.724138	0.0853659	0	0	0	0	0	0	0	0
10mM	1	0.972973	0.955556	0.909091	0.678571	0.132653	0.0119048	0	0	0	0	0	0	0
20mM	1	0.974684	0.953488	0.938272	0.854167	0.775	0.394495	0.108911	0.0212766	0	0	0	0	0
50mM	1	0.930556	0.955882	1	0.985294	0.88	0.811594	0.558442	0.354839	0.266667	0	0	0	0
S-basal	2	1	0.928571	0.8875	0.75	0.149425	0.011236	0.0125	0	0	0	0	0	0
1mM	2	0.967742	0.951807	0.942029	0.519481	0.146341	0.0128205	0	0	0	0	0	0	0
10mM	2	0.9625	0.876712	0.865854	0.505263	0.223404	0.0909091	0.010989	0	0	0	0	0	0
20mM	2	0.923077	0.952941	0.893333	0.825	0.449438	0.15942	0.0609756	0.0119048	0	0	0	0	0
50mM	2	0.940476	0.965116	1	0.965909	0.74359	0.56383	0.459459	0.170455	0.0263158	0	0	0	0
S-basal	3	0.930233	0.941748	0.821429	0.666667	0.126316	0	0	0	0	0	0	0	0
50mM	3	0.930233	0.891304	0.917526	0.966667	0.880435	0.73913	0.443396	0.43299	0.127907	0	0	0	0
100mM	3	0.934783	0.966667	0.880435	1	0.886598	0.876404	0.71134	0.538462	0.25641	0.0860215	0.0104167	0	0
200mM	3	1	0.990196	0.96875	0.978947	0.866667	0.914286	0.807692	0.630435	0.297521	0.0512821	0.0842105	0.00934579	0
500mM	3	0.97	1	0.907216	0.87	0.882979	0.877193	0.611111	0.4125	0.040404	0.0322581	0.0795455	0.00877193	0
S-basal	4	0.955357	0.939394	0.944444	0.845238	0.238095	0.0224719	0	0	0	0	0	0	0
50mM	4	0.952381	0.928571	1	0.949495	0.785047	0.692308	0.414894	0.298851	0.170732	0.0212766	0	0	0
100mM	4	0.9	0.932692	0.953704	0.978947	0.907407	0.9	0.717647	0.605263	0.365854	0.189189	0.0588235	0	0
200mM	4	0.974026	0.987179	0.966292	0.9	0.944444	0.784091	0.610526	0.442308	0.152778	0.0285714	0	0	0
500mM	4	0.990566	0.886792	0.947368	0.938144	0.821782	0.752294	0.49505	0.179487
S-basal	5	0.965517	0.901235	0.855263	0.41573	0.0641026	0.0120482	0	0	0	0	0	0	0
50mM	5	0.930233	0.985714	0.842105	0.963415	0.753425	0.516667	0.266667	0.0843373	0.0344828	0.019802	0	0	0
100mM	5	0.933333	0.972603	0.961165	0.970588	0.851485	0.76087	0.493671	0.351351	0.142857	0	0	0	0
200mM	5	0.989247	0.860465	0.923913	0.971014	0.873563	0.782609	0.54023	0.177778	0.114943	0.0224719	0	0	0
500mM	5	1	0.927711	0.942857	0.918605	0.923077	0.757143	0.649123	0.434783	0.179487	0	0	0	0

## Sheet: Fig 4J
Condition	Experiment	nmol tre/mg protein
N2 S-Ba	1	306.866
N2 S-Ba	2	252.513
N2 S-Ba	3	82.8935
N2 S-Ba	4	326.753
N2 S-Ba	5	120.375
N2 S-Ba	6	131.963
N2 S-Ba	7	162.582
N2 S-Ba	8	369.444
N2 S-Ba	9	254.465
N2 S-Ba	10	283.159
N2 S-Ba	11	193.384
N2 S-Ba	12	205.441
N2 10mM Tre	1	378.21
N2 10mM Tre	2	249.804
N2 10mM Tre	3	215.828
N2 10mM Tre	4	452.428
N2 10mM Tre	5	205.435
N2 10mM Tre	6	132.502
N2 10mM Tre	7	164.116
N2 10mM Tre	8	256.708
N2 10mM Tre	9	264.26
N2 10mM Tre	10	168.347
N2 10mM Tre	11	437.575
N2 10mM Tre	12	185.56
N2 20mM Tre	1	469.759
N2 20mM Tre	2	313.109
N2 20mM Tre	3	172.946
N2 20mM Tre	4	634.591
N2 20mM Tre	5	203.469
N2 20mM Tre	6	308.137
N2 20mM Tre	7	151.045
N2 20mM Tre	8	385.825
N2 20mM Tre	9	418.399
N2 20mM Tre	10	347.76
N2 20mM Tre	11	388.567
N2 20mM Tre	12	272.385
N2 50mM Tre	1	666.754
N2 50mM Tre	2	676.22
N2 50mM Tre	3	269.402
N2 50mM Tre	4	950.143
N2 50mM Tre	5	330.955
N2 50mM Tre	6	256.32
N2 50mM Tre	7	269.897
N2 50mM Tre	8	738.6
N2 50mM Tre	9	530.048
N2 50mM Tre	10	725.46
N2 50mM Tre	11	613.596
N2 50mM Tre	12	695.767
N2 100mM Tre	1	760.213
N2 100mM Tre	2	406.972
N2 100mM Tre	3	294.008
N2 100mM Tre	4	875.505
N2 100mM Tre	5	386.655
N2 100mM Tre	6	264.801
N2 100mM Tre	7	204.003
N2 100mM Tre	8	620.861
N2 100mM Tre	9	1150.79
N2 100mM Tre	10	480.82
N2 100mM Tre	11	613.856
N2 100mM Tre	12	381.809
N2 200mM Tre	1	626.236
N2 200mM Tre	2	540.494
N2 200mM Tre	3	448.82
N2 200mM Tre	4	1128.27
N2 200mM Tre	5	374.192
N2 200mM Tre	6	314.136
N2 200mM Tre	7	58.8671
N2 200mM Tre	8	574.478
N2 200mM Tre	9	725.653
N2 200mM Tre	10	575.355
N2 200mM Tre	11	572.893
N2 200mM Tre	12	254.122

## Sheet: Fig 4K
Condition	time of starvation	Experiment	L1 length (microns)
N2 S-basal	1 day	1	203.432
N2 50mM trehalose	1 day	1	205.596
N2 S-basal	8 days	1	173.481
N2 50mM trehalose	8 days	1	187.31
N2 S-basal	1 day	2	220.702
N2 50mM trehalose	1 day	2	213.251
N2 S-basal	8 days	2	179.947
N2 50mM trehalose	8 days	2	180.474
N2 S-basal	1 day	3	211.834
N2 50mM trehalose	1 day	3	204.795
N2 S-basal	8 days	3	186.434
N2 50mM trehalose	8 days	3	191.78
N2 S-basal	1 day	4	211.992
N2 50mM trehalose	1 day	4	210.592
N2 S-basal	8 days	4	179.136
N2 50mM trehalose	8 days	4	198.257
N2 S-basal	1 day	5	213.566
N2 50mM trehalose	1 day	5	204.275
N2 S-basal	8 days	5	180.743
N2 50mM trehalose	8 days	5	196.349

## Sheet: Fig 4L
condition	replicate.id	1	3	5	7	9	11	13	15	17	19	21	23	25	27	29	31	33	35	37	39	41	43	45	47	49	51	53	65
N2	1	1	0.963636	0.875	0.956897	0.768116	0.878505		0.75	0.509091	0.239583	0.0560748	0
e1370	1	1	1	1	1	0.909091	1		0.882353	1	0.923077	0.8	0.888889	0.842105	0.73913	0.692308	0.8	0.5	0.375	0.6	0.538462	0.411765	0.333333	0
tps-1;tps-2	1	0.95122	0.904762	0.942529	0.913043	0.885057	0.821429		0.313253	0.104478	0.0428571	0
tps-1;tps-2;e1370	1	0.939759	0.857143	0.802198	0.849315	0.821429	0.791667		0.639535	0.71875	0.75	0.767442	0.733333	0.735632	0.537634	0.365591	0.333333	0.232558	0.0103093	0.0465116	0
N2	2	0.943396	0.97561	0.949153	0.921875	0.814815	0.816667	0.44	0.431034	0.122449	0.0277778	0
e1370	2	1	1	0.989583	0.928571	0.952381	0.958763	0.90099	0.847826	0.957447	0.850467	0.866667	0.928571	0.85	0.781609	0.727273	0.552083	0.628866	0.606061	0.5	0.44	0.413043	0.234568	0.076087	0.0555556	0.02	0.0138889	0	0
tps-1;tps-2	2	0.948052	0.865169	0.820513	0.816092	0.69	0.5875	0.333333	0.153846	0.103093	0
tps-1;tps-2;e1370	2	1	0.91954	0.797619	0.78	0.851064	0.903846	0.868687	0.802632	0.786517	0.704082	0.726316	0.594937	0.639175	0.652174	0.450549	0.325581	0.121212	0.0860215	0.0194175	0
N2	3	0.974684	0.954023	1	0.95	0.8	0.702381	0.481481	0.202128	0.0421053	0
tps-1;tps-2	3	0.935897	0.918919	0.929577	0.474359	0.313433	0.114286	0.030303	0
N2	4	0.933333	0.914634	0.979798	1	0.870588	0.613636	0.355556	0.157303	0.07	0
e1370	4	0.983051	0.932692	0.980392	0.948148	0.915254	0.781513	0.863636	0.813084	0.885246	0.917431	0.828125	0.827273	0.722628	0.704762	0.613445	0.405172	0.373913	0.305344	0.238532	0.442029	0.241935	0.164179	0.0931677	0.0625	0.046875	0.0125	0
tps-1;tps-2	4	0.929293	0.894231	0.894737	0.854839	0.630631	0.4375	0.306306	0.057971	0.0333333	0
tps-1;tps-2;e1370	4	0.913793	0.836364	0.830508	0.79661	0.72973	0.835821	0.733333	0.787879	0.682927	0.666667	0.631579	0.410714	0.383333	0.337349	0.166667	0.145833	0.0833333	0.03125	0

## Sheet: Fig 4M
condition	replicate.id	1	3	5	7	9	11	13	15	17	19	21	23	25	27	29	31	33	35	37
N2 S-basal	1	0.949367	1.01031	0.930233	0.987013	0.858696	0.705882	0.4125	0.179775	0.0204082	0.0229885	0.0227273	0
N2 50mM Trehalose	1	0.935185	0.930693	0.966667	0.88	0.949495	0.977273	0.914286	0.892473	0.850877	0.726415	0.744681	0.490741	0.33945	0.297872	0.138889	0.0823529	0.0277778	0
daf-16 S-basal	1	0.936709	0.695652	0.340426	0.0842105	0
daf-16 50mM Trehalose	1	0.954545	0.801887	0.820755	0.572727	0.243243	0.040404	0.025	0
N2 S-basal	2	0.945946	0.917808	0.897436	0.871795	0.878049	0.513514	0.116883	0.0322581	0.015873	0
N2 50mM Trehalose	2	0.894737	0.978022	0.968085	0.977273	0.928571	0.964706	0.939759	0.875	0.82	0.791209	0.369048	0.301887	0.272727	0.166667	0.125	0
daf-16 S-basal	2	0.901639	0.703947	0.175	0.0234375	0
daf-16 50mM Trehalose	2	0.984962	0.866142	0.731343	0.511628	0.15873	0.0869565	0.0247934	0
N2 S-basal	3	0.93	0.988095	0.909091	0.925234	0.884298	0.759259	0.554622	0.142857	0.0357143	0.011976	0
N2 50mM Trehalose	3	0.923077	0.884211	0.753623	0.966292	0.90411	0.893204	0.903226	0.921875	0.888889	0.754386	0.645833	0.492308	0.333333	0.347826	0.264151	0.0961538	0.0222222	0.05	0
daf-16 S-basal	3	0.868852	0.794872	0.228571	0.0571429	0.0172414	0
daf-16 50mM Trehalose	3	0.791667	0.795181	0.547945	0.296703	0.0540541	0.0232558	0

## Sheet: Fig 4N
Condition	Experiment	nmol tre/mg protein
N2 S-Ba	1	242.463
N2 S-Ba	2	343.471
N2 S-Ba	3	279.849
N2 S-Ba	4	238.951
N2 S-Ba	5	192.27
N2 S-Ba	6	193.384
N2 S-Ba	7	205.441
N2 Tre	1	245.816
N2 Tre	2	700.162
N2 Tre	3	660.08
N2 Tre	4	414.902
N2 Tre	5	257.34
N2 Tre	6	613.596
N2 Tre	7	695.767
daf-16 S-Ba	1	144.451
daf-16 S-Ba	2	28.9557
daf-16 S-Ba	3	58.7935
daf-16 S-Ba	4	8.03406
daf-16 S-Ba	5	49.1542
daf-16 S-Ba	6	84.8796
daf-16 S-Ba	7	183.433
daf-16 Tre	1	264.775
daf-16 Tre	2	162.314
daf-16 Tre	3	477.89
daf-16 Tre	4	264.694
daf-16 Tre	5	173.536
daf-16 Tre	6	244.021
daf-16 Tre	7	263.2
