# Supplementary material for: daf-16/FoxO promotes gluconeogenesis and trehalose synthesis during starvation to support survival
Source: eLife. 2017 Oct 24;6:e30057. doi: 10.7554/eLife.30057 (PMC5655125; doi:10.7554/eLife.30057)
Supplement: Figure 5—source data 1. [file elife-30057-fig5-data1.xlsx]

## Sheet: Fig 5A
Condition	Experiment	nmol trehalose/mg protein
N2 S-basal	1	180.985
N2 50mM trehalose	1	516.7
tre-1,2,3,4,5 S-basal	1	487.479
tre-1,2,3,4,5 50mM trehalose	1	922.473
N2 S-basal	2	246.346
N2 50mM trehalose	2	503.574
tre-1,2,3,4,5 S-basal	2	1106.51
tre-1,2,3,4,5 50mM trehalose	2	617.858
N2 S-basal	3	118.644
N2 50mM trehalose	3	315.938
tre-1,2,3,4,5 S-basal	3	605.596
tre-1,2,3,4,5 50mM trehalose	3	776.679
N2 S-basal	4	147.808
N2 50mM trehalose	4	386.91
tre-1,2,3,4,5 S-basal	4	325.878
tre-1,2,3,4,5 50mM trehalose	4	642.252

## Sheet: Fig 5B
condition	replicate.id	1	3	5	7	9	11	13	15	17	19	21	23	25	27	29	31	33	35	37	39	41	43	45
N2 S-basal	1	1	1	0.870968	0.90625	0.6875	0.307692	0
tre-Q S-basal	1	0.924528	1	0.865385	0.9	0.777778	0.685714	0.181818	0.0172414	0
N2 S-basal	2	0.952381	0.958763	0.953704	0.958333	0.833333	0.561798	0.363636	0.0980392	0	0
tre-Q S-basal	2	1	0.872093	0.987654	0.85	0.694444	0.68254	0.285714	0.0649351	0	0
N2 S-basal	3	0.87218	0.979798	1	0.811321	0.78	0.428571	0.357143	0
tre-Q S-basal	3	0.86	0.820513	0.925	0.857143	0.730769	0.0666667	0	0
N2 S-basal	4	1	1	0.904762	0.933333	0.928571	0.85	0.772727	0.3	0.2	0	0
tre-Q S-basal	4	0.790323	0.916667	0.794118	0.971429	0.969231	0.939759	0.704225	0.567901	0.121212	0.0461538	0
N2 S-basal	5	0.996678	0.988889	0.926829	0.671642	0.714286	0.111111	0.0851064	0	0
tre-Q S-basal	5	0.920635	0.877419	0.862069	0.663158	0.373832	0.0714286	0.0153846	0	0
N2 S-basal	6	0.953271	0.91	0.914062	0.900901	0.98	0.481818	0.185185	0.0714286	0
N2 tre	6	0.93617	0.88	0.931034	0.928571	0.933333	0.916667	0.981818	0.921053	0.99	0.894231	0.95122	0.984127	0.87069	0.859813	0.734513	0.612403	0.413462	0.320312	0.352459	0.145631	0.0681818	0
tre-Q S-basal	6	0.969697	0.928571	0.985816	0.92437	0.853659	0.653846	0.430556	0.178862	0.0214286	0
tre-Q tre	6	0.966387	0.976303	1	0.983471	0.969925	0.961783	0.922481	0.848921	0.662921	0.664	0.401639	0.271523	0.139394	0.0127389	0
N2 S-basal	7	0.890625	1	0.912281	0.8	0.72549	0.395349	0.0588235	0.027027	0
N2 tre	7	0.965517	0.917808	1	0.906667	1	0.931507	1	0.9	0.907407	0.984848	0.955224	0.851351	0.9	0.80303	0.741935	0.719298	0.55	0.3125	0.357143	0.132075	0.12	0.0344828	0
tre-Q S-basal	7	0.962264	0.97619	0.95082	0.830508	0.809524	0.708333	0.319149	0.0967742	0.0681818	0
tre-Q tre	7	0.914894	1	0.962264	0.891892	0.927273	0.90566	0.863636	0.66	0.698113	0.512821	0.424242	0.149254	0
N2 S-basal	8	1	0.894737	0.875912	0.851562	0.754717	0.519685	0.220339	0.02	0
N2 tre	8	1	0.911111	0.897727	0.949495	0.878788	0.91	0.88764	0.972973	0.990385	0.909091	0.979167	0.96875	0.758242	0.611765	0.653846	0.59375	0.205357	0.269663	0.142857	0.0958904	0.126582	0.030303	0
tre-Q S-basal	8	0.993151	0.978378	0.9375	0.928105	0.866667	0.687151	0.472222	0.272727	0.0533333	0
tre-Q tre	8	1	0.959732	1	0.93956	0.746753	0.88	0.896341	0.878788	0.747253	0.590164	0.49711	0.26506	0.0794702	0.0336134	0.010929	0

## Sheet: Fig 5C
Condition	EXPT	nmol trehalose/mg protein
S-basal	1	183.674
50mM a,a trehalose	1	470.651
50mM a,B trehalose	1	238.91
S-basal	2	71.2029
50mM a,a trehalose	2	148.386
50mM a,B trehalose	2	108.297
S-basal	3	129.938
50mM a,a trehalose	3	335.068
50mM a,B trehalose	3	269.074
S-basal	4	304.298
50mM a,a trehalose	4	243.764
50mM a,B trehalose	4	185.378
S-basal	5	97.681
50mM a,a trehalose	5	363.239
50mM a,B trehalose	5	231.771
S-basal	6	128.299
50mM a,a trehalose	6	429.146
50mM a,B trehalose	6	192.388
S-basal	7	167.132
50mM a,a trehalose	7	251.383
50mM a,B trehalose	7	272.507

## Sheet: Fig 5D
condition	replicate.id	1	3	5	7	9	11	13	15	17	19	21	23	25	27	29	31	33	35	37	39	41	43	45	47
S-basal	2	0.932886	0.954839	0.906977	0.892086	0.937984	0.82906	0.691729	0.346154	0.153846	0
a-a trehalose	2	0.978947	0.930556	0.93865	0.915789	0.987654	0.949686	0.932515	0.885714	0.943396	0.981481	0.941489	0.919355	0.851351	0.765517	0.730496	0.784	0.597122	0.562914	0.368421	0.193798	0.141026	0.166667	0.0606061	0
a-B trehalose	2	0.96875	0.951456	0.952	1	1	0.872549	0.960396	0.944444	0.835294	0.837398	0.727273	0.638655	0.537736	0.406977	0.164706	0.149123	0.0776699	0.075	0.0291262	0.0194175	0
S-basal	3	0.912	0.942675	0.885246	0.891667	0.861111	0.820755	0.652893	0.302083	0.0725806	0
a-a trehalose	3	0.971429	0.913462	0.912088	0.961538	0.943925	0.905263	0.942623	0.911504	0.931034	0.864865	0.857143	0.892857	0.839623	0.785714	0.755906	0.764151	0.484536	0.263158	0.348624	0.252252	0.0891089	0
a-B trehalose	3	0.964286	0.982301	0.976744	0.91453	0.943089	0.991379	0.872549	0.905172	0.854545	0.840708	0.793814	0.69	0.732283	0.62	0.380282	0.380952	0.242718	0.0756303	0.136364	0.0833333	0.0366972	0.017094	0
S-basal	4	0.938462	0.937984	0.950413	0.913907	0.901316	0.775862	0.733333	0.44186	0.295455	0.10687	0.00740741	0.0150376	0
a-a trehalose	4	0.969697	0.977941	0.974359	0.916667	0.985816	0.993103	0.96732	0.86014	0.94964	0.947761	0.925926	1	0.865672	0.836879	0.805556	0.664336	0.542373	0.376812	0.27027	0.189781	0.105263	0.0243902	0
a-B trehalose	4	0.984962	0.95302	0.96748	0.884956	0.897638	0.962963	0.992701	0.952381	0.977941	0.796875	0.888889	0.774194	0.669291	0.716981	0.480315	0.348485	0.216	0.0650407	0.0961538	0

## Sheet: Fig 5E
condition	replicate.id	1	3	5	7	9	11	13	15	17	19	21	23	25	27	29	31	33	35	37	39	41	43	45	47
S-basal	1	0.931373	0.919355	0.946429	0.95	0.90625	0.8	0.666667	0.230769	0.230769	0.0666667	0
S-basal 2-DOG	1	0.952381	0.851064	0.811765	0.68932	0.588235	0.657658	0.611765	0.542553	0.257812	0.0375	0.0232558	0.0104167	0.0102041	0
a-a trehalose	1	0.919192	0.980769	0.935185	0.875	0.901235	0.913462	0.903614	0.925234	0.901786	0.78	0.715447	0.585106	0.51087	0.41573	0.277778	0.175258	0.123288	0.0789474	0.0759494	0.040404	0.0252101	0
alpha-alpha trehalose 2-DOG	1	0.936842	0.830986	0.954023	0.918367	0.865169	0.865385	0.747253	0.862745	0.444444	0.433333	0.578313	0.437037	0.330579	0.269663	0.197531	0.017094	0.0625	0.0181818	0
S-basal	2	0.916667	0.884615	0.938272	0.865979	0.924051	0.791209	0.64557	0.203125	0.108434	0.0144928	0
S-basal 2-DOG	2	0.842857	0.820513	0.808824	0.6375	0.843137	0.730337	0.538462	0.242424	0.0704225	0.028169	0.0151515	0
a-a trehalose	2	1	0.923077	0.865385	0.936709	0.950617	0.963636	0.930556	0.942857	0.767123	0.881356	0.835616	0.851351	0.762712	0.703704	0.428571	0.387097	0.521127	0.373134	0.315789	0.181818	0.0909091	0
alpha-alpha trehalose 2-DOG	2	0.916667	0.897436	0.842105	0.866667	0.972973	0.955882	0.90411	0.688312	0.493151	0.753425	0.758242	0.138462	0.291139	0.231884	0.12	0.152174	0
S-basal	3	0.88785	0.989691	0.885417	0.86	0.721649	0.411111	0.117117	0
S-basal 2-DOG	3	0.968085	0.802326	0.760417	0.807229	0.846774	0.76699	0.365854	0.127119	0.0625	0.0326087	0.0121951	0
a-a trehalose	3	0.902913	0.864198	0.833333	0.902778	0.906977	0.943182	0.811881	0.642105	0.6	0.477612	0.164384	0.1	0
alpha-alpha trehalose 2-DOG	3	0.929204	0.87234	0.836735	1	0.9	0.880435	0.580357	0.575472	0.481928	0.387755	0.04	0.0945946	0
S-basal	4	1	0.96	0.976744	0.833333	0.789474	0.452381	0.317073	0.205128	0.05	0
S-basal 2-DOG	4	0.964286	0.818182	0.823529	0.853659	0.588235	0.54717	0.484848	0.166667	0
a-a trehalose	4	0.969697	0.938462	0.916667	0.842105	0.921569	0.920635	0.867647	0.907692	0.808824	0.632653	0.473684	0.407407	0.257576	0
alpha-alpha trehalose 2-DOG	4	1	0.891566	0.863636	0.942857	0.711864	0.888889	0.785714	0.426667	0.542169	0.482759	0.372881	0.307692	0.0512821	0.0508475	0
S-basal	a	0.932886	0.954839	0.906977	0.892086	0.937984	0.82906	0.691729	0.346154	0.153846	0	0	0	0	0	0	0	0	0	0	0	0	0	0	0
a-a trehalose	a	0.978947	0.930556	0.93865	0.915789	0.987654	0.949686	0.932515	0.885714	0.943396	0.981481	0.941489	0.919355	0.851351	0.765517	0.730496	0.784	0.597122	0.562914	0.368421	0.193798	0.141026	0.166667	0.0606061	0
S-basal	b	0.912	0.942675	0.885246	0.891667	0.861111	0.820755	0.652893	0.302083	0.0725806	0	0	0	0	0	0	0	0	0	0	0	0	0	0	0
a-a trehalose	b	0.971429	0.913462	0.912088	0.961538	0.943925	0.905263	0.942623	0.911504	0.931034	0.864865	0.857143	0.892857	0.839623	0.785714	0.755906	0.764151	0.484536	0.263158	0.348624	0.252252	0.0891089	0	0	0
S-basal	c	0.938462	0.937984	0.950413	0.913907	0.901316	0.775862	0.733333	0.44186	0.295455	0.10687	0.00740741	0.0150376	0	0	0	0	0	0	0	0	0	0	0	0
a-a trehalose	c	0.969697	0.977941	0.974359	0.916667	0.985816	0.993103	0.96732	0.86014	0.94964	0.947761	0.925926	1	0.865672	0.836879	0.805556	0.664336	0.542373	0.376812	0.27027	0.189781	0.105263	0.0243902	0	0

## Sheet: Fig 5F
Timepoint	Experiment	nmol tre/mg protein
Day 1	1	136.227
Day 1	2	117.952
Day 1	3	369.444
Day 1	4	254.465
Day 6	1	159.43
Day 6	2	42.7705
Day 6	3	96.6033
Day 6	4	96.7708
Day 9	1	238.206
Day 9	2	51.6266
Day 9	3	46.4756
Day 9	4	119.307
Day 12	1	30.9195
Day 12	2	17.3318
Day 12	3	33.1003
Day 12	4	23.8235
