# Supplementary material for: daf-16/FoxO promotes gluconeogenesis and trehalose synthesis during starvation to support survival
Source: eLife. 2017 Oct 24;6:e30057. doi: 10.7554/eLife.30057 (PMC5655125; doi:10.7554/eLife.30057)
Supplement: Figure 5—figure supplement—source data 1. [file elife-30057-fig1.xlsx]

## Sheet: Fig S5E
condition	replicate.id	1	3	5	7	9	11	13	15	17	19	21
N2	1	0.952381	0.958763	0.953704	0.958333	0.833333	0.561798	0.363636	0.0980392	0	0
tre-1	1	0.97561	0.990476	0.817073	0.890511	0.661157	0.26087	0.00980392	0	0	0
tre-2	1	0.971014	0.826446	0.890511	0.699248	0.26	0.0873786	0	0	0	0
tre-3	1	0.848485	0.328358	0.540541	0.346535	0.357895	0.3	0.164384	0.0927835	0.0333333	0
tre-4	1	1	0.940476	0.934066	0.926316	0.901786	0.638298	0.197674	0.0638298	0	0
tre-5	1	0.932203	1	0.87619	0.729412	0.0873786	0.0196078	0	0	0	0
N2	2	0.87218	0.979798	1	0.811321	0.78	0.428571	0.357143	0
tre-1	2	0.928571	0.914286	0.902439	0.785714	0.808511	0.410714	0.025	0
tre-2	2	0.9	0.9375	0.928571	0.555556	0.428571	0.5	0.166667	0
tre-3	2	0.626866	0.538462	0.514286	0.387097	0.156863	0.0149254	0	0
tre-4	2	0.829787	0.790698	0.75	0.86	0.558824	0.2	0	0
tre-5	2	0.811765	0.786517	0.914634	0.76087	0.277778	0.09375	0	0
N2	3	1	1	0.904762	0.933333	0.928571	0.85	0.772727	0.3	0.2	0	0
tre-1	3	0.903226	0.87069	0.967213	0.989796	0.820513	0.894737	0.53125	0.142857	0.037037	0	0
tre-2	3	1	0.9	0.666667	0.941176	0.882353	0.933333	0.4	0	0	0	0
tre-3	3	0.714286	0.682927	0.5	0.740741	0.305556	0.432432	0.166667	0.176471	0.0882353	0	0
tre-4	3	0.909091	0.896907	0.942029	0.953488	0.964912	0.769231	0.603175	0.313869	0.0819672	0	0
tre-5	3	0.972222	0.849315	0.977778	0.971014	0.783784	0.796875	0.442623	0.162162	0	0	0
N2	4	0.996678	0.988889	0.926829	0.671642	0.714286	0.111111	0.0851064	0	0
tre-1	4	0.909502	0.863636	0.944444	0.695312	0.488372	0.122449	0.0162602	0	0
tre-2	4	0.827068	0.897436	0.947368	0.815789	0.423423	0.126214	0	0	0
tre-3	4	0.721739	0.431579	0.325843	0.33945	0.4875	0.333333	0.136842	0.0952381	0
tre-4	4	0.887805	0.873786	0.970803	0.871795	0.831776	0.324786	0.133858	0	0
tre-5	4	0.942029	0.923841	0.43617	0.619048	0.426471	0.2	0.0344828	0	0

## Sheet: Fig S5F
	0.1	0.5	1
EX1 a-a	0.136364	0.522727	1.03409
EX2 a-a	0.081696	0.495346	0.971044
EX3 a-a	0.0701571	0.53089	1.02304
EX1 a-b	0	-0.0340909	-0.0454545
EX2 a-b	-0.00103413	0.00930714	-0.00103413
EX3 a-b	0.0282723	0.0387435	-0.00314136
