# Supplementary material for: daf-16/FoxO promotes gluconeogenesis and trehalose synthesis during starvation to support survival
Source: eLife. 2017 Oct 24;6:e30057. doi: 10.7554/eLife.30057 (PMC5655125; doi:10.7554/eLife.30057)
Supplement: Figure 6—source data 1. [file elife-30057-fig6-data1.xlsx]

## Sheet: Fig 6A
condition	replicate.id	1	3	5	7	9	11	13	15	17	19	21	23	25	27	29	31	33	35	37	39	41	43	45	47	49	51
N2 S-basal	1	0.982609	0.975806		0.907407		0.901639		0.23622		0.015748		0
N2 50mM Maltose	1	0.957265	0.913043		0.94958		1		0.931507		0.9125		0.30137		0.0441176		0
N2 100mM Glucose	1	0.966292	0.977528		0.942308		0.916667		0.9375		0.912281		0.761905		0.698113		0.345133		0.211009		0.0560748		0
N2 50mM Trehalose	1	0.977778	0.978947		0.966292		0.964912		0.884298		0.91		0.895238		0.60177		0.369748		0.254717		0.147368		0.0416667		0
N2 S-basal	2	1	0.818182		0.824324		0.645161		0.215686		0
N2 50mM Maltose	2	0.988372	0.898734		0.960396		0.967213		0.794872		0.765957		0.536364		0.401786		0.313253		0.238095		0.0327869		0
N2 100mM Glucose	2	0.95	0.888112		0.890411		0.909091		0.830986		0.786765		0.61745		0.364865		0.165605		0.0409836		0		0
N2 50mM Trehalose	2	1	0.95614		0.95098		0.927273		0.932039		0.825688		0.675214		0.541284		0.23913		0.113821		0.0373832		0.1		0
N2 S-basal	3	0.949367	1.01031	0.930233	0.987013	0.858696	0.705882	0.4125	0.179775	0.0204082	0.0229885	0.0227273	0
N2 50mM Trehalose	3	0.935185	0.930693	0.966667	0.88	0.949495	0.977273	0.914286	0.892473	0.850877	0.726415	0.744681	0.490741	0.33945	0.297872	0.138889	0.0823529	0.0277778	0
tps-1,2 S-basal	3	0.975904	0.775	0.78022	0.831461	0.642857	0.346667	0.170213	0.0322581	0.0113636	0
tps-1,2 50mM Trehalose	3	1	0.938272	0.921569	0.953488	0.906977	0.936709	0.744444	0.725275	0.677778	0.56044	0.45	0.345238	0.290323	0.267606	0.111111	0.0847458	0
N2 S-basal	4	0.945946	0.917808	0.897436	0.871795	0.878049	0.513514	0.116883	0.0322581	0.015873	0
N2 50mM Trehalose	4	0.894737	0.978022	0.968085	0.977273	0.928571	0.964706	0.939759	0.875	0.82	0.791209	0.369048	0.301887	0.272727	0.166667	0.125	0
tps-1,2 S-basal	4	0.934579	0.851485	0.847619	0.752809	0.580645	0.515152	0.27	0.0619469	0
tps-1,2 50mM Trehalose	4	0.954545	0.884058	0.935897	0.955056	0.961039	0.898876	0.89011	0.827586	0.804124	0.655172	0.638554	0.425532	0.411765	0.220779	0.111111
N2 S-basal	5	0.93	0.988095	0.909091	0.925234	0.884298	0.759259	0.554622	0.142857	0.0357143	0.011976	0
N2 50mM Trehalose	5	0.923077	0.884211	0.753623	0.966292	0.90411	0.893204	0.903226	0.921875	0.888889	0.754386	0.645833	0.492308	0.333333	0.347826	0.264151	0.0961538	0.0222222	0.05	0
tps-1,2 S-basal	5	0.91954	0.976471	0.978723	0.811111	0.671233	0.528736	0.192308	0.0480769	0
tps-1,2 50mM Trehalose	5	0.959459	0.885057	0.945055	0.957143	0.888889	0.926829	0.928571	0.931034	0.675676	0.647059	0.543478	0.34375	0.189189	0.111111	0.0277778	0.030303	0
N2 S-basal	6	0.89	0.938144		0.928571		0.705357		0.1		0.00833333		0
N2 50mM Trehalose	6	0.891089	0.982301		0.94		0.979592		0.894737		0.866667		0.8		0.616822		0.445378		0.245763		0.156863		0.0265487		0.0196078		0
N2 50mM Maltose	6	0.820225	0.953271		0.902655		0.93617		0.923913		0.887755		0.714286		0.544643		0.277108		0.125		0.0188679		0
N2 100mM Glucose	6	0.88172	0.929412		0.95		0.931818		0.884615		0.904348		0.944		0.733333		0.56701		0.189189		0
N2 S-basal	7	0.880597		0.892308		0.820896		0.323529		0.027027		0
N2 100mM Glucose	7	0.92		0.898551		0.90411		0.745455		0.786885		0.734375		0.567164		0.485294		0.453333		0.0410959		0
N2 50mM Trehalose	7	0.851852		0.909091		0.961538		0.892308		0.861538		0.833333		0.586207		0.5		0.397059		0.0606061		0.0535714		0
tps-1,2 S-basal	7	0.905405		0.931034		0.6		0.0952381		0.0131579		0
tps-1,2 50mM Maltose	7	0.866667		0.844828		0.836066		0.764706		0.612903		0.454545		0.178082		0.0923077		0.156863		0
tps-1,2 50mM Trehalose	7	0.971014		0.840909		0.816092		0.7875		0.561644		0.560976		0.258621		0.145455		0.210526		0
N2 S-basal	8	0.869565		0.990099				0.194175		0.0108696		0
N2 50mM Trehalose	8	0.970874		0.90566				0.973451		0.962264		0.84466		0.80198		0.646465		0.364486		0.100917		0.0508475		0.024		0
N2 50mM Maltose	8	0.979381		0.970588				0.955357		0.863636		0.941176		0.741379		0.596154		0.0666667		0
N2 100mM Glucose	8	0.966667		0.990476				0.97		0.863636		0.705263		0.569767		0.482353		0.240964		0.0277778		0
tps-1,2 S-basal	8	1		0.964286		0.358491		0.0185185		0
tps-1,2 50mM Trehalose	8	0.957447		0.952381		0.742857		0.75		0.571429		0.470588		0.294118		0.277778		0
tps-1,2 100mM Glucose	8	1		0.96875		0.814815		0.776119		0.560606		0.295775		0.126761		0.0266667		0
tps-1,2 50mM Maltose	8	1		0.976471		0.831169		0.842105		0.393443		0.253731		0.159091		0.302632		0.0215054		0
N2 100mM Glucose	9	0.991525		0.978873		0.973333		0.945455		0.952381		0.793103		0.565891		0.16		0
N2 50mM Trehalose	9	0.941176		0.966102		0.943662		0.966667		1		0.857143		0.80292		0.8		0.391304		0.15		0.103448		0
N2 S-basal	9	0.942857		1		0.821429		0.122642		0.010101		0
N2 50mM Maltose	9	0.959596		0.962617		0.927007		0.943396		0.92437		0.71875		0.650794		0.52381		0.0882353		0.035461		0.0428571		0
tps-1,2 S-basal	9	0.965116		0.876543		0.337349		0.015873		0
tps-1,2 50mM Trehalose	9	0.936842		0.973684		0.855556		0.655914		0.592593		0.333333		0.545455		0.416667		0
tps-1,2 100mM Glucose	9	0.982759		0.970149		0.821429		0.792208		0.563218		0.169014		0.0119048		0.025974		0
tps-1,2 50mM Maltose	9	0.972973		0.793103		0.868421		0.74026		0.704918		0.333333		0.231884		0.30303		0

## Sheet: Fig 6B
condition	replicate.id	Percent survival (9hr at 35C)
N2 + Sbasal	1	0.742857
N2 + 50mM Trehalose	1	0.968254
N2 + 50mM Maltose	1	1.03448
N2 + 100mM Glucose	1	0.962963
tps 1,2 + Sbasal	1	0.461538
tps 1,2 + 50mM Trehalose	1	0.504132
tps 1,2 + 50mM Maltose	1	0.653333
tps 1,2 + 100mM glucose	1	0.514286
daf-16 + Sbasal	1	0.0882353
daf-16 + 50mM Trehalose	1	0.178571
daf-16 + 50mM Maltose	1	0.164557
daf-16 + 100mM Glucose	1	0.245902
N2 + Sbasal	2	0.523256
N2 + 50mM Trehalose	2	0.7
N2 + 50mM Maltose	2	0.726027
N2 + 100mM Glucose	2	0.909091
tps 1,2 + Sbasal	2	0.254237
tps 1,2 + 50mM Trehalose	2	0.518987
tps 1,2 + 50mM Maltose	2	0.358209
tps 1,2 + 100mM glucose	2	0.393443
daf-16 + Sbasal	2	0.0877193
daf-16 + 50mM Trehalose	2	0.231884
daf-16 + 50mM Maltose	2	0.144928
daf-16 + 100mM Glucose	2	0.112903
N2 + Sbasal	3	0.540541
N2 + 50mM Trehalose	3	0.773585
N2 + 50mM Maltose	3	0.892857
N2 + 100mM Glucose	3	0.860465
tps 1,2 + Sbasal	3	0.257732
tps 1,2 + 50mM Trehalose	3	0.49
tps 1,2 + 50mM Maltose	3	0.318182
tps 1,2 + 100mM glucose	3	0.763441
daf-16 + Sbasal	3	0.172131
daf-16 + 50mM Trehalose	3	0.489655
daf-16 + 50mM Maltose	3	0.346154
daf-16 + 100mM Glucose	3	0.418182
N2 + Sbasal	4	0.673077
N2 + 50mM Trehalose	4	0.746269
N2 + 50mM Maltose	4	0.862069
N2 + 100mM Glucose	4	0.855072
tps 1,2 + Sbasal	4	0.388889
tps 1,2 + 50mM Trehalose	4	0.431373
tps 1,2 + 50mM Maltose	4	0.4
tps 1,2 + 100mM glucose	4	0.465517
daf-16 + Sbasal	4	0.0462963
daf-16 + 50mM Trehalose	4	0.225225
daf-16 + 50mM Maltose	4	0.079646
daf-16 + 100mM Glucose	4	0.130435
N2 + Sbasal	5	0.758621
N2 + 50mM Trehalose	5	0.91
N2 + 50mM Maltose	5	0.882353
N2 + 100mM Glucose	5	0.928571
tps 1,2 + Sbasal	5	0.451613
tps 1,2 + 50mM Trehalose	5	0.878788
tps 1,2 + 50mM Maltose	5	0.681818
tps 1,2 + 100mM glucose	5	0.672727
daf-16 + Sbasal	5	0.0496454
daf-16 + 50mM Trehalose	5	0.0933333
daf-16 + 50mM Maltose	5	0.138462
daf-16 + 100mM Glucose	5	0.208333

## Sheet: Fig 6C
Condition	Experiment	nmol tre/mg protein
N2 S-Ba	1	242.463
N2 S-Ba	2	343.471
N2 S-Ba	3	279.849
N2 S-Ba	4	238.951
N2 S-Ba	5	192.27
N2 S-Ba	6	193.384
N2 S-Ba	7	205.441
N2 Tre	1	734.407
N2 Tre	2	700.162
N2 Tre	3	660.08
N2 Tre	4	414.902
N2 Tre	5	257.34
N2 Tre	6	613.596
N2 Tre	7	695.767
N2 Gluc	1	734.407
N2 Gluc	2	911.62
N2 Gluc	3	783.553
N2 Gluc	4	525.779
N2 Gluc	5	363.071
N2 Gluc	6	619.746
N2 Gluc	7	395.857
N2 Malt	1	334.166
N2 Malt	2	104.15
N2 Malt	3	439.819
N2 Malt	4	306.901
N2 Malt	5	270.843
N2 Malt	6	405.174
N2 Malt	7	378.656
tps-1,2 S-Ba	1	-108.678
tps-1,2 S-Ba	2	-20.7134
tps-1,2 S-Ba	3	5.95948
tps-1,2 S-Ba	4	-55.1491
tps-1,2 S-Ba	5	-23.925
tps-1,2 S-Ba	6	0.582135
tps-1,2 S-Ba	7	24.6539
tps-1,2 Tre	1	22.9057
tps-1,2 Tre	2	96.1862
tps-1,2 Tre	3	58.7278
tps-1,2 Tre	4	-28.3555
tps-1,2 Tre	5	-16.0023
tps-1,2 Tre	6	30.1082
tps-1,2 Tre	7	18.5155
tps-1,2 Gluc	1	-107.745
tps-1,2 Gluc	2	24.0466
tps-1,2 Gluc	3	-23.9893
tps-1,2 Gluc	4	-20.8577
tps-1,2 Gluc	5	-9.59822
tps-1,2 Gluc	6	0.376552
tps-1,2 Gluc	7	0.218834
tps-1,2 Malt	1	17.9832
tps-1,2 Malt	2	-197.583
tps-1,2 Malt	3	232.902
tps-1,2 Malt	4	-67.6761
tps-1,2 Malt	5	-27.115
tps-1,2 Malt	6	0.514745
tps-1,2 Malt	7	25.8664
