# Supplementary material for: daf-16/FoxO promotes gluconeogenesis and trehalose synthesis during starvation to support survival
Source: eLife. 2017 Oct 24;6:e30057. doi: 10.7554/eLife.30057 (PMC5655125; doi:10.7554/eLife.30057)
Supplement: Figure 7—source code 1. [file elife-30057-fig7-code1.zip]

Archive with 10 entries (7 files):
- Figure 7 Source Code/
- Figure 7 Source Code/count.py
- __MACOSX/
- __MACOSX/Figure 7 Source Code/
- __MACOSX/Figure 7 Source Code/._count.py
- Figure 7 Source Code/map.py
- __MACOSX/Figure 7 Source Code/._map.py
- Figure 7 Source Code/N2tps_SbaTre_analysis.R
- __MACOSX/Figure 7 Source Code/._N2tps_SbaTre_analysis.R
- __MACOSX/._Figure 7 Source Code
