# Supplementary material for: daf-16/FoxO promotes gluconeogenesis and trehalose synthesis during starvation to support survival
Source: eLife. 2017 Oct 24;6:e30057. doi: 10.7554/eLife.30057 (PMC5655125; doi:10.7554/eLife.30057)
Supplement: Figure 7—source code 1. [file elife-30057-fig7-code1.zip › Figure 7 Source Code/map.py]

#!/usr/bin/python

import argparse, subprocess, os, re
from argparse import RawTextHelpFormatter


parser = argparse.ArgumentParser(
    description="""
    fastq.gzs -> BAM

    This will concatenate, map, sort, binarize, and index next gen sequencing reads 
    as returned by the Duke Core Facility circa 2015.

    The infolder argument should have this structure:
    
    infolder
    ---barcode_folder_1
    -----BB1_1_ATCACG_L001_R1_001.fastq.gz
    -----BB1_1_ATCACG_L001_R1_002.fastq.gz
    ...
    ---barcode_folder_2
    ...
    ---barcode_folder_n
    """, formatter_class=RawTextHelpFormatter)
    
parser.add_argument("infolder", type=str,
                    help="Directory where fastq are")
parser.add_argument("outfolder", type=str,
                    help="Directory to put the bam files")
parser.add_argument("index_location", type=str,
                    help="Location of the bowtie indexes without the stuff like '.1.ebwt' on it")
parser.add_argument("numcores", type=int,
                    help="Number of cores for bowtie to use")
parser.add_argument("-b",
                    "--bowtie_location", type=str,
                    default = "bowtie",
                    help="Location of the bowtie binary. If you have bowtie in your PATH, you don't need to set this.")
parser.add_argument("-s", "--samtools_location", type=str,
                    default = "samtools",
                    help="Location of the samtools binary. If you have samtools in you PATH, you don't need to set this")

args = parser.parse_args()


### Testing
### If you want to mess around with the script, you can uncomment these lines

# class empty:
#     def __init__(self):
#         pass

# args = empty()
# args.infolder = "Project_Bowman_2124_150107B2"
# args.outfolder = "BAM"
# args.index_location = "/home/cmaxwell/labhome.cmaxwell/baugh_lab/bowman_2124/WS210/WS210"
# args.numcores = 12
# args.bowtie_location = "/home/cmaxwell/labhome.cmaxwell/local/bowtie-1.1.1/bowtie"
# args.samtools_location = "/home/cmaxwell/labhome.cmaxwell/local/samtools-1.1/samtools"
# subfolder = os.listdir(args.infolder)[0]

### End Testing

try:
    os.mkdir(args.outfolder)
except OSError:
    pass

# It would be better to use a more pythonic way to do this, but whatever
# The next three variables are strings that define the shell commands needed to
# 1) concatenate the fastqs, 2) run bowtie, 3) convert the sam to bam, 4) sort the bam,
# 5) create an index for each bam file.

pipeCommandCat = " ".join([
    "cat",
    "%s", # These are all the gzipped fastq files
    "|", # pipe this to unzip them
    "gunzip -c > tmp.fastq"]) #
     
pipeCommandBowtie = " ".join([
    "(%s" % args.bowtie_location, # Open parentheses. call bowtie
    "--best --chunkmbs 256 -k 1 -m 2 -S", # with these flags
    "-p %i" % args.numcores, # Number of cores for bowtie to use
    args.index_location, # and this index location
    "tmp.fastq > tmp.sam",
    ")", # Close parentheses
    "2> %s.err"]) # Pipe the stderror to a file #Bowtie will map the reads piped to stdin

pipeCommandSamtools = " ".join([
    args.samtools_location, # call samtools
    "view -bS -@ %i tmp.sam" % args.numcores, #Samtools input in sam output is uncompressed bam
    "|", # Pipe to samtools sort
    args.samtools_location, #call samtools
    "sort -@ %i -" % args.numcores, # sort the stdin
    "%s" #output file name. Note: samtools sort doesn't want the extension
    ])

for subfolder in os.listdir(args.infolder):
    # Find all the fastq.gz files in the directory
    files = os.listdir( os.path.join(args.infolder, subfolder) )
    fastq = [ i for i in files if re.search('fastq\.gz$', i)]
    fastq = [ os.path.join( args.infolder, subfolder, i) for i in fastq]
    fastq.sort()
    # Join the fastq file names to pass to cat
    catArgs = " ".join(fastq)
    # This is the file to pipe everything to
    outName = os.path.join(args.outfolder, subfolder)
    catCall = pipeCommandCat % catArgs
    subprocess.call(catCall, shell=True)
    bowtieCall = pipeCommandBowtie % outName
    subprocess.call(bowtieCall, shell=True )
    samtoolsCall = pipeCommandSamtools % outName
    subprocess.call(samtoolsCall, shell=True)
    subprocess.call("%s index %s" % (args.samtools_location, outName + ".bam"), shell=True)
