# Supplementary material for: daf-16/FoxO promotes gluconeogenesis and trehalose synthesis during starvation to support survival
Source: eLife. 2017 Oct 24;6:e30057. doi: 10.7554/eLife.30057 (PMC5655125; doi:10.7554/eLife.30057)
Supplement: Figure 7—source code 1. [file elife-30057-fig7-code1.zip › Figure 7 Source Code/N2tps_SbaTre_analysis.R]

library(edgeR)
library(ggplot2)
library(reshape2)
library(plyr)
#RNA-seq analysis of Jon's N2 and tps worms in S-basal or w/ Trehalose (4 conditions)
setwd("/Users/amywebster/Documents/UPGGyear1/BaughLab/Jon_N2tps_SbaTre")
getwd()
#bring in the count table
counts_unfiltered<-read.csv("counts_tpsN2_SbaTre.csv",header = T,row.names = "gene")
setwd("/Users/amywebster/Documents/UPGGyear1/BaughLab/Dauer_F3_RNAseq/L1_AL_DR_Jon")
#Filter to 22581 genes used in Maxwell/Kaplan dataset 
Maxwell_genes<-read.csv("Maxwell_Kaplan_RNAseqdata.csv",header = T,row.names = "gene_id")
counts_filtered<-counts_unfiltered[rownames(Maxwell_genes),]
head(counts_filtered)

#DIFFERENTIAL EXPRESSION ANALYSIS STARTS HERE
head(counts_filtered)
counts_groups<-c("N2_Sba","N2_Sba","N2_Sba","N2_Sba","N2_Tre","N2_Tre","N2_Tre","N2_Tre","tps_Sba","tps_Sba","tps_Sba","tps_Sba","tps_Tre","tps_Tre","tps_Tre","tps_Tre")
d2<-DGEList(counts=counts_filtered,group=factor(counts_groups))
dim(d2)
#filter to genes with cpm>1 in at least 4 libraries
keep_filter<-rowSums(cpm(d2)>1)>=4
d2<-d2[keep_filter,]
dim(d2)
cpm_d2<-cpm(d2,normalized.lib.sizes = TRUE)
write.table(cpm_d2,"CPM_N2tps_SbaTre.txt",quote = F,sep = "\t")
d2<-calcNormFactors(d2)
d2<-estimateCommonDisp(d2)
d2<-estimateTagwiseDisp(d2)
head(d2$tagwise.dispersion)
#N2_Sba vs. N2_Tre pairwise comparison
de.tag<-exactTest(d2,d2$tagwise.dispersion,pair=c("N2_Sba","N2_Tre"))
de.tag_sort<-topTags(de.tag,n=nrow(de.tag$table))$table
de.tag_top<-rownames(de.tag_sort)[de.tag_sort$FDR<=0.05]
head(de.tag_sort)
plotSmear(de.tag,de.tags = de.tag_top,main="N2 Sba vs. N2 Tre")
write.table(de.tag_sort,"N2_SbaVsN2_Tre.txt",quote=F,sep="\t")

#tps_Sba vs. tps_Tre pairwise comparison
de.tag2<-exactTest(d2,d2$tagwise.dispersion,pair=c("tps_Sba","tps_Tre"))
de.tag2_sort<-topTags(de.tag2,n=nrow(de.tag2$table))$table
de.tag2_top<-rownames(de.tag2_sort)[de.tag2_sort$FDR<=0.05]
head(de.tag2_sort)
plotSmear(de.tag2,de.tags = de.tag2_top,main="tps Sba vs. tps Tre")

write.table(de.tag2_sort,"tps_SbaVstps_Tre.txt",quote = F, sep = "\t")
#N2_Sba vs. tps_Sba
de.tag3<-exactTest(d2,d2$tagwise.dispersion,pair=c("N2_Sba","tps_Sba"))
de.tag3_sort<-topTags(de.tag3,n=nrow(de.tag3$table))$table
de.tag3_top<-rownames(de.tag3_sort)[de.tag3_sort$FDR<=0.05]
head(de.tag3_sort)
write.table(de.tag3_sort,"N2_SbaVstps_Sba.txt",quote = F, sep = "\t")
plotSmear(de.tag3,de.tags = de.tag3_top,main="N2 Sba vs. tps Sba")

#N2_Tre vs. tps_Tre
de.tag4<-exactTest(d2,d2$tagwise.dispersion,pair = c("N2_Tre","tps_Tre"))
de.tag4_sort<-topTags(de.tag4,n=nrow(de.tag4$table))$table
de.tag4_top<-rownames(de.tag4_sort)[de.tag4_sort$FDR<=0.05]
plotSmear(de.tag4,de.tags = de.tag4_top,main="N2 Tre vs. tps Tre")


#OTHER ANALYSES START HERE. PCA, CORRELATION MATRIX, ETC. 
y<-DGEList(counts=counts_filtered)
anova_condition<-data.frame(row.names = c("N2_Sba_3","N2_Sba_6","N2_Sba_8","N2_Sba_9","N2_Tre_3","N2_Tre_6","N2_Tre_8","N2_Tre_9","tps_Sba_3","tps_Sba_6","tps_Sba_8","tps_Sba_9","tps_Tre_3","tps_Tre_6","tps_Tre_8","tps_Tre_9"),conditionA= c("Sba","Sba","Sba","Sba","Tre","Tre","Tre","Tre","Sba","Sba","Sba","Sba","Tre","Tre","Tre","Tre"),conditionB=c("N2","N2","N2","N2","N2","N2","N2","N2","tps","tps","tps","tps","tps","tps","tps","tps"))
anova_Group<-factor(paste(anova_condition$conditionA,anova_condition$conditionB,sep = "."))
anova_Group
cbind(anova_condition,Group=anova_Group)
design<-model.matrix(~0+anova_Group)
colnames(design)<-levels(anova_Group)
design
y<-calcNormFactors(y)
y<-estimateDisp(y,design)
fit<-glmQLFit(y,design)
colnames(fit)

my.contrasts<- makeContrasts(A=c(1,-1,0,0),
                             B=c(1,0,-1,0),
                             C=c(1,0,0,-1),
                             D=c(0,1,-1,0),
                             E=c(0,1,0,-1),
                             G=c(0,0,1,-1),
                             levels=design)
anov <- glmQLFTest(fit, contrast = my.contrasts)
anov_sort<-topTags(anov,n=nrow(anov$table))$table
head(anov_sort)
anov_top1<-rownames(anov_sort[1:500,])
tail(anov_sort[1:500,])
anov_top2<-rownames(anov_sort)[anov_sort$FDR<=0.05]
d3<-y[anov_top1,]
cpm_d3<-cpm(d3)
head(cpm_d3)
cpm_d3_data<-data.frame(cpm_d3)
cpm_d3_data$mean<-rowMeans(cpm_d3_data)
cpm_d3_data2<-cpm_d3_data[,1:16]/cpm_d3_data$mean
cpm_d3_data2<-log2(cpm_d3_data2+1)
pca = prcomp(t(cpm_d3_data2))
summary(pca)
pca$x
pca_genes<-pca$x
pca_genes_dataframe<-as.data.frame(pca_genes)
#change the conditions
conditions<-anova_Group
pca_genes_dataframe<-data.frame(conditions,pca_genes_dataframe)
pca_genes_dataframe

ggplot(pca_genes_dataframe,aes(x=PC1,y=PC2,colour=conditions))+
  geom_point(size=5)+
  ggtitle("PCA of N2/tps in S-basal/Trehalose")+
  labs(x="PC1 (49.13% of variance)",y="PC2 (30.58% of variance)")

head(cpm_d3_data)
cpm_d3_means<-cpm_d3_data
cpm_d3_means$N2_Sba<-rowMeans(cpm_d3_means[,1:4])
cpm_d3_means$N2_Tre<-rowMeans(cpm_d3_means[,5:8])
cpm_d3_means$tps_Sba<-rowMeans(cpm_d3_means[,9:12])
cpm_d3_means$tps_Tre<-rowMeans(cpm_d3_means[,13:16])
head(cpm_d3_means)
cpm_d3_means<-cpm_d3_means[,18:21]
cpm_d3_means$mean<-rowMeans(cpm_d3_means)
cpm_d3_means_norm<-cpm_d3_means[,1:4]/cpm_d3_means$mean
head(cpm_d3_means_norm)
cpm_d3_means_norm<-log2(cpm_d3_means_norm+1)
pca2 = prcomp(t(cpm_d3_means_norm))
summary(pca2)
pca2$x

pca_means<-pca2$x
pca_means<-as.data.frame(pca_means)
conditions2<-c("N2_Sba","N2_Tre","tps_Sba","tps_Tre")
pca_means<-data.frame(conditions2,pca_means)
pca_means
#PCA of PC1 and PC2
ggplot(pca_means,aes(x=PC1,y=PC2,colour=conditions2))+
  geom_point(size=5)+
  ggtitle("PCA of N2/tps S-basal/Tre means")+
  labs(x="PC1 (59.48% of variance)",y="PC2 (37.51% of variance)")

#make a correlation matrix
count_cormatrix<-round(cor(log2(cpm_d2+1),use="all.obs",method="pearson"),digits=2)
count_cormatrix
reorder_cormat <- function(count_cormatrix){
  # Use correlation between variables as distance
  dd <- as.dist((1-count_cormatrix)/2)
  hc <- hclust(dd)
  cormat <-count_cormatrix[hc$order, hc$order]
}
#use the count_cormatrix that is not reordered. 
count_cormatrix1<-reorder_cormat(count_cormatrix)
melted_cormatrix1<-melt(count_cormatrix1)
melted_cormatrix<-melt(count_cormatrix)
correlation_matrix<-ggplot(data=melted_cormatrix1,aes(x=Var1,y=Var2,fill=value))+
  geom_tile(colour="white")+
  scale_fill_gradient2(low="#900C3F",high="#6B33FF",mid="white",midpoint=0.92,limit=c(0.84,1))+
  theme_minimal()+
  theme(axis.text.x = element_text(angle = 90, vjust = 1, hjust = 1))+
  geom_text(aes(Var2, Var1, label = value), color = "black", size = 3)+
  ggtitle("Correlation matrix of N2/tps worms in S-basal/Trehalose")
correlation_matrix

setwd("/Users/amywebster/Documents/UPGGyear1/BaughLab/Dauer_F3_RNAseq/L1_AL_DR_Jon")
gene_names<-read.csv("gene_names_descriptions.csv",header=TRUE)
setwd("/Users/amywebster/Documents/UPGGyear1/BaughLab/Jon_N2tps_SbaTre")
head(de.tag_sort)
head(gene_names)
merge_files<-merge(de.tag_sort,gene_names, by.x=0, by.y="sequence")
write.table(merge_files,"N2SbaVsN2Tre.txt",quote=F,sep="\t")
merge_files2<-merge(de.tag2_sort,gene_names,by.x = 0,by.y = "sequence")
write.table(merge_files2,"tps_SbaVstpsTre.txt",quote = F,sep = "\t")
merge_files3<-merge(de.tag3_sort,gene_names,by.x = 0,by.y = "sequence")
write.table(merge_files3,"N2_SbaVsTps_Sba.txt",quote = F,sep = "\t")
merge_files4<-merge(de.tag4_sort,gene_names,by.x = 0,by.y = "sequence")
write.table(merge_files4,"N2_treVsTps_tre.txt",quote = F,sep = "\t")

#interaction term
design
d5<-DGEList(counts=counts_filtered)
keep_filter<-rowSums(cpm(d5)>1)>=4
d5<-d5[keep_filter,]
dim(d5)
d5<-calcNormFactors(d5)
colnames(design)
design
d5<-estimateGLMCommonDisp(d5,design)
d5<-estimateGLMTagwiseDisp(d5,design)
head(d5$counts)
fit<-glmFit(d5,design)
mycontrast<-makeContrasts(interaction=(Sba.N2-Sba.tps)-(Tre.N2-Tre.tps),interaction2=(Sba.N2-Tre.N2)-(Sba.tps-Tre.tps),levels = design)
lrt2<-glmLRT(fit, contrast = mycontrast[,"interaction"])
topTags(lrt2,30)
lrt3<-glmLRT(fit, contrast = mycontrast[,"interaction2"])
topTags(lrt3,30)
de.tag_lrt2<-topTags(lrt2,n=nrow(lrt2$table))$table
de.tag_top_lrt2<-rownames(de.tag_lrt2)[de.tag_lrt2$FDR<=0.05]
merge5<-merge(de.tag_lrt2,gene_names,by.x = 0,by.y = "sequence")
write.table(merge5,"data_interaction.txt",quote = F,sep = "\t")

#get data for clustering
#use genes significant with FDR<0.05 in one-way anova used for PCA
#this includes 750 genes
cpm_y<-cpm(y,normalized.lib.sizes = TRUE)
cpm_cluster<-cpm_y[anov_top2,]
cpm_cluster1<-cpm_cluster-rowMeans(cpm_cluster)
head(cpm_cluster1)
cpm_cluster2<-cpm_cluster1/rowSds(cpm_cluster1)
head(cpm_cluster2)
merge6<-merge(cpm_cluster2,gene_names,by.x=0,by.y="sequence")
write.table(merge6,"clustering.txt",quote = F,sep = "\t")
