# Supplementary material for: daf-16/FoxO promotes gluconeogenesis and trehalose synthesis during starvation to support survival
Source: eLife. 2017 Oct 24;6:e30057. doi: 10.7554/eLife.30057 (PMC5655125; doi:10.7554/eLife.30057)
Supplement: Figure 7—source data 1. [file elife-30057-fig7-data1.xlsx]

## Sheet: Fig 7D
Condition	EXPT	Number of V-lineage seam cells divided
WT	1	0.02
WT	2	0.14
WT	3	0.12
WT tre	1	0.08
WT tre	2	0.02
WT tre	3	0.06
daf-16	1	0
daf-16	2	0.08
daf-16	3	0.02
daf-16 tre	1	0.9
daf-16 tre	2	0.48
daf-16 tre	3	0.62

## Sheet: Fig 7F
Condition	EXPT	Percent M cells divided
WT Sba Ethanol	1	0
WT tre Ethanol	1	0.005
daf-16 Sba Ethanol	1	0.17
daf-16 tre Ethanol	1	0.32
WT Sba Ethanol	2	0
WT tre Ethanol	2	0.01
daf-16 Sba Ethanol	2	0.13
daf-16 tre Ethanol	2	0.4
WT Sba Ethanol	3	0
WT tre Ethanol	3	0
daf-16 Sba Ethanol	3	0.175
daf-16 tre Ethanol	3	0.375
WT Sba Ethanol	4	0
WT tre Ethanol	4	0
WT a-B tre	4	0
daf-16 Sba Ethanol	4	0.204878
daf-16 tre Ethanol	4	0.27
daf-16 a-B tre	4	0.145
WT Sba Ethanol	5	0
WT tre Ethanol	5	0.005
WT a-B tre	5	0
daf-16 Sba Ethanol	5	0.12
daf-16 tre Ethanol	5	0.24
daf-16 a-B tre	5	0.13
WT Sba Ethanol	6	0
WT tre Ethanol	6	0.005
WT a-B tre	6	0
daf-16 Sba Ethanol	6	0.11
daf-16 tre Ethanol	6	0.34
daf-16 a-B tre	6	0.1

## Sheet: Fig 7G
Condition	EXPT	Percent M cells divided
daf-16 Sba Ethanol	1	0.14
daf-16 50mM tre Ethanol	1	0.3
daf-16 100mM gluc Ethanol	1	0.21
tps-1;tps-2;daf-16 Sba Ethanol	1	0.0497512
tps-1;tps-2;daf-16 50mM tre Ethanol	1	0.13
tps-1;tps-2;daf-16 100mM glucose Ethanol	1	0.045
daf-16 Sba Ethanol	2	0.125
daf-16 50mM tre Ethanol	2	0.21
daf-16 100mM gluc Ethanol	2	0.19
tps-1;tps-2;daf-16 Sba Ethanol	2	0.05
tps-1;tps-2;daf-16 50mM tre Ethanol	2	0.065
tps-1;tps-2;daf-16 100mM glucose Ethanol	2	0.02
daf-16 Sba Ethanol	3	0.18
daf-16 50mM tre Ethanol	3	0.275
daf-16 100mM gluc Ethanol	3	0.31
tps-1;tps-2;daf-16 Sba Ethanol	3	0.105
tps-1;tps-2;daf-16 50mM tre Ethanol	3	0.055
tps-1;tps-2;daf-16 100mM glucose Ethanol	3	0.025
daf-16 Sba Ethanol	4	0.2
daf-16 50mM tre Ethanol	4	0.335079
daf-16 100mM gluc Ethanol	4	0.265
tps-1;tps-2;daf-16 Sba Ethanol	4	0.055
tps-1;tps-2;daf-16 50mM tre Ethanol	4	0.06
tps-1;tps-2;daf-16 100mM glucose Ethanol	4	0.035
