# Supplementary material for: daf-16/FoxO promotes gluconeogenesis and trehalose synthesis during starvation to support survival
Source: eLife. 2017 Oct 24;6:e30057. doi: 10.7554/eLife.30057 (PMC5655125; doi:10.7554/eLife.30057)
Supplement: Figure 7—source data 2. [file elife-30057-fig7-data2.xlsx]

## Sheet: README
Methods
N2 and tps1/2 double mutants were grown on OP50 plates at 20C. Adults were bleached to obtain embryos.
Embryos were resuspended in S-basal or 50 mM trehalose in S-basal at a density of 1 emb/uL.
After 24hr, samples were spun down and flash frozen in liquid nitrogen and stored at -80C until RNA extraction.
RNA isolation was performed using Trizol and chloroform.
Libraries were prepared for sequencing using the NEBNext Ultra RNA Library Prep Kit for Illumina (E7530) with 500ng of starting RNA per library and 12 cycles of PCR
Libraries were sequenced using Illumina HiSeq 4000
4 biological replicates were sequenced for each of the four conditions
Mapping efficiency
sample	total_mapped	total_unmapped	efficiency
N2_Sba_3.bam	17928846	3471855	0.837769
N2_Sba_6.bam	17712695	3627504	0.830015
N2_Sba_8.bam	16293322	3195587	0.83603
N2_Sba_9.bam	18852617	3852432	0.830327
N2_Tre_3.bam	20601135	4070636	0.835008
N2_Tre_6.bam	19738373	3824373	0.837694
N2_Tre_8.bam	17726122	3452114	0.836997
N2_Tre_9.bam	20405870	4092204	0.832958
tps_Sba_3.bam	25977196	5028958	0.837808
tps_Sba_6.bam	21640121	4383904	0.831544
tps_Sba_8.bam	21740703	4489841	0.828832
tps_Sba_9.bam	22581327	4614039	0.830337
tps_Tre_3.bam	19293708	3849874	0.833653
tps_Tre_6.bam	17698491	3526042	0.83387
tps_Tre_8.bam	20845433	4278851	0.829693
tps_Tre_9.bam	19004939	3800554	0.833349
Data analysis
edgeR was used on count tables for differential expression analysis. The original count table was filtered to contain those annotated as genes, reducing the number of genes to 22581.
Genes were further filtered by including only genes with counts per million (CPM) > 1 across 4 libraries. This resulted in 14940 genes.
edgeR exact test was used for four pairwise comparisons and edgeR GLM was used to determine genes that are expressed differently across comparisons
This file includes the results of 5 analyses, each on a separate sheet. The table of the counts per million (CPM) for all genes included the analysis is on an additional sheet.
Columns include the gene symbol, sequence name, wormbase identifier, the log2 fold change (FC), log2 counts per million (CPM), P-value, and false discovery rate (FDR). These values are included for all genes included in the analysis.
In pairwise comparisons A vs. B, logFC represents log2(B/A). Negative fold changes are down in B relative to A, positive are up in B relative to A
A gene is considered differentially expressed for the pairwise tests if it has FDR<0.05 and the absolute value of its log2(FC) is greater than 0.5. These are color-coded in green.
Pairwise comparisons include:
(1) N2 in S-basal vs. N2 in trehalose (N2_Sba vs. N2_Tre): 285 genes
(2) tps1/2 in S-basal vs. tps1/2 in trehalose (tps_Sba vs. tps_Tre): 99 genes
(3) N2 in S-basal vs. tps1/2 in S-basal (N2_Sba vs. tps_Sba): 122 genes
(4) N2 in trehalose vs. tps1/2 in trehalose (N2_tre vs. tps_Tre): 116 genes

## Sheet: N2_Sba vs. N2_Tre
symbol	sequence	primaryIdentifier	logFC	logCPM	PValue	FDR	briefDescription
	2L52.1	WBGene00007063	0.120644	3.5737	0.700884	1	2L52.1 encodes a protein with sequence similarity to GLI-family zinc-finger transcription factors; deletion mutations in 2L52.1 are reported to be homozygous viable.
	2RSSE.1	WBGene00007064	0.139507	4.36858	0.784686	1	2RSSE.1 encodes a protein that contains a RhoGAP domain and that is similar to Drosophila RhoGAP71E whose activity regulates the number and guidance of mushroom body axons.
	2RSSE.2		0.0736196	1.71279	0.887204	1
	2RSSE.3	WBGene00044951	0.367348	1.104	0.460159	0.992827
pot-3	3R5.1	WBGene00007065	-0.175357	2.80839	0.467716	0.993243
	3R5.2	WBGene00007066	-0.275003	1.97052	0.482714	0.999648
nas-6	4R79.1	WBGene00003525	-0.582808	3.82746	0.00791176	0.171059	nas-6 encodes an astacin-like metalloprotease.
	4R79.2	WBGene00007067	0.203917	2.78774	0.359191	0.95758
spe-10	AC3.10	WBGene00004964	0.0375722	0.68941	0.909259	1	spe-10 encodes a DHHC-CRD family zinc-finger transmembrane protein with homologs in other eukaryotes and is predicted to be a palmitoyl transferase; spe-10 is required during spermatogenesis and thus for fertility; specifically, spe-10 is required for the proper biogenesis and functioning of specialized Golgi-derived fibrous body-membranous organelle (FB-MO) complexes during spermatid formation; …
ugt-49	AC3.2	WBGene00007070	-0.189537	5.85797	0.452542	0.991908
	AC3.5	WBGene00007071	0.0632983	6.02966	0.816473	1
col-151	AC3.6	WBGene00000724	-0.0487942	0.662664	0.91598	1
ugt-1	AC3.7	WBGene00007072	-0.589473	3.92517	0.0306511	0.358363
ugt-2	AC3.8	WBGene00007073	0.0859027	4.85098	0.671409	1
	AC3.9	WBGene00044022	-0.201688	2.56139	0.488811	1
tkr-3	AC7.1	WBGene00006428	-0.343886	2.70937	0.177772	0.800216
soc-2	AC7.2	WBGene00004929	-0.0697491	6.60315	0.795085	1	soc-2 encodes a leucine-rich repeat protein; soc-2 functions downstream in the let-60/Ras and egl-15/FGF receptor signaling pathways to positively and negatively regulate signaling through these pathways, respectively, and thus affect such processes as vulval development, osmoregulation, and muscle membrane extension; consistent with its role in regulating Ras-mediated signal transduction, SOC-2 …
	AC8.1	WBGene00004054	0.25592	1.68284	0.524887	1
	AC8.10	WBGene00043988	-0.1309	4.22664	0.745307	1
	AC8.11	WBGene00043989	-0.0700045	3.77001	0.856926	1
	AC8.12	WBGene00043990	-0.120906	1.97214	0.656003	1
	AC8.3	WBGene00007075	-0.143882	4.25264	0.734975	1
	AC8.4	WBGene00007076	-0.128493	3.80845	0.735132	1
	AC8.5	WBGene00007077	-0.0347148	0.999869	0.945633	1
	AC8.6	WBGene00007078	-0.0769919	0.858731	0.837894	1
	AC8.7	WBGene00007079	-0.16131	1.97204	0.561743	1
	AH10.3	WBGene00007084	-0.0494	-0.0556272	0.949246	1
sra-6	AH6.10	WBGene00005032	0.0461531	1.60551	0.90176	1	sra-6 encodes a seven-transmembrane chemosensory receptor; an sra-6::GFP fusion reporter is expressed in the ASH (strongly) and ASI (weakly) amphid sensory neurons, the PVQ interneurons, and in the SPD and SPV male spicule neurons; sra-6 expression in the ASH neurons is positively regulated by KIN-29, a serine/threonine kinase, acting through the HDA-4 class II histone deacetylase and the MEF-2 M…
sra-7	AH6.11	WBGene00005033	-0.00966704	0.75626	1	1	sra-7 encodes a seven transmembrane receptor predicted to function as a G protein-coupled chemosensory receptor; an SRA-7::GFP fusion protein is expressed in the ASK amphid sensory neurons.
mex-6	AH6.5	WBGene00003231	1.49697	2.84012	0.00287288	0.098413	mex-6 encodes a CCCH zinc-finger protein highly similar to MEX-5 that functions with MEX-5 to affect embryonic viability, establish soma germline asymmetry in embryos and establish PIE-1, MEX-1, and POS-1 asymmetry in embryos, and also affects formation of intestinal cells; MEX-6 and MEX-5 may act downstream of the PAR proteins.
	AH9.1	WBGene00014998	-0.0627704	2.26777	0.838834	1
crn-4	AH9.2	WBGene00000797	0.98997	2.25187	0.0138287	0.239999	crn-4 encodes a DEDD family DNase, a cell death-related nuclease; crn-4 exhibits both DNase and RNase activities; crn-4 is believed to function in a large multinuclease complex, the degradeosome, whose components include the protein products of cps-6, crn-1, crn-5, cpy-13 and other non-nuclease components like wah-1, to promote apoptotic DNA degradation; crn-4 has been shown to bind DNA through i…
	AH9.3	WBGene00014999	0.0440785	3.41878	0.855411	1
	AH9.4	WBGene00015000	-0.355784	3.20869	0.184	0.806856
	AH9.6	WBGene00044701	-0.205911	5.07429	0.34463	0.951169	AH9.6 encodes a novel protein that contains two predicted transmembrane domains and that is conserved in other nematode species.
lin-24	B0001.1	WBGene00003010	0.0163501	5.63166	0.940267	1	lin-24 encodes a protein containing a domain found in bacterial toxins such as the Bacillus sphaericus Mtx3 mosquitocidal toxin; lin-24 was originally identified in screens for mutations that result in altered vulval cell lineages and morphological examination of animals carrying a gain-of-function lin-24 mutation indicates that some of the Pn.p cells that normally make up the vulva undergo inapp…
	B0001.2	WBGene00007087	0.170081	3.08938	0.521186	1
	B0001.3	WBGene00007088	0.0239461	5.46872	0.919531	1
	B0001.4	WBGene00007089	0.0130539	4.9996	0.946829	1
	B0001.5	WBGene00007090	-0.197758	4.84419	0.454043	0.991908
eri-12	B0001.6	WBGene00007091	-0.385063	7.44865	0.417254	0.984175
	B0001.7	WBGene00007092	0.275469	3.2464	0.286166	0.916727
	B0001.8	WBGene00007093	0.0130513	4.45639	0.952115	1
amx-2	B0019.1	WBGene00000138	0.0706653	4.62024	0.833032	1
	B0019.2	WBGene00007094	-0.0482607	4.4586	0.842312	1
	B0024.10	WBGene00007100	-0.0159787	2.93719	0.957533	1
	B0024.11	WBGene00007101	-0.0599601	5.31239	0.766647	1
gna-1	B0024.12	WBGene00001646	0.0342112	2.64293	0.915416	1	gna-1 encodes one of two C. elegans glucosamine 6-phosphate N-acetyltransferases (GNAs); by homology, GNA-1 is predicted to be required for the formation of UDP-N-acetylglucosamine, a substrate in chitin synthesis, Golgi and cytoplasmic glycosylation, and GPI anchoring; gna-1, like chs-2, is expressed pharyngeally rather than in germline, and (unlike its paralog gna-2) does not have an osmoticall…
	B0024.13	WBGene00007102	0.031068	3.67212	0.896787	1
crm-1	B0024.14	WBGene00007103	-0.115611	7.30487	0.737025	1	crm-1 encodes a predicted transmembrane protein with multiple extracellular cysteine-rich (CR) domains that is the C. elegans ortholog of vertebrate CRIM1 (Cysteine-RIch Motor neuron 1); genetic analyses indicate that CRM-1 functions non-autonomously to positively regulate DBL-1/BMP-mediated signaling in the pathway that controls body size determination; in addition, loss of crm-1 activity via RN…
	B0024.15	WBGene00007104	-0.21778	3.2098	0.364084	0.961348
col-150	B0024.2	WBGene00000723	-0.132522	2.52247	0.605241	1
	B0024.3	WBGene00007096	0.0173691	3.454	0.953333	1
	B0024.4	WBGene00007097	1.71987	3.53091	0.00786468	0.170372
gcy-6	B0024.6	WBGene00001533	0.00557533	0.981716	1	1	gcy-6 encodes a predicted guanylate cyclase; expressed in the ASEL neurons.
che-12	B0024.8	WBGene00000491	-0.18773	4.61767	0.511648	1	che-12 encodes a conserved protein that contains at least seven predicted HEAT repeats; CHE-12 activity is required continuously in sensory neurons for formation of distal ciliary segments and thus, for normal sensory cilium morphology and function and chemotaxis to a subset of attractants, including sodium chloride; a che-12::gfp promoter fusion is expressed in the two phasmid neurons and the su…
trx-2	B0024.9	WBGene00007099	-0.283709	6.64954	0.310367	0.931777
vps-34	B0025.1	WBGene00006932	-0.166136	7.19234	0.473355	0.995361	vps-34 encodes an ortholog of the phosphoinositide 3-kinase VPS34 in S. cerevisiae, a protein that regulates multiple steps in endocytosis, and that is required for growth at normal rates during development; in C. elegans, vps-34 is required for vesicular trafficking, including endocytosis, apoptotic cell clearance, and autophagy.
csn-2	B0025.2	WBGene00000814	0.00511369	6.14234	0.984872	1	csn-2 encodes a homolog of COP9 signalosome complex subunit 2 that affects embryonic viability and growth rate.
	B0025.4	WBGene00015001	-0.0415461	3.89773	0.852917	1	B0025.4 encodes a small, novel protein; microarray analyses suggest that B0025.4 belongs to the class of strictly maternal genes and SAGE experiments detect highest levels of expression in purified oocytes, N2 embryos, and pharynx cells; B0025.4 is part of C. elegans operon CEOP1288.
	B0034.1	WBGene00015002	-0.0226037	4.74163	0.929561	1
casy-1	B0034.3	WBGene00000403	-0.100999	9.14546	0.715997	1	casy-1 encodes a type I transmembrane protein with two extracellular cadherin domains and an LG/LNS domain that is the sole C. elegans calsyntenin/alcadein ortholog; genetic studies indicate that in C. elegans casy-1 activity is required, in parallel to the insulin-like signaling pathway, for several types of learning, including salt chemotaxis learning, temperature learning, olfactory adaptation…
	B0034.4	WBGene00015004	0.22563	1.09576	0.470441	0.994301
	B0034.5	WBGene00015005	-0.142292	2.21484	0.585737	1
	B0035.1	WBGene00007105	0.312721	4.82133	0.244476	0.878516
leo-1	B0035.11	WBGene00007110	0.275861	5.29274	0.211456	0.844826	leo-1 encodes the C. elegans ortholog of mammalian and Saccharomyces cerevisiae LEO1 that is a member of the PAF1 (Polymerase-Associated Factor 1) complex; by homology LEO-1 is predicted to function in the regulation of transcription.
sart-3	B0035.12	WBGene00007111	0.217012	5.10199	0.387052	0.974967
	B0035.13	WBGene00007112	-0.601078	6.71749	0.0263511	0.329573
dnj-1	B0035.14	WBGene00001019	-0.0943469	5.82452	0.650075	1	This gene encodes a protein containing a DnaJ ('J') domain.
	B0035.15	WBGene00007113	0.117576	3.40943	0.618271	1
mttu-1	B0035.16	WBGene00007114	0.10058	1.91875	0.717167	1	mttu-1 encodes a mitochondrial tRNA 2-thiouridylase orthologous to human TRMU (tRNA 5-methylaminomethyl-2-thiouridylate methyltransferase); by homology, nuclear-encoded MTTU-1 is predicted to catalyze the 2-thiolation of uridine at the wobble position (U34) of mitochondrial tRNAs and thereby promote mitochondrial protein synthesis and respiratory function.
	B0035.18	WBGene00044290	0.00187273	0.643024	1	1
dnj-2	B0035.2	WBGene00001020	0.106355	3.45702	0.621294	1	This gene encodes a protein containing a DnaJ ('J') domain.
	B0035.3	WBGene00007106	-0.0217733	3.55718	0.942871	1
pfd-4	B0035.4	WBGene00007107	-0.090978	5.30111	0.758226	1	pfd-4 encodes a putative prefoldin subunit 4, orthologous to human PFDN4 (OMIM:604898), that is dispensable for viability; PFD-4 is redundant for prefoldin function in C. elegans; pfd-4(gk403) mutants and pfd-4(RNAi) animals, unlike animals undergoing RNAi against most prefoldin subunits, have no obvious phenotypes.
gspd-1	B0035.5	WBGene00007108	-0.0631465	5.96834	0.761232	1	gspd-1 encodes a protein orthologous to human GLUCOSE-6-PHOSPHATE DEHYDROGENASE (G6PD; OMIM:305900), which when mutated leads to disease.
	B0035.6	WBGene00007109	0.30817	3.61665	0.213355	0.847294
ain-2	B0041.2	WBGene00015007	0.144553	8.1535	0.659698	1	ain-2 encodes, by alternative splicing, three isoforms of an unfamiliar protein paralogous to AIN-1, and homologous to Brugia malayi 14748.m00068, 14052.m00191, and 14963.m01790; AIN-2 protein binds GEI-4 and GEI-16 in yeast two-hybrid experiments; AIN-2 and its nematode homologs have weak similarity to human TNRC6A (GW182; OMIM:610739) and Drosophila GAWKY; ain-2 has no obvious function in mass …
lmd-2	B0041.3	WBGene00015008	-0.231567	3.61628	0.276148	0.906936
rpl-4	B0041.4	WBGene00004415	0.0239161	11.3537	0.963483	1	rpl-4 encodes a large ribosomal subunit L4 protein.
	B0041.5	WBGene00015009	-0.0548656	5.36626	0.806592	1	B0041.5 encodes a predicted transmembrane transporter that displays similarity to members of the F5 subfamily of solute carrier family 35 (SLC35F5) proteins that function as nucleotide sugar transporters; loss of B0041.5 activity via RNAi results in decreased intestinal dipeptide uptake and a slight reduction in fat droplet diameter compared to control animals; loss of B0041.5 activity has also b…
ptps-1	B0041.6	WBGene00015010	0.0401428	2.60461	0.910921	1	B0041.6 is orthologous to the human gene 6-PYRUVOYLTETRAHYDROPTERIN SYNTHASE (PTS; OMIM:261640), which when mutated leads to disease.
xnp-1	B0041.7	WBGene00006961	0.133429	6.39274	0.599012	1	xnp-1 encodes an ATP-dependent DNA helicase of the SNF2 family that is orthologous to human XNP/ATR-X, which is associated with a number of X-linked mental retardation syndromes; in C. elegans, xnp-1 activity is required at high temperatures for embryogenesis, somatic gonad development, fertility, and vulval morphogenesis; in addition, animals doubly mutant for xnp-1 and lin-35/Rb, hpl-2/HP1, or …
	B0041.8	WBGene00015011	0.153007	4.39807	0.547058	1
bath-24	B0047.3	WBGene00015014	0.272887	0.867736	0.348897	0.952976
tsp-20	B0198.1	WBGene00006646	-0.189286	4.78809	0.435921	0.987379
	B0198.2	WBGene00007115	-0.329101	3.6689	0.12964	0.707125
	B0198.3	WBGene00007116	-0.0849874	4.03544	0.809516	1
	B0205.1	WBGene00015017	0.289048	4.36612	0.19165	0.817138
mrpl-9	B0205.11	WBGene00015025	-0.25783	6.48344	0.24784	0.880555
	B0205.12	WBGene00044413	-0.112381	2.37956	0.776561	1
	B0205.13	WBGene00044644	0.895317	1.83612	0.0779825	0.571031	B0205.13 encodes a small, novel protein conserved in C. remanei and C. briggsae.
	B0205.14	WBGene00044646	-0.0866092	0.565401	0.866531	1	B0205.14 is a predicted gene that can encode a small, novel protein conserved in C. remanei and C. briggsae.
srz-85	B0205.2	WBGene00015018	0.121099	1.15723	0.769571	1
rpn-10	B0205.3	WBGene00004466	0.0585481	5.85429	0.793133	1	rpn-10 encodes a protein that contains two ubiquitin interaction motifs and is a member of the von Willebrand factor, type A superfamily similar to the mouse 26S proteasome non-ATP regulatory subunit 4.
	B0205.4	WBGene00015019	-0.0828722	1.75865	0.795592	1	The B0205.4 gene encodes a homolog of the human gene FUT1, which when mutated leads to leukocyte adhesion deficiency, type II (OMIM:266265).
	B0205.6	WBGene00015021	-0.0567887	5.3462	0.785417	1
kin-3	B0205.7	WBGene00002191	-0.289469	9.1453	0.201327	0.831121	kin-3 encodes an ortholog of the catalytic subunit of casein kinase II alpha, which in Drosophila and mammals is required for normal circadian rhythms, and which directly phosphorylates the Drosophila PERIOD protein (which itself regulates circadian rhythms); by analogy, KIN-3 might be expected to help regulate heterochronic functions dependent on such proteins as LIN-42.
	B0205.8	WBGene00015022	0.0550424	3.87997	0.808495	1
	B0205.9	WBGene00015023	0.308695	4.22282	0.118065	0.683943
	B0207.1	WBGene00015026	0.117057	0.341029	0.816246	1
	B0207.10	WBGene00015033	0.173985	0.93113	0.639444	1
avr-14	B0207.12	WBGene00000232	-0.14518	5.72843	0.469835	0.993958	avr-14 encodes an alpha-type subunit of a glutamate-gated chloride channel homologous to human GLRA2, which when mutated leads to hyperekplexia (OMIM:149400); AVR-14 affects sensitivity to the antiparisitic drug, ivermectin, in parallel with avr-15 and glc-1 and in a genetic pathway with unc-9; it functions in the extrapharyngeal nervous system, and is expressed in a subset of neurons in the ring…
	B0207.2	WBGene00015027	-0.414801	2.79965	0.15878	0.764971
gpa-14	B0207.3	WBGene00001676	0.0284535	3.8914	0.901918	1	gpa-14 encodes a member of the G protein alpha subunit family of heterotrimeric GTPases; gpa-14 is expressed in ASI, ASJ, ASH, ASK, ADE, PHA, PHB ALA, AVA, CAN, DVA, PVQ, RIA, and in vulval muscle, and also exhibits faint expression in the vulval hypodermis.
air-2	B0207.4	WBGene00000099	0.859358	2.81582	0.000701312	0.0427076	air-2 encodes an aurora/Ipl1-related serine/threonine protein kinase that affects embryonic viability and chromosome segregation during meiosis and mitosis and is required for cytokinesis; AIR-2 has two functions during mitosis, one in chromosome segregation, and a second, independent function in cytokinesis through ZEN-4; AIR-2 and ZEN-4 may act in parallel to a second pathway that includes CYK-…
	B0207.5	WBGene00015028	0.637567	0.986356	0.1617	0.770747
	B0207.6	WBGene00015029	0.0314677	3.95749	0.887258	1
otpl-1	B0212.1	WBGene00015035	0.87636	1.14641	0.0266664	0.331445	otpl-1 encodes an ortholog of otopetrins such as human OTOP1 (OMIM:607806), OTOP2 (OMIM:607827), and OTOP3 (OMIM:607828), along with other homologs in fish and insects (such as crustacean OTOPLb); otopetrins are predicted to have 12 transmembrane helices; by homology with OTOP1 and OTOPLb, OTPL-1 might regulate intracellular calcium fluxes during extracellular stimuli, promote extracellular calci…
sre-5	B0212.2	WBGene00015036	0.380221	1.31447	0.190179	0.81414
	B0212.3	WBGene00015037	0.233399	2.67983	0.389905	0.976377
nstp-6	B0212.4	WBGene00015038	0.0231218	3.26024	0.922485	1
osm-9	B0212.5	WBGene00003889	-0.00473257	4.2401	0.993706	1	osm-9 encodes a TRPV channel homologous to capsaicin receptors; osm-9 is involved in sensory responses to a subset of chemical stimuli and to ASH neuron-mediated osmotic and mechanical stimuli; OSM-9 is also involved in adaptation to volatile odorants and salts; OSM-9 is expressed in a variety of sensory neurons and shows neuron-specific localization to either the cell body or the cilium.
cyp-34A5	B0213.10	WBGene00015040	-0.348354	2.98614	0.190826	0.815951
cyp-34A6	B0213.11	WBGene00015041	0.255299	2.12958	0.374573	0.968354
cyp-34A7	B0213.12	WBGene00015042	-0.496869	1.74805	0.0423371	0.422241
cyp-34A8	B0213.14	WBGene00015043	-0.287187	4.60058	0.154154	0.755644
cyp-34A9	B0213.15	WBGene00015044	-0.742129	5.19365	0.00187532	0.0763415
cyp-34A10	B0213.16	WBGene00015045	-0.49231	2.76713	0.169146	0.782745
nlp-34	B0213.17	WBGene00015046	-0.0884298	4.25687	0.800797	1
nlp-27	B0213.2	WBGene00003765	-0.416818	4.93444	0.170192	0.783751	nlp-27 encodes a predicted neuropeptide with homology to C. elegans nlp-28 through nlp-31.
nlp-28	B0213.3	WBGene00003766	-0.638914	6.03837	0.0974534	0.63001	nlp-28 encodes a neuropeptide-like protein.
nlp-29	B0213.4	WBGene00003767	-0.562494	6.94915	0.13489	0.718943	nlp-29 encodes an antimicrobial, neuropeptide-like protein; nlp-29 appears to play a role in innate immunity, as its expression in the epidermis is strongly induced following fungal infection; nlp-29 expression is also induced following physical injury and osmotic stress; nlp-29 expression following fungal infection or physical wounding is regulated by a TIR-1, (Toll-interleukin 1 receptor (TIR) …
nlp-30	B0213.5	WBGene00003768	-0.199444	3.12977	0.505208	1	nlp-30 encodes five predicted neuropeptide-like proteins; in C. elegans, nlp-30 is part of the YGGWamide neuropeptide family that also contains nlp-24, nlp-25, and nlp-27-32; nlp-30 is expressed in the hypodermis, suggesting that the peptides it encodes may have a non-neuronal function; as loss of nlp-30 activity via large-scale RNAi screens does not result in any obvious abnormalities, the preci…
nlp-31	B0213.6	WBGene00003769	-0.341139	5.27	0.376138	0.969341	nlp-31 encodes five predicted neuropeptide-like proteins; in C. elegans, nlp-31 is part of the YGGWamide neuropeptide family that also contains nlp-24, nlp-25, and nlp-27-32; nlp-31 is expressed in the hypodermis, and its expression is also detected in precomma-stage embryos; nlp-31 expression is upregulated in response to fungal infection and, when synthesized in vitro, demonstrates antifungal a…
faah-1	B0218.1	WBGene00015047	-0.0545021	7.45062	0.813675	1	faah-1 encodes a putative fatty acid amide hydrolase enzyme and is orthologous to human fatty acid amide hydrolase (FAAH); faah-1 is involved in regulating N-acylethanolamines (NAEs), which are lipid-derived signalling molecules, reduced levels of which, under dietary restriction, result in increased lifespan; faah-1 functions to hydrolyse N-acylethanolamines (NAEs) like eicosapentaenoyl ethanola…
faah-2	B0218.2	WBGene00015048	-0.324409	5.83166	0.211546	0.844826
pmk-1	B0218.3	WBGene00004055	-0.24845	5.92122	0.231213	0.868139	pmk-1 encodes a mitogen-activated protein kinase (MAPK), orthologous to human p38 MAPK (OMIM:600289); PMK-1 is an essential component of the MAPK pathway that regulates the innate immune response; PMK-1 is required, upstream of CED-9, for eliciting gonadal programmed cell death in response to Salmonella enterica infection; PMK-1 physically interacts with the ATF-7 transcription factor to regulate…
	B0218.5	WBGene00015049	0.179568	0.746482	0.608662	1
clec-51	B0218.6	WBGene00015050	-0.672962	4.45398	0.00198162	0.0791587
clec-52	B0218.8	WBGene00015052	-0.236724	5.78947	0.331749	0.942508
	B0222.1	WBGene00015053	0.0132993	4.6316	0.948964	1
	B0222.11	WBGene00044582	-0.391966	2.28981	0.0873882	0.60408	B0222.11 encodes a novel protein with a predicted signal sequence that is highly conserved amongst other Caenorhabditis species.
pitr-3	B0222.3	WBGene00015055	-0.0423819	2.61841	0.901141	1
tag-38	B0222.4	WBGene00006418	-0.841038	2.48256	0.013594	0.238374
	B0222.5	WBGene00015056	-0.124667	3.58765	0.607701	1
col-144	B0222.6	WBGene00000717	0.542575	6.28625	0.191226	0.81665
col-10	B0222.8	WBGene00000599	0.537984	6.37231	0.204711	0.836307	col-10 encodes a collagen protein; expressed exclusively in hypodermal cells
gad-3	B0222.9	WBGene00015057	-0.122257	5.20171	0.622037	1
	B0228.1	WBGene00015059	-0.218226	3.66473	0.347148	0.951722
cpna-2	B0228.4	WBGene00015061	0.104495	7.6106	0.772689	1	cpna-2 encodes proteins with similarity to several InterPro domains including those of polycystin cation channels, von Willebrand factor, the DNA recombination repair protein BRCA2, protein-tyrosine phosphatase, non-receptor type-13, glyoxylate carboligase, and copines, Ca2+-dependent phosphatidylserine binding proteins; cpna-2::gfp reporter fusions are expressed in body wall muscle.
trx-1	B0228.5	WBGene00015062	0.0369678	0.889043	0.927084	1	trx-1 encodes a thioredoxin, a small redox protein that functions as a protein-disulfide reductase; loss of trx-1 activity via a deletion mutation and RNAi indicates that trx-1 is required for normal adult lifespan; in vitro, TRX-1 is capable of reducing protein disulfide bonds in the presence of a mammalian thioredoxin reductase; a TRX-1::GFP fusion protein is expressed in the ASJL/R amphid chem…
	B0228.6	WBGene00015063	-0.0822834	4.11732	0.71214	1
	B0228.7	WBGene00015064	-0.433837	6.03544	0.0611213	0.502684
	B0238.1	WBGene00015067	-0.317399	5.81902	0.137156	0.723553
natc-2	B0238.10	WBGene00015074	0.371255	7.33771	0.198294	0.825193	natc-2 encodes the C. elegans ortholog of N-alpha-acetyltransferase 30, the catalytic subunit of the N-alpha-acetyltransferase complex (NAT complex); NATC-2 is predicted to function in a NAT complex with NATC-1 to catalyze transfer of the acetyl group of Acetyl-CoA to the alpha-amino group of the N-terminal methionine of substrate proteins; natc-2(RNAi) enhances the dauer formation phenotype of d…
	B0238.11	WBGene00015075	0.403278	5.37316	0.0535786	0.471352
	B0238.12	WBGene00015076	-0.349411	6.21534	0.219645	0.859351	B0238.12 encodes a putative secreted TIL-domain protease inhibitor paralogous to SWM-1, ISL-1, and the products of 11 other C. elegans genes; B0238.12 and its relatives are collectively similar to other TIL-domain protease inhibitors from nematodes, insects, and vertebrates; B0238.12 has no obvious function in mass RNAi assays.
	B0238.13	WBGene00015077	0.119503	2.05584	0.618652	1
srt-70	B0238.6	WBGene00015070	-0.527908	0.407516	0.195985	0.821091	srt-70 encodes a seven-transmembrane receptor; large-scale expression pattern studies have reported srt-70::gfp expression in the nervous system, including head and tail neurons and specifically, amphid and phasmid sensory neurons.
srt-69	B0238.8	WBGene00015072	-0.144538	1.0327	0.706948	1
	B0238.9	WBGene00015073	0.398726	1.89654	0.192435	0.817531
rhr-2	B0240.1	WBGene00004359	-0.190281	4.09355	0.531155	1	rhr-2 encodes a predicted transmembrane protein with similarity to human Rh blood group antigens proposed to function in inorganic ion transport and metabolism; the role of RHR-2 in C. elegans development or behavior remains unclear, as loss of RHR-2 function via RNA-mediated interference does not result in any abnormalities.
daf-11	B0240.3	WBGene00000907	-0.323118	3.94468	0.189767	0.813752	daf-11 encodes a transmembrane guanylate cyclase; daf-11 activity is required for a number of processes dependent upon normal chemosensory function, including dauer formation and recovery and chemotaxis to both volatile and non-volatile odorants; daf-11 is also required for axon formation; daf-11 acts together with daf-21 to regulate chemosensory function and genetically upstream of daf-12 with r…
npp-22	B0240.4	WBGene00007118	0.237867	5.06343	0.265063	0.898598	npp-22 encodes a nuclear pore complex protein that inhibits DHC-1 in vivo, and that is required for normal nuclear pore complexes; NPP-22 is orthologous to human TMEM48 and budding yeast NDC1; npp-22(RNAi) suppresses the lethality of conditional dhc-1 mutations, as well as the spindle length and cytokinesis defects of dhc-1(or195), indicating that NPP-22 negatively regulates dynein; npp-22(tm1845…
	B0244.10	WBGene00015085	-0.0226957	3.4352	0.928194	1
ida-1	B0244.2	WBGene00002048	-0.219845	8.77881	0.659091	1	ida-1 encodes a protein tyrosine phosphatase-like receptor, orthologous to the mammalian type I diabetes autoantigens IA-2 and phogrin that are expressed in dense core vesicles of neuroendocrine tissue and involved in regulated protein secretion; in C. elegans, IDA-1 appears to be required for regulating presynaptic neurotransmission and in particular, for the neuropeptidergic control of egg-layi…
	B0244.4	WBGene00015079	0.467105	-0.0110558	0.253616	0.884865
	B0244.5	WBGene00015080	0.0894164	1.78129	0.764159	1
	B0244.6	WBGene00015081	-0.195392	2.16916	0.487583	1
egg-1	B0244.8	WBGene00015083	0.559993	1.02363	0.136435	0.722548	egg-1 encodes a LDL-receptor repeat-containing protein that is required for fertilization; egg-1 acts redundantly with a similar protein, egg-2, and both proteins are expressed in the developing oocyte; egg-1 is not required for male fertility; egg-1 localizes to the oocyte plasma membrane; the structure and localization of the egg-1 protein suggest that it is required together with egg-2, for ga…
rpl-2	B0250.1	WBGene00004413	0.0176901	10.4535	0.965981	1	rpl-2 encodes a large ribosomal subunit L8 protein.
	B0250.12	WBGene00050927	-0.105094	4.66969	0.600999	1
calf-1	B0250.2	WBGene00007119	-0.388114	4.12121	0.122635	0.694222	calf-1 encodes a novel Type I transmembrane protein conserved amongst nematodes; CALF-1 is required, along with UNC-36, for proper intracellular trafficking, presynaptic localization, and functional maturation of UNC-2, an alpha 1 subunit of the C. elegans neuronal CaV2 voltage-gated calcium channel, in sensory and motor neurons throughout development; calf-1 also functions in a calcium-dependent…
	B0250.3	WBGene00007120	0.027663	8.96278	0.941804	1
	B0250.4	WBGene00007121	-0.0350589	3.34571	0.898077	1
	B0250.5	WBGene00007122	-0.180861	6.61125	0.452977	0.991908
dhcr-7	B0250.9	WBGene00007126	-0.12602	5.6018	0.585869	1	dhcr-7 encodes a protein orthologous to the human 7-DEHYDROCHOLESTEROL REDUCTASE (DHCR7; OMIM:602858), which when mutated leads to disease.
	B0252.1	WBGene00015087	-0.0337815	3.17539	0.90084	1
asm-1	B0252.2	WBGene00000211	-0.193523	3.72655	0.450182	0.991555	asm-1 encodes a protein similar to human acid sphingomyelinase (ASM) or sphingomyelin phosphodiesterase; the ASM-1 protein has a putative secretory signal peptide at the N-terminus, saposin-like and proline-rich domains and putative N-linked glycosylation sites; asm-1 shows phosphodiesterase activity when expressed in COS-7 cells; while mammalian ASM is detected as both intracellular and secreted…
	B0252.3	WBGene00015088	-0.0904113	5.2377	0.69727	1
cyn-10	B0252.4	WBGene00000886	0.441559	2.44427	0.120022	0.687894	cyn-10 encodes a divergent cyclophilin isoform that is functional when expressed in E. coli.
	B0252.5	WBGene00015089	0.174528	-0.0445618	0.738284	1
	B0252.8	WBGene00044615	-0.356597	3.64205	0.222556	0.860277
	B0261.1	WBGene00015091	0.00857346	5.45624	0.983644	1
let-363	B0261.2	WBGene00002583	0.0443855	7.44806	0.898257	1	let-363 encodes, by alternative splicing, two large (>2600-residue) proteins with C-terminal similarity to phosphatidylinositol kinase (PIK); LET-363 proteins are orthologous to S. cerevisiae Tor1p and Tor2p and human FRAP1 (OMIM:601231, mammalian target of FKBP12-rapamycin); LET-363 proteins are required for progression through the L3 stage of larval development and are thought to generally stim…
mrpl-47	B0261.4	WBGene00015092	-0.349693	6.10588	0.0944156	0.623681
	B0261.7	WBGene00015095	0.221049	2.29381	0.408171	0.980431
	B0261.8	WBGene00015096	0.28166	2.72541	0.230583	0.867517
tbb-4	B0272.1	WBGene00006538	0.0991273	4.97308	0.618169	1
memb-1	B0272.2	WBGene00007128	0.0680366	2.26538	0.843371	1
	B0272.3	WBGene00007129	0.148602	5.30242	0.570941	1	B0272.3 encodes a 3-hydroxyacyl-CoA dehydrogenase; by homology, the product of B0272.3 is predicted to function in mitochondrial fatty acid metabolism by catalyzing the NAD+-dependent oxidation of short-chain hydroxyacyl CoAs; large-scale expression studies indicate that B0272.3 is widely expressed.
	B0272.4	WBGene00007130	0.218684	3.46556	0.541257	1
	B0273.1	WBGene00015097	0.350016	0.645657	0.350514	0.954336
unc-5	B0273.4	WBGene00006745	-0.000340583	5.90318	1	1	unc-5 encodes a netrin receptor; unc-5 activity is required cell autonomously for dorsalward cell and pioneer motor axon migrations along the body wall that are essential for normal locomotion and gonad development; unc-5 mRNAs are expressed throughout the entire life cycle, with increasing levels seen as animals progess to adulthood.
ggtb-1	B0280.1	WBGene00015099	0.0979507	5.2955	0.660368	1
pot-1	B0280.10	WBGene00015105	0.105232	2.47917	0.67687	1
glr-2	B0280.12	WBGene00001613	0.0540083	2.98629	0.86127	1	glr-2 encodes an AMPA (non-NMDA)-type ionotropic glutamate receptor subunit; GLR-2 activity is required for mediating the behavioral response to light nose touch and for regulating the frequency with which animals change locomotory direction in response to sensory cues such as food; GLR-2 and GLR-1, a second AMPA-type ionotropic glutamate receptor, can interact to form functional heteromeric chan…
	B0280.13	WBGene00015107	-0.0875265	3.51402	0.840003	1
	B0280.2	WBGene00015100	0.290228	0.938414	0.471319	0.994531
rpia-1	B0280.3	WBGene00015101	-0.183349	7.45182	0.422411	0.98574
cpg-2	B0280.5	WBGene00015102	1.06094	1.86885	0.00746523	0.167085	cpg-2 encodes a chondroitin proteoglycan with six chitin-binding peritrophin-A domains and three mucin-like regions; CPG-2 is individually dispensable for normal embryonic development; however, CPG-2 and CPG-1 are jointly required for osmotic integrity of early embryos, error-free chromosomal segregation during meiosis, polar body extrusion, association of the sperm pronucleus/centrosome complex …
	B0280.7	WBGene00015103	2.25843	-0.0470769	0.00895602	0.182352
nhr-10	B0280.8	WBGene00003609	-0.305351	6.73783	0.182267	0.804519	nhr-10 encodes a predicted nuclear hormone receptor diverged from nuclear hormone receptors in other phyla; its mRNA is expressed throughout development with possibly lower expression from the L4 larval to adult stages, and the protein is expressed in neuronal processes.
	B0280.9	WBGene00015104	-0.0346898	5.61048	0.862328	1
	B0281.3	WBGene00015110	-0.0926172	3.79791	0.729546	1
	B0281.5	WBGene00015112	0.595112	1.77123	0.323093	0.940446
	B0281.6	WBGene00015113	-0.50634	1.76626	0.103068	0.644972
	B0284.1	WBGene00007131	0.134434	2.31009	0.676948	1
	B0284.2	WBGene00007132	0.567897	1.67278	0.118311	0.684569
	B0284.3	WBGene00007133	0.368095	2.41732	0.207714	0.841872
	B0284.5	WBGene00045188	-0.421841	1.01136	0.204374	0.836258
cdk-12	B0285.1	WBGene00007135	0.0612079	5.02047	0.875568	1
ckb-3	B0285.10	WBGene00000513	0.0140174	1.46931	0.955489	1	ckb-3 encodes a putative choline kinase; CKB-1 through CKB-4 comprise a related group ('B') of choline kinases.
	B0285.11	WBGene00014641	9.24803e-05	0.266476	1	1
	B0285.3	WBGene00007136	0.0479658	3.51592	0.828705	1
	B0285.4	WBGene00007137	-0.031258	4.826	0.902666	1
hse-5	B0285.5	WBGene00002003	0.0650178	4.72977	0.746729	1	hse-5 encodes the C. elegans ortholog of the heparan sulfate modifying enzyme glucuronyl C5-epimerase; by homology, HSE-5 is predicted to function in heparan sulfate biosynthesis by catalyzing the chain-modifying epimerization of glucuronic acid to iduronic acid; during development, hse-5 activity is required for normal body size, locomotion, and nervous system development; an hse-5::gfp transcri…
	B0285.6	WBGene00007138	-0.326781	3.23897	0.154401	0.756064	B0285.6 encodes a predicted sodium-coupled carboxylate transporter that is one of four C. elegans proteins related to Drosophila Indy and the mammalian NaDC1 and NaDC3 transporters; B0285.6::lacZ reporter fusions are expressed in the excretory cell, from early larval stages through adulthood, with some later expression occasionally seen in two large unidentified structures on the dorsal side of t…
mnp-1	B0285.7	WBGene00007139	0.315108	5.71053	0.119912	0.687894	mnp-1 encodes a protein related to the M1 family of metalloproteinases, but whose sequence indicates that it is unlikely to be catalytically active (MNP-1 lacks three of the four essential zinc-binding amino acids); during embryonic development mnp-1 activity is required, likely cell autonomously, for migration of muscle cells from their lateral positions to their final positions close to the dor…
ckb-1	B0285.8	WBGene00000511	-0.0262157	3.70261	0.909332	1	ckb-1 encodes a putative choline kinase; CKB-1 through CKB-4 comprise a related group ('B') of choline kinases.
ckb-2	B0285.9	WBGene00000512	-0.113952	3.67624	0.650999	1	ckb-2 encodes an isoform of choline kinase whose activity has been verified in vitro; CKB-1 through CKB-4 comprise a related group ('B') of choline kinases; purified CKB-2 has a strong preference for choline over ethanolamine, a specific activity of 2.4 micromol/min/mg protein and a pH optimum near 10.
	B0286.1	WBGene00015115	-0.43383	4.77091	0.0306758	0.358363
lat-2	B0286.2	WBGene00002252	0.0464848	4.85209	0.9061	1	lat-2 encodes a predicted transmembrane protein that is homologous to vertebrate latrophilins, alpha-latrotoxin binding proteins that are members of the Class B/secretin family of G protein-coupled receptors; by homology, LAT-2 is predicted to function as a peptide hormone receptor that couples ligand binding to heterotrimeric G protein-mediated stimulation of secretion; lat-2 is expressed in the…
	B0286.3	WBGene00015116	-0.414073	4.51988	0.0393221	0.406555
ntl-2	B0286.4	WBGene00003825	0.0372937	7.42429	0.889178	1
fkh-6	B0286.5	WBGene00001438	-0.552002	2.08002	0.0443651	0.433779	fkh-6 encodes one of 15 C. elegans forkhead transcription factors; fkh-6 is required for several aspects of male gonadogenesis including asymmetric cell division, cell migration and sex determination and appears to act downstream of tra-1; FKH-6 is specifically expressed in the gonad.
	B0294.1	WBGene00015117	0.221365	2.6323	0.498194	1
sid-3	B0302.1	WBGene00002207	-0.0475897	5.21866	0.930117	1	sid-3 encodes a nonreceptor tyrosine kinase that is a member of the activated cdc-42-associated kinase (Ack) subfamily of cytoplasmic tyrosine kinases; in C. elegans sid-3 functions to regulate the import of dsRNA into cells, thus affecting the efficiency of RNA-mediated gene silencing (RNAi); SID-3 localizes to the cytoplasm.
	B0302.5	WBGene00015122	-0.208726	4.64697	0.324687	0.941723
	B0303.11	WBGene00015131	0.419045	5.55034	0.0551783	0.477881
	B0303.14	WBGene00015132	0.0167487	3.26031	0.949708	1
mrpl-11	B0303.15	WBGene00015133	-0.0806228	5.68287	0.695971	1
	B0303.16	WBGene00044678	-0.28359	2.07723	0.356725	0.957164
anmt-1	B0303.2	WBGene00015124	0.232937	2.60769	0.361253	0.959149
	B0303.3	WBGene00015125	0.42039	6.20978	0.0788868	0.572121	B0303.3 is orthologous to the human gene 3-KETOACYL-COA THIOLASE BETA-SUBUNIT OF TRIFUNCTIONAL PROTEIN (HADHB; OMIM:143450), which when mutated leads to disease.
	B0303.4	WBGene00015126	-0.163955	6.02919	0.484607	0.999648
	B0303.7	WBGene00015128	-0.0531713	6.0052	0.802818	1
sdz-1	B0303.8	WBGene00015129	0.814721	0.31947	0.0873475	0.60408
vps-33.1	B0303.9	WBGene00015130	-0.342074	5.60925	0.0957427	0.627092
	B0304.2	WBGene00015134	0.433659	1.88351	0.131363	0.712108
cyp-23A1	B0304.3	WBGene00015135	0.443405	1.6723	0.118716	0.68492	cyp-23A1 encodes a cytochrome P450 homologous to the human gene CYP7B1, which when mutated leads to giant cell hepatitis (OMIM:231100); as a cytochrome P450, CYP-23A1 is predicted to function as a membrane-associated, heme-containing NADPH-dependent monooxygenases that catalyzes the oxidative metabolism of a variety of exogenous compounds and endogenous substrates.
	B0304.4	WBGene00015136	-0.0947509	0.843391	0.785458	1
sra-32	B0304.5	WBGene00005058	-0.266908	0.199536	0.647473	1
sra-33	B0304.6	WBGene00005059	0.13862	0.503887	0.792033	1
sra-34	B0304.7	WBGene00005060	0.220954	0.397034	0.595049	1
sra-36	B0304.9	WBGene00005062	-0.120137	0.414062	0.817638	1
	B0310.1	WBGene00015137	-0.115621	5.03555	0.563621	1	B0310.1 encodes a nematode-specific transmembrane protein; loss of B0310.1 activity via RNAi results in reduced fat content in wild-type and tub-1 mutant animals, suggesting that B0301.1 plays a role in lipid metabolism.
	B0310.2	WBGene00015138	0.133792	3.38006	0.564914	1
	B0310.3	WBGene00015139	-0.275588	1.93972	0.307365	0.92969
ugt-46	B0310.5	WBGene00015141	-0.538068	5.34794	0.0102266	0.198166
cyp-29A4	B0331.1	WBGene00007140	0.0558807	-0.168694	0.951906	1
pitr-4	B0331.2	WBGene00007141	0.794056	2.27699	0.0788308	0.572121
ttr-18	B0334.1	WBGene00007142	-0.0148986	6.63624	0.963303	1
ooc-3	B0334.11	WBGene00003868	-0.0943353	4.95722	0.628934	1	ooc-3 encodes a nematode-specific protein with a predicted signal sequence, four predicted transmembrane domains, and two putative PEST sequences; OOC-3 localizes to the endoplasmic reticulum (ER), and is maternally required for correct localization of PAR-2 and PAR-3 in the P1 blastomere of the two-cell stage embryo; specifically, OOC-3 is required for restricting PAR-3 to the anterior cortex of…
	B0334.13	WBGene00007149	-0.170872	0.149973	0.67252	1
twk-5	B0334.2	WBGene00006660	-0.700125	5.5988	0.00610575	0.148998	twk-5 encodes one of 44 C. elegans TWK (two-P domain K+) potassium channel subunits that contain two pore-forming domains and four transmembrane domains; as loss of TWK-5 function via RNA-mediated interference (RNAi) does not result in any abnormalities, the precise role of TWK-5 in C. elegans development and/or behavior is not yet known; TWK-5 may, however, function redundantly with other TWK ch…
	B0334.3	WBGene00007143	0.029456	7.15942	0.941889	1
	B0334.4	WBGene00007144	0.0878107	4.93237	0.702852	1
	B0334.6	WBGene00007146	-0.209858	2.87746	0.404053	0.97959
srh-44	B0334.7	WBGene00005267	0.268282	1.84431	0.354308	0.957036
age-1	B0334.8	WBGene00000090	-0.0980927	5.23569	0.792626	1	age-1 encodes the C. elegans ortholog of the phosphoinositide 3-kinase (PI3K) p110 catalytic subunit; AGE-1, supplied maternally and embryonically, is a central component of the C. elegans insulin-like signaling pathway, lying downstream of the DAF-2/insulin receptor and upstream of both the PDK-1 and AKT-1/AKT-2 kinases and the DAF-16 forkhead type transcription factor, whose negative regulation…
wrm-1	B0336.1	WBGene00006943	-0.014358	5.20065	0.953635	1	wrm-1 encodes, along with bar-1 and hmp-2, one of three C. elegans beta-catenin-like proteins; during development, wrm-1 functions in noncanonical Wnt signaling pathways that specify cell fates in the early embryo, the somatic gonad, and postembryonic hypodermal lineages.
rpl-23	B0336.10	WBGene00004435	-0.119559	11.7323	0.685112	1	rpl-23 encodes a large ribosomal subunit L23 protein.
hpo-28	B0336.11	WBGene00015148	0.223312	5.51695	0.332521	0.942508
	B0336.12	WBGene00015149	-1.48781	-0.376285	0.00170603	0.0732415
	B0336.13	WBGene00015150	0.182003	3.33392	0.505565	1
arf-1.2	B0336.2	WBGene00000182	0.0849628	8.58467	0.727979	1	arf-1.2 encodes an ADP-ribosylation factor homolog required in vivo for embryonic development, fertility, locomotion, vulval development, and cuticular synthesis; ARF proteins are N-myristoylated GTPases that regulate membrane traffic and the actin cytoskeleton, and that activate both phospholipase D1 (PLD1) and phosphatidylinositol 4-phosphate 5-kinase.
	B0336.3	WBGene00015143	-0.0094698	7.09048	0.975443	1
rgs-5	B0336.4	WBGene00004348	0.0544455	4.2023	0.779839	1	rgs-5 encodes a regulator of G protein signaling; by homology, RGS-5 is predicted to function as a GTPase-activating protein that binds G protein alpha subunits and negatively regulates heterotrimeric G protein signaling; loss of rgs-5 activity via RNAi or a deletion mutation results in no obvious defects, and likewise, rgs-5 overexpression has no measurable effect on egg-laying behavior, locomot…
	B0336.5	WBGene00015145	-0.117215	3.81015	0.60348	1
abi-1	B0336.6	WBGene00015146	-0.0210321	4.97325	0.921224	1	abi-1 encodes an Abl interactor orthologous to human SSH3BP1 (ABI1; OMIM:603050, mutated in acute myeloid leukemia), ABI-2 (OMIM:606442), and NESH (OMIM:606363); abi-1 is required for epidermal cell migrations during embryonic enclosure, proper migration of the excretory cell, distal tip cell, and mechanosensory and motoneurons, and apoptotic cell engulfment; ABI-1 physically interacts with the M…
	B0336.7	WBGene00015147	-0.177715	3.13531	0.561133	1	B0336.7 encodes, by alternative splicing, two isoforms of a protein with a THAP or THAP-like domain; other proteins with such domains include LIN-15A, LIN-15B, LIN-36, and HIM-17 (which all interact with LIN-35/Rb), as well as CDC-14B, CTB-1, GON-14, and ~100 other proteins such as Drosophila P element transposase and human nuclear proapoptotic factor THAP1; B0336.7 is expressed in intestine and …
lgg-3	B0336.8	WBGene00002982	-0.193318	3.76625	0.408101	0.980431	lgg-3 encodes a hydrophilic protein that is orthologous to Saccharomyces cerevisiae autophagy protein Apg12p; by homology, LGG-3 is predicted to function as a modifier protein required for a protein conjugation system essential for autophagy; in the context of this conjugation system, LGG-3 is predicted to interact with Apg7p and Apg5p homologs (encoded by M7.5 and Y71G12B.12a, respectively) to e…
swp-1	B0336.9	WBGene00006359	0.231363	4.86077	0.575693	1	swp-1 encodes a protein containing two SWAP (Suppressor-of-White-APricot splicing regulator) domains that have been implicated in RNA binding; orthologous to C. briggsae CBG09000.
wrt-9	B0344.2	WBGene00006955	0.790355	0.166333	0.116465	0.679878	wrt-9 encodes a hedgehog-like protein, with an N-terminal signal sequence, a Wart domain, and a C-terminal region of proline-rich, low-complexity sequence; the Wart domain is predicted to form a cysteine-crosslinked protein involved in intercellular signalling, and it has subtle similarity to the N-terminal Hedge domain of HEDGEHOG proteins; WRT-9 has no obvious function in RNAi assays.
	B0348.2	WBGene00015152	0.184528	0.573804	0.712905	1
egl-8	B0348.4	WBGene00001177	-0.118067	7.89301	0.818495	1	egl-8 encodes a phospholipase C beta; egl-8 activity is required for pharyngeal pumping, defecation, activity levels, and innate immunity; egl-8 is genetically downstream of egl-30 with respect to aldicarb-induced paralysis, and is expressed in most or all neurons, with the strongest staining in the head and tail ganglia, and in the intestine.
ife-3	B0348.6	WBGene00002061	0.184211	5.38964	0.428264	0.986765	ife-3 encodes one of five C. elegans homologs of the mRNA cap-binding protein eIF4E; by homology, IFE-3 is predicted to bind capped mRNA and mediate its recruitment to ribosomes during translation initiation; in vitro, IFE-3 binds a monomethylated guanosine cap structure but does not bind a trimethylated guanosine cap, which suggests that IFE-3 likely mediates translation of those mRNAs that do n…
unc-44	B0350.2	WBGene00006780	0.0294387	9.2309	0.943962	1	The unc-44 gene encodes an ankyrin-like protein required for proper sex myoblast and axonal guidance during development.
	B0353.1	WBGene00015155	-0.00974757	0.420107	1	1
ykt-6	B0361.10	WBGene00015164	-0.123485	6.48957	0.615753	1
	B0361.2	WBGene00015156	-0.182973	5.22637	0.376105	0.969341
	B0361.3	WBGene00015157	-0.0448857	4.52683	0.82563	1
	B0361.4	WBGene00015158	-0.120673	4.39442	0.537579	1
psd-1	B0361.5	WBGene00015159	-0.369358	7.26683	0.161883	0.770946
	B0361.6	WBGene00015160	0.0385105	4.79962	0.850846	1
pho-5	B0361.7	WBGene00015161	-0.159455	5.89957	0.544055	1
algn-11	B0361.8	WBGene00015162	-0.0457365	5.68075	0.821627	1
	B0361.9	WBGene00015163	0.151047	6.94026	0.641495	1
acly-2	B0365.1	WBGene00007150	0.417623	4.91729	0.138451	0.725852
eat-6	B0365.3	WBGene00001137	-0.0649554	10.8259	0.870657	1	eat-6 encodes an ortholog of the alpha subunit of a sodium/potassium ATPase, which in turn affects Na+,K(+)-ATPase activity of membranes by affecting the level of the phosphorylated intermediate of the Na+,K(+)-ATPase; EAT-6 affects relaxation of the pharyngeal muscles, fertility (and thus affects feeding); EAT-6 also affects body length, life span, and ASE, ASI and ASJ axonal outgrowth.
clec-225	B0365.5	WBGene00007152	0.182492	0.745456	0.608638	1
clec-41	B0365.6	WBGene00007153	0.559059	1.30203	0.104204	0.648146
dhc-3	B0365.7	WBGene00007154	0.585933	1.33444	0.0667947	0.52329
	B0379.1	WBGene00007155	-0.104463	6.13121	0.664863	1
mut-16	B0379.3	WBGene00003508	-0.0865259	6.00667	0.803499	1	mut-16 encodes a glutamine/asparagine (Q/N)-rich domain-containing protein that lacks obvious homologs outside of other nematode species; MUT-16 activity is required for RNA-mediated interference (RNAi), transgene silencing in germ-line and somatic tissues, and for maintaining low levels of transposon mobilization; MUT-16 is thus predicted to play a role in chromatin organizataion and/or regulati…
scpl-1	B0379.4	WBGene00007054	-0.169507	6.45801	0.68386	1	scpl-1 encodes, by alternative splicing, two protein isoforms of a putative class-C RNA polymerase II (RNAPII) carboxyl-terminal domain (CTD) phosphatase, orthologous to budding yeast PSR1 and PSR2 and human CTDSP1 (OMIM:605323), CTDSP2 (OMIM:608711, amplified in sarcoma), and CTDSPL (OMIM:608592, deleted in epithelial cancer), and paralogous to C. elegans SCPL-3 and human CTDSPL2; more distantly…
	B0379.7	WBGene00007159	-1.01257	1.75147	0.00354815	0.111364
	B0391.10	WBGene00007165	0.763862	0.318357	0.0723402	0.54861
fbxa-152	B0391.11	WBGene00007166	-0.402778	5.31381	0.0581384	0.487755
fbxa-153	B0391.5	WBGene00007162	0.0394657	4.00099	0.862156	1	fbxa-153 encodes a protein with an N-terminal F-box domain and a C-terminal FTH domain; FBXA-153 has no obvious non-nematode orthologs; FBXA-153 shares N-terminal UNC-13 binding, and thus may share at least some functions, with ERI-1, W04D2.6, and Y55F3AM.13; FBXA-153 has no obvious function in mass RNAi assays.
fbxa-154	B0391.6	WBGene00007163	0.0405121	0.964099	0.898077	1	This gene encodes a protein containing an F-box, a motif predicted to mediate protein-protein interactions either with homologs of yeast Skp-1p or with other proteins; this gene's encoded protein also contains an FTH/DUF38 motif, which may also mediate protein-protein interaction.
	B0391.8	WBGene00014643	1.12403	0.65002	0.00417094	0.119793
rps-0	B0393.1	WBGene00004469	0.0938539	11.3686	0.776984	1	rps-0 encodes a small ribosomal subunit SA protein that appears to function as both a ribosomal component and a laminin receptor; by homology, RPS-0 is predicted to play roles in protein biosynthesis and cell adhesion; in C. elegans, RPS-0 activity is required for embryonic and germline development, vulval morphogenesis, and the overall health of the animal.
rbg-3	B0393.2	WBGene00007167	0.0978768	5.1074	0.633547	1	rbg-3 encodes a predicted TBC domain-containing RabGTPase-activating protein (RabGAP) similar to the Ypt/Rab specific GTPase-activating protein gyp6; YPT/Rab GTPases and GAPs regulate eukaryotic vesicular transport; RBG-3 functions as a GTPase for both human and elegans RAB-7; rbg-3 interacts with tub-1/Tubby in yeast two-hybrid screens and regulates fat storage along with tub-1, but not life spa…
	B0393.3	WBGene00007168	0.745782	4.18238	0.00527723	0.136985
	B0393.5	WBGene00007170	-0.195273	2.75139	0.556958	1
	B0393.6	WBGene00007171	1.0745	0.908843	0.00140757	0.0653077
	B0393.7	WBGene00007172	-0.194359	1.04016	0.571491	1
	B0393.9	WBGene00044636	-0.336629	4.81059	0.113309	0.673491
nhx-1	B0395.1	WBGene00003729	0.76413	1.59992	0.0226162	0.304451	nhx-1 encodes a sodium/proton exchanger expressed intracellularly within hypodermal and muscle cells; NHX-1 is required for embryonic viability, and is thought to prevent intracellular acidification by catalysing the electroneutral exchange of vesicular sodium for an intracellular proton.
mboa-1	B0395.2	WBGene00007174	-0.656274	5.00823	0.0104137	0.200565	mboa-1 encodes a putative acyl-Coenzyme A:cholesterol ('sterol') O-acyltransferase, orthologous to human SOAT1 (OMIM:102642); MBOA-1 is required for normal locomotion and normally long lifespan in mass RNAi assays; mboa-1 is expressed in the seam cells and nervous systems of larvae and adults, and in the adult reproductive system.
	B0395.3	WBGene00007175	-0.119027	5.53642	0.699334	1	B0395.3 is orthologous to the human gene CHOLINE ACETYLTRANSFERASE ISOFORM R (CHAT; OMIM:118490), which when mutated leads to disease.
kcnl-1	B0399.1	WBGene00007176	0.0539833	5.191	0.922277	1	kcnl-1 encodes a small-conductance calcium-activated potassium channel subunit.
ubc-17	B0403.2	WBGene00006712	-0.288955	4.32131	0.203733	0.836258
	B0403.3	WBGene00015167	0.279307	1.07475	0.376622	0.969367
pdi-6	B0403.4	WBGene00015168	0.241465	7.11707	0.323384	0.940459
	B0403.5	WBGene00015169	0.442987	2.25962	0.111785	0.668294
	B0403.6	WBGene00043982	-0.330892	2.8328	0.258262	0.889681
vang-1	B0410.2	WBGene00015171	0.40068	3.53315	0.0750151	0.560924	vang-1 encodes an ortholog of Drosophila STRABISMUS/VAN GOGH; vang-1 enables Wnt-directed planar cell polarity; VANG-1 is required for the fully asymmetrical division of B.a versus B.p cells, though this requirement is quantitatively weak; vang-1 also negatively regulates adult lifespan via the DAF-2/IGFR insulin signaling pathway, and also plays a role in thermal tolerance and response to oxidat…
	B0410.3	WBGene00015172	0.89522	5.0754	0.00124928	0.0598215
dac-1	B0412.1	WBGene00000895	-0.272904	3.99234	0.283313	0.915161	dac-1 encodes the C. elegans ortholog of Dachshund, a transcriptional regulator first described in Drosophila that is a member of the SKI/SNO/DAC family of proteins; dac-1 is expressed at higher levels in the AFD thermosensory neurons as compared to the AWB olfactory neurons and likely plays a role in thermosensory behavior as on thermal gradients dac-1 mutants fail to suppress cryophilic drive b…
daf-7	B0412.2	WBGene00000903	-0.309614	7.17447	0.356664	0.957164	daf-7 encodes a member of the transforming growth factor beta superfamily; in C. elegans, DAF-7 functions as part of a signaling pathway that interprets environmental conditions to regulate energy-balance pathways that affect dauer larval formation, fat metabolism, egg laying, pathogen avoidance behavior, and feeding behavior; daf-7 reporter gene fusions are expressed in the ASI, ADE, and OLQ neu…
trpp-11	B0412.3	WBGene00015173	-0.0533045	5.85225	0.876228	1
rps-29	B0412.4	WBGene00004498	-0.0961986	9.14243	0.738423	1	rps-29 encodes a small ribosomal subunit S29 protein; by homology, RPS-29 is predicted to function in protein biosynthesis; in C. elegans, RPS-29 activity is broadly required for embryonic and germline development, normal body coloration and morphology, normal postembryonic growth rates, and the overall health of the animal.
rnt-1	B0414.2	WBGene00004393	-0.256679	3.39119	0.211526	0.844826	rnt-1 encodes a transcription factor that is the sole C. elegans member of the Runx family of transcriptional regulators; rnt-1 activity is required for several developmental processes, including regulation of hypodermal seam cell proliferation and proper development of the male tail; rnt-1 mutant animals also exhibit a slight reduction in body size which is enhanced by starvation; RNT-1 can phys…
hil-5	B0414.3	WBGene00001856	1.00941	3.37314	0.000657776	0.0414648
cpb-3	B0414.5	WBGene00000772	1.35469	1.97105	0.000157523	0.0174326	cpb-3 encodes a CPEB orthologous to Drosophila ORB, zebrafish ZORBA, and human CPEB1, and paralogous to FOG-1 and CPB-1/2; CPB-3 inhibits physiological apoptosis in oocytes, keeping it down to a normal level of ~50% in hermaphrodite gonads; independently of apoptosis, CPB-3 is also required for normal oogenesis, sperm/oocyte switching (upstream of FEM-3), and the transistion from mitosis to meios…
glh-3	B0414.6	WBGene00001600	0.532011	2.86421	0.0428101	0.425082	glh-3 encodes a predicted DEAD-like RNA helicase; GLH-3 interacts with itself and with CSN-5, KGB-1, ZYX-1, and GLH-1 in vitro, and is expressed in association with P granules throughout development.
mtk-1	B0414.7	WBGene00003472	0.0227879	6.25141	0.935829	1
vps-51	B0414.8	WBGene00015176	-0.00201886	5.31	0.994282	1	vps-51 encodes the C. elegans ortholog of the yeast Vps51p GARP (Golgi associated retrograde protein) complex subunit; in C. elegans, VPS-51 forms a GARP complex with VPS-52, VPS-53, and VPS-54; vps-51 is ubiquitously expressed, with particularly strong expression seen in neurons.
tmc-2	B0416.1	WBGene00015177	-0.00500783	4.42261	0.989833	1
	B0416.3	WBGene00015179	-0.281898	3.4912	0.335529	0.94492
	B0416.4	WBGene00015180	1.33903	-0.230388	0.10879	0.66124
	B0416.5	WBGene00015181	-0.0324227	7.36627	0.882814	1
gly-13	B0416.6	WBGene00001638	-0.22993	4.97892	0.235241	0.871534	gly-13 encodes an experimentally verified UDP-N-acetylglucosamine alpha-3-D-mannoside beta-1,2-N-acetylglucosaminyltransferase I (GnT I), that is the primary GnT I enzyme in vivo, and that can act on unusual substrates; gly-13 is expressed throughout development in many cell types; a deletion allele of gly-13 is partially lethal with survivors displaying severe morphological and behavioral defect…
	B0416.7	WBGene00015182	-0.691727	3.16229	0.0137645	0.239999
	B0432.10	WBGene00015191	0.155818	3.51493	0.523368	1
	B0432.13	WBGene00015194	0.489369	1.88244	0.10994	0.664713
	B0432.14	WBGene00044640	-0.403005	5.63702	0.116441	0.679878
djr-1.1	B0432.2	WBGene00015184	0.0423983	5.36012	0.863618	1	djr-1.1 encodes a glyoxylase orthologous to human DJ-1 (OMIM:602533, mutated in early-onset Parkinson disease); DJR-1.1 is required for resistance to rotenone, a mitochondrial complex I inhibitor that mimics Parkinson disease (PD); djr-1.1(RNAi) animals are partly rescued from PD-like sensitivity by D-beta-hydroxybutyrate or tauroursodeoxycholic acid, and fully rescued by both; by orthology with …
mrpl-41	B0432.3	WBGene00015185	-0.0767525	7.21173	0.769061	1
misc-1	B0432.4	WBGene00015186	0.39758	6.28126	0.154971	0.756495
cat-2	B0432.5	WBGene00000296	0.0412318	2.29187	0.892964	1	cat-2 encodes a tyrosine hydroxylase, the rate-limiting enzyme in the synthesis of catecholamines, such as dopamine; mutations in cat-2 affect dopamine levels that in turn affect locomotory slowing in response to food; CAT-2 demonstrates tyrosine hydroxylase activity in vitro, and this activity can be regulated, in vitro, by phosphorylation of CAT-2 Ser35 by protein kinase A; CAT-2 activity does …
	B0432.6		0.158646	2.62309	0.567029	1
	B0432.7	WBGene00015188	-0.0913374	2.73055	0.791722	1
	B0432.9	WBGene00015190	0.14671	2.37762	0.587343	1
lin-8	B0454.1	WBGene00002997	0.455596	3.64591	0.127444	0.703902	lin-8 is a class A synthetic multivulva (synMuv) gene that functions redundantly with class B synMuv genes to negatively regulate Ras-mediated signaling during vulval induction.
sri-30	B0454.10	WBGene00005542	0.161281	1.72234	0.541261	1
sri-31	B0454.2	WBGene00005543	-0.774203	1.77589	0.00301646	0.101045
sri-28	B0454.3	WBGene00005540	-0.605995	0.729631	0.108607	0.660392
sri-29	B0454.4	WBGene00005541	0.484282	0.987791	0.148825	0.74788
	B0454.5	WBGene00015196	-0.123744	2.27536	0.72334	1
	B0454.6	WBGene00015197	0.28355	4.85057	0.191372	0.81665
	B0454.9	WBGene00015200	-0.20826	4.53943	0.572705	1
lat-1	B0457.1	WBGene00002251	0.00280685	7.0526	0.992992	1	lat-1 encodes a seven transmembrane domain receptor that is a member of the adhesion class of G protein-couple receptors (aGPRCs) and the nematode homolog of Latrophilin/CIRL/LPHN/CL; lat-1 is required for embryonic elongation, pharyngeal development, and sperm development and/or function; LAT-1 is expressed in developing epithelia, specifically in left epidermoblasts during dorsal intercalation,…
	B0457.2	WBGene00007178	-0.208939	5.46092	0.400525	0.978622
	B0457.6	WBGene00007180	-0.0199979	4.06693	0.932286	1
	B0462.1	WBGene00007181	-0.106909	1.71268	0.738654	1
fbxb-119	B0462.3	WBGene00007182	0.804319	0.313971	0.319052	0.938433
	B0462.5	WBGene00194695	0.577391	0.263242	0.141185	0.728446
dars-1	B0464.1	WBGene00001094	0.112065	7.29994	0.604808	1	drs-1 encodes a putative aspartyl(D) tRNA synthetase
ctr-9	B0464.2	WBGene00007184	0.227133	6.18075	0.445551	0.99122	ctr-9 encodes the C. elegans ortholog of mammalian and Saccharomyces cerevisiae CTR9 that is a member of the PAF1 (Polymerase-Associated Factor 1) complex; by homology CTR-9 is predicted to function in the regulation of transcription.
nlp-36	B0464.3	WBGene00007185	-0.107651	6.09373	0.751569	1
bre-3	B0464.4	WBGene00000268	0.0548341	5.62976	0.787532	1	bre-3 encodes a protein similar to beta-glycosyltransferases from bacteria that is required for the toxicity of Bacillus thuringiensis Cry5B; BRE-3 may act in a pathway with bre-5 and is expressed and functions in the gut epithelium.
spk-1	B0464.5	WBGene00004980	-0.17415	8.52603	0.651546	1	spk-1 encodes a serine/threonine kinase orthologous to the highly conserved serine/arginine-rich protein kinases (SRPKs) that phosphorylate SR proteins, essential components of the pre-mRNA splicing machinery; SPK-1, required for embryogenesis and germline development, can directly bind and phosphorylate RSP-3 (CeSF2/ASF), an SR splicing factor homolog; SPK-1 is expressed predominantly in the adu…
	B0464.6	WBGene00007186	0.303368	4.88487	0.133424	0.717808
baf-1	B0464.7	WBGene00000235	0.308181	6.17857	0.386277	0.974693	baf-1 encodes a small, novel protein that is highly conserved amongst metazoa; BAF-1 binds double-stranded DNA nonspecifically in vitro and is essential for proper chromosome segregation, embryogenesis, and gonad development in vivo; biochemical and phenotypic analyses suggest that BAF-1 functions as an intramolecular bridge that mediates nuclear assembly and chromatin capture by the reforming nu…
tag-342	B0464.8	WBGene00007187	0.201407	3.48047	0.446182	0.99122
	B0464.9	WBGene00007188	-0.131316	3.91434	0.51767	1
jnk-1	B0478.1	WBGene00002178	-0.0657041	5.70284	0.748764	1	jnk-1 encodes a serine/threonine kinase that is the sole C. elegans member of the c-Jun N-terminal kinase (JNK) subgroup of mitogen-activated protein (MAP) kinases; jnk-1 is required for normal coordinated locomotion as well as for normal adult lifespan and response to heat and oxidative stress; JNK-1 exhibits kinase activity in vitro that is dependent upon activation by the JKK-1/MAPKK; in addit…
	B0478.3	WBGene00015202	-0.491404	5.40406	0.0876228	0.604379
	B0491.1	WBGene00007189	-0.205043	4.82976	0.3857	0.97403
lgc-20	B0491.4	WBGene00007191	-0.00648905	3.55776	0.986178	1
	B0491.5	WBGene00007192	-0.0303754	7.91453	0.922015	1
	B0491.6	WBGene00007193	-0.301351	5.70359	0.193055	0.817531
	B0491.7	WBGene00007194	-0.216318	5.45948	0.397302	0.977178	B0491.7 encodes a putative diphthine synthase orthologous to S. cerevisiae DPH5; DPH5 is an S-adenosylmethionine:EF-2 methyltransferase required for the enzymatic conversion of 3-amino-3-carboxypropyl-histidine to diphthine; DPH5 adds at least the last two of the three methyl groups present in diphthine, and is homologous to bacterial AdoMet:uroporphyrinogen III methyltransferases.
clh-2	B0491.8	WBGene00000529	0.0504215	5.21216	0.837078	1	clh-2 encodes a chloride channel protein that is required for embryonic viability; may have two transcripts transcribed from alternative promoters, and the two transcripts might be expressed in different cell types.
sre-1	B0495.1	WBGene00005149	-0.374418	1.97095	0.252495	0.884681	sre-1 encodes a putative seven transmembrane chemoreceptor; an SRE-1::GFP reporter is expressed in the ADL and ASJ amphid sensory neurons.
cpna-5	B0495.10	WBGene00007044	-0.172871	6.91616	0.461753	0.992827
	B0495.15	WBGene00197163	-0.438551	0.0562773	0.316627	0.937057
	B0495.2	WBGene00015203	0.000935222	4.64731	1	1
nhx-2	B0495.4	WBGene00003730	0.0398688	5.93853	0.852605	1	nhx-2 encodes a sodium/proton exchanger; NHX-2 promotes normal peptide transporter function and recovery from intracellular acid load via catalysis of the electroneutral exchange of extracellular sodium for an intracellular proton; NHX-2 activity is required for normally high growth rates, and for propagation or maintenance of the germline; NHX-2 is expressed in the apical membranes of intestinal…
	B0495.5	WBGene00015204	-0.0610142	4.94685	0.7758	1
moa-2	B0495.6	WBGene00015205	-0.0628128	3.1317	0.842431	1
	B0495.7	WBGene00015206	0.158556	6.64989	0.474456	0.995361
	B0495.8	WBGene00015207	0.148486	4.7854	0.50494	1
	B0495.9	WBGene00015208	-0.209466	5.7833	0.329018	0.942508
	B0496.11	WBGene00194883	-0.217557	2.182	0.579371	1
unc-82	B0496.3	WBGene00006814	-0.179224	6.75023	0.613271	1	unc-82 encodes a serine/threonine kinase related to the human ARK5/SNARK (NUAK1/NUAK2) and the PAR-1 and SNF1/AMP-Activated kinase (AMPK) protein kinase families; during development, UNC-82 activity is required for proper organization of internal (membrane-distal) proteins of myosin thick filaments and M-lines in conjunction with embryonic elongation; an UNC-82::GFP reporter fusion is expressed i…
srtx-1	B0496.5	WBGene00015214	0.680648	-0.060818	0.223564	0.861181
valv-1	B0496.7	WBGene00015216	0.701765	2.49263	0.161203	0.769586	valv-1 encodes one of two C. elegans small LIM domain-containing proteins related to the mammalian CRIP (Cysteine-Rich Intestinal Protein) family of proteins; in C. elegans, valv-1 activity is required for normal functioning of the valves connecting the pharynx to the intestine, the intestine to the rectum, and the uterus to the spermatheca; a valv-1::gfp promoter fusion is expressed in the phary…
tes-1	B0496.8	WBGene00015217	0.0393216	4.6132	0.848244	1	tes-1 encodes an ortholog of Drosophila CG6522-PA and of human LMCD1 and TESTIN; TES-1 is dispensable for Wnt-directed planar cell polarity and the fully asymmetrical division of B.a versus B.p cells.
	B0507.1	WBGene00015218	0.23006	2.78407	0.409342	0.981608
	B0507.10	WBGene00015227	1.6264	1.15712	0.00318197	0.105174
srx-115	B0507.11	WBGene00006006	-0.329316	0.995438	0.23421	0.871072
	B0507.2	WBGene00015219	-0.185248	6.56828	0.405838	0.979615
	B0507.3	WBGene00015220	-0.290588	3.44135	0.43183	0.987226
	B0507.6	WBGene00015223	0.287776	0.727136	0.504098	1
	B0507.8	WBGene00015225	1.3828	0.817875	0.0177736	0.270957
fkb-7	B0511.1	WBGene00001432	1.04235	1.80454	0.00320663	0.105755	fkb-7 encodes a peptidylprolyl cis/trans isomerase homologous to mammalian FK506-binding proteins; by homology, FKB-7 could function in a number of different processes including protein folding, signal transduction, and regulation of muscle contraction; however, as loss of fkb-7 function via RNA-mediated interference (RNAi) does not result in any obvious abnormalities, the precise role of FKB-7 i…
eif-3.E	B0511.10	WBGene00001228	-0.242116	7.57624	0.267894	0.900709	eif-3.E encodes the C. elegans ortholog of the translation initiation factor 3 subunit e (eIF3e/Int-6); by homology, EIF-3.E is predicted to be a component of three different protein complexes, the eIF3 translation initiation factor, the 26S proteasome, and the COP9 signalosome; such association suggests that EIF-3.E may serve as a regulatory factor that coordinates the translational and degradat…
	B0511.11	WBGene00015236	0.478084	0.691387	0.180157	0.803187
	B0511.12	WBGene00015237	-0.0278979	6.40936	0.941616	1	B0511.12 encodes an ortholog of Drosophila PECANEX, and thus may participate in GLP-1/LIN-12 signalling.
	B0511.13	WBGene00015238	-0.00479006	4.28181	0.983297	1
	B0511.14		-0.202945	3.62495	0.641113	1
cutl-14	B0511.5	WBGene00015231	0.215729	2.04113	0.508437	1
	B0511.7	WBGene00015233	0.212882	4.22901	0.351666	0.956034
mrps-30	B0511.8	WBGene00044321	0.0875119	5.83469	0.727103	1
cdc-26	B0511.9	WBGene00015235	0.047241	4.3887	0.81127	1	cdc-26 encodes, by alternative splicing, two isoforms of a probable anaphase-promoting complex/cyclosome (APC/C) component that has cryptic orthology to budding yeast Cdc26p, and that is required for normal meiosis and asymmetric one-cell embryonic division; although CDC-26 and Cdc26p have little obvious sequence similarity, they do share a common motif in their N-terminal domains, and yeast cdc2…
lin-66	B0513.1	WBGene00001562	0.0133613	7.08891	0.980292	1	lin-66 encodes an unfamiliar protein, with visible homologs only in nematodes, that was identified in screens for molecules that interact with GEX-3, a homolog of mammalian protein ligands of the small GTPase Rac1, that is essential for ventral enclosure during embryonic development; LIN-66 is expressed in body wall and vulval muscles, and is also detected in the intestine, neurons, and probably …
	B0513.12	WBGene00045279	-0.114502	1.26443	0.714254	1
	B0513.2	WBGene00007195	0.335643	3.26144	0.125246	0.697734	B0513.2 encodes the C. elegans ortholog of mammalian THOC7, a subunit of the THO complex involved in mRNP biogenesis as part of transcription elongation, mRNA maturation, and export.
rpl-29	B0513.3	WBGene00004443	-0.179104	9.20573	0.537548	1	rpl-29 encodes a large ribosomal subunit L29 protein; by homology, RPL-29 is predicted to function in protein biosynthesis; in C. elegans, loss of rpl-29 function via RNA-mediated interference (RNAi) does not result in any obvious abnormalities.
	B0513.4	WBGene00007196	-0.297606	1.88579	0.292974	0.920398
	B0513.5	WBGene00007197	-0.49511	6.69979	0.0249727	0.321909
	B0513.7	WBGene00007199	0.0680656	2.49698	0.780796	1
vamp-8	B0513.9	WBGene00007200	-0.331087	4.7852	0.163221	0.77303
kin-31	B0523.1	WBGene00002212	-0.153784	0.291249	0.744942	1	kin-31 encodes a predicted tyrosine protein kinase expressed in the nucleus and cytoplasm of body-wall muscle cells; the expression of kin-31 was experimentally verified by RT-PCR.
pgl-2	B0523.3	WBGene00003993	0.289494	2.11453	0.251486	0.884254	pgl-2 encodes a novel protein of 532 amino acids that, in C. elegans, is one of three PGL protein family members; PGL-2 associates with P granules during postembryonic development; PGL-2 interacts with PGL-1, an additional P granule component, in yeast two-hybrid assays, but neither protein is required for proper localization of the other.
fli-1	B0523.5	WBGene00001443	0.0422977	5.78433	0.86164	1	fli-1 encodes a protein with an N-terminal amphipathic leucine-rich region and gelsolin repeats that is orthologous to Drosophila and human Flightless I; FLI-1 can interact with human Ha-Ras and human actin in vitro; fli-1 mRNA levels are highest in embryos.
	B0524.6	WBGene00015245	-0.282318	3.55113	0.487969	1
tpa-1	B0545.1	WBGene00006599	-0.109716	7.75152	0.710484	1	tpa-1 encodes two protein kinase C isoforms, TPA-1A and TPA-1B; analysis of tpa-1 mutations indicates that at least one TPA-1 isoform plays a role in nicotine-induced adaptation and that both isoforms appear to play a role in gpa-12/G protein-mediated signaling that modulates feeding and growth.
scl-23	B0545.3	WBGene00015246	-0.447949	0.679753	0.186693	0.809274
	B0545.4	WBGene00015247	-0.171955	2.0661	0.591497	1
mai-2	B0546.1	WBGene00015248	0.232172	7.92223	0.447115	0.991258	mai-2/B0546.1 is orthologous to mitochondrial intrinsic ATPase inhibitor protein (IF(1)), which blocks reverse action (ATP hydrolysis) by F(0)F(1)-ATPase when its (normally required) proton gradient is lost; MAI-2 has a mitochondrial import signal at its N-terminus, and is transported to yeast mitochondria; MAI-2 can inhibit yeast F(0)F(1)-ATPase, and this inhibition is pH-dependent; MAI-2's tert…
otub-4	B0546.2	WBGene00015249	-0.136477	5.13779	0.602889	1
	B0546.3	WBGene00015250	-0.291557	6.55314	0.358864	0.957349
	B0546.4	WBGene00015251	-0.257982	7.328	0.292246	0.920398
csn-5	B0547.1	WBGene00000817	-0.127275	5.05388	0.525912	1	csn-5 encodes an ortholog of subunit 5 of the COP9 signalosome complex (CSN5), which in turn is a pan-eukaryotic multiprotein complex that positively regulates E3 ubiquitin ligases, physically interacts with SCF-type E3 ubiquitin ligases, and probably regulates protein degradation; CSN-5 (along with KGB-1 and ZYX-1) physically binds germline RNA helicases (GLH proteins), and csn-5(RNAi) results i…
srd-14	B0547.3	WBGene00005092	0.127496	0.935403	0.776324	1
	B0554.5	WBGene00015258	1.08924	-0.0469775	0.0496845	0.455204
tsp-11	B0563.2	WBGene00006637	-0.262789	2.8695	0.266056	0.899292
tmbi-4	B0563.4	WBGene00006479	-0.254477	6.58954	0.236039	0.871582
	B0563.5	WBGene00015262	-0.471864	1.74178	0.258253	0.889681
	B0563.6	WBGene00015263	-0.146239	4.70567	0.504475	1
	B0563.7	WBGene00015264	-0.298556	2.99155	0.164722	0.774771
unc-30	B0564.10	WBGene00006766	0.158016	3.40152	0.53233	1	unc-30 encodes a homeodomain-containing protein that is orthologous to the Pitx family of homeodomain transcription factors; during develpoment, UNC-30 controls the terminal differentiation of all 19 type D GABA-ergic motor neurons by directly regulating the expression of UNC-25/GAD and UNC-47/VGAT, which regulate GABA formation and secretion, respectively; UNC-30 is expressed most strongly in ty…
rde-11	B0564.11	WBGene00023421	0.0772725	4.05717	0.699103	1
	B0564.2	WBGene00007202	-0.299196	3.14178	0.170695	0.78443
best-1	B0564.3	WBGene00007203	0.738644	4.69351	0.0175539	0.26898
best-2	B0564.4	WBGene00007204	0.812565	1.33489	0.0501984	0.457016
	B0564.6	WBGene00007206	-0.318043	3.87813	0.15934	0.76616
	B0564.7	WBGene00007207	0.070642	4.66643	0.73506	1
	B0564.9	WBGene00007208	-0.347412	3.87481	0.118451	0.684569
	BE0003N10.1	WBGene00015266	0.102013	2.94592	0.787137	1
chin-1	BE0003N10.2	WBGene00015267	0.248939	3.78426	0.344307	0.950647	chin-1 encodes a putative GTPase activating protein (GAP) and is orthologous to vertebrate chimaerins; chin-1 negatively regulates CDC-42 during asymmetric division in the embryo; chin-1 restricts both the spatial extent of CDC-42 expression and the recruitment of NMY-2 during the phase in which polarity is maintained by CDC-42; chin-1 is also required for viability and normal gonad morphology; C…
	BE0003N10.3	WBGene00015268	0.553682	1.62245	0.084252	0.591506
agmo-1	BE10.2	WBGene00007210	0.766301	2.45655	0.00686022	0.159456
	BE10.3	WBGene00007211	0.315795	0.224492	0.471924	0.994716
	BE10.4	WBGene00007212	0.0123501	2.13127	0.972711	1
	C01A2.1	WBGene00007213	-0.0445637	2.82981	0.880437	1
	C01A2.2	WBGene00007214	-0.292278	4.61957	0.42225	0.98574
oxa-1	C01A2.3	WBGene00007215	0.0461859	4.61869	0.83398	1
	C01A2.4	WBGene00007216	0.424955	4.80867	0.097001	0.628551
tads-1	C01A2.5	WBGene00007217	-0.0791926	5.79845	0.728194	1
nlp-38	C01A2.7	WBGene00007219	-0.292928	7.05732	0.246326	0.878516
drh-2	C01B10.1	WBGene00001091	-0.0550865	7.14844	0.8905	1	drh-2 was identified, along with drh-1, as a gene that can encode a protein with similarity to DExH-box helicases; drh-2, however, is classified by WB as a pseudogene because it has two frameshifts, based on EST and RNASeq alignments; the first frameshift occurs in exon 4 and the second occurs in exon 8 of the current WB gene structure; drh-2 appears to be the first gene in an operon (CEOP4647) f…
	C01B10.10	WBGene00015284	0.150989	2.99598	0.540236	1
	C01B10.11	WBGene00044294	0.247496	5.37174	0.415327	0.984175	C01B10.11 encodes a novel protein, conserved amongst nematodes; loss of C01B10.11 function via large-scale RNAi experiments indicates that C01B10.11 is required for coordinated locomotion and normal body morphology; expression studies indicate that C01B10.11 mRNA is enriched in the intestine.
	C01B10.3	WBGene00015278	0.0631486	4.24102	0.810135	1	C01B10.3 encodes a paralog of IPP-5, and thus may functionally overlap with ipp-5 in vivo.
	C01B10.4	WBGene00015279	-0.284784	3.13991	0.221074	0.859801
hil-7	C01B10.5	WBGene00001858	0.0382941	6.57481	0.874561	1	hil-7 encodes an H1 linker histone.
	C01B10.6	WBGene00015280	-0.20236	5.2605	0.654061	1
	C01B10.8	WBGene00015282	-0.098823	5.37772	0.653882	1
	C01B10.9	WBGene00015283	-0.0627538	5.92435	0.774191	1
gmeb-1	C01B12.2	WBGene00015285	-0.186963	6.16123	0.389032	0.976365
best-3	C01B12.3	WBGene00015286	-0.401897	5.13652	0.0449085	0.435586	C01B12.3 is orthologous to the human gene VITELLIFORM MACULAR DYSTROPHY PROTEIN (VMD2; OMIM:153700), which when mutated leads to disease.
osta-1	C01B12.4	WBGene00015287	-0.320923	4.06256	0.191825	0.817523
best-4	C01B12.5	WBGene00015288	-0.162099	3.05079	0.465263	0.992827
	C01B12.8	WBGene00015291	0.506826	0.891485	0.161132	0.769586
	C01B12.9	WBGene00022904	0.244929	1.61022	0.427356	0.986765
srd-62	C01B4.4	WBGene00005139	0.32988	0.164405	0.418663	0.984809
	C01B4.6	WBGene00015270	0.138131	3.31582	0.754535	1
	C01B4.7	WBGene00015271	1.23128	4.43057	1.47639e-07	0.000129748
	C01B4.8	WBGene00015272	-0.00836018	1.88899	1	1
mct-2	C01B4.9	WBGene00015273	0.000749105	2.9357	1	1
sup-37	C01B7.1	WBGene00006342	-0.175044	6.99506	0.677684	1
magu-2	C01B7.4	WBGene00006467	-0.0420283	5.8483	0.850242	1	tag-117 encodes a protein with similarity to the MAGUK (membrane-associated guanylate kinase) family of proteins; loss of tag-117 activity in large-scale RNAi screens can result in embryonic lethality with low, reproducible chromosome segregation defects; tag-117 exhibits genetic interactions with sem-5 and glp-1.
	C01B7.5	WBGene00015276	-0.292504	1.5582	0.373291	0.967888	C01B7.5 encodes a PDZ domain-containing protein conserved amongst nematodes.
rpm-1	C01B7.6	WBGene00004457	-0.127957	6.82757	0.713805	1	rpm-1 encodes an E3 ubiquitin ligase that contains an N-terminal RCC1 (regulator of chromosome condensation)-like guanine nucleotide exchange factor (GEF) domain and that is orthologous to Drosophila highwire and murine Phr1; RPM-1 functions autonomously within several different types of neurons to regulate presynaptic differentiation; in regulating axon termination, RPM-1 acts through the GLO-4 …
	C01B7.7	WBGene00015277	-0.334313	1.54409	0.267028	0.900055
	C01B9.1	WBGene00007220	-0.228736	3.87486	0.597357	1
clc-2	C01C10.1	WBGene00000523	-0.269488	3.5925	0.385287	0.97403	clc-2 encodes a claudin homolog, closely similar to CLC-1, that is required for normal cohesion of apical junctions in epithelia; claudins are integral membrane proteins with four transmembrane sequences that are found in mammalian tight junctions (TJs), induce TJs when transgenically expressed in cells normally lacking them, and can mediate the specific conductance of of specific ions (e.g., mag…
	C01C10.2	WBGene00015294	-0.452635	4.9585	0.0494068	0.453401
acl-12	C01C10.3	WBGene00015295	0.0837617	5.7133	0.797219	1
clc-5	C01C10.4	WBGene00000526	-0.258193	4.99137	0.323391	0.940459	clc-5 encodes a claudin homolog that may be required for normal cohesion of apical junctions in epithelia; CLC-5 is worm-specific, with obvious homologs only in C. elegans; CLC-5 has no obvious function in mass RNAi assays; claudins are integral membrane proteins with four transmembrane sequences that are found in mammalian tight junctions (TJs), induce TJs when transgenically expressed in cells …
nlp-1	C01C4.1	WBGene00003739	-0.324248	6.21676	0.203277	0.835478	nlp-1 encodes a predicted neuropeptide-like protein of the MSFamide family with similarity to Aplysia californica (sea hare) buccalin, a neuropeptide that regulates acetylcholine-induced muscle contraction; NLP-1 is expressed in the phasmid PHB tail sensory neuron, lateral neurons, head neurons, and the intestine; the precise role of NLP-1 in nervous system function and development is not yet kno…
	C01C4.2	WBGene00015292	0.0735953	-0.104425	0.903935	1
	C01C4.3	WBGene00015293	-0.259893	6.5164	0.330626	0.942508	C01C4.3 encodes a serine/threonine protein kinase.
ark-1	C01C7.1	WBGene00000186	-0.144697	5.86319	0.688032	1	ark-1 encodes a homolog of the nonreceptor tyrosine kinase ACK which inhibits signalling through the EGF receptor homolog LET-23, both in (RAS-dependent) vulval development and in (RAS-independent) ovulation.
	C01F1.1	WBGene00015296	0.0277023	5.37624	0.913424	1
sco-1	C01F1.2	WBGene00015297	0.209389	4.67645	0.27764	0.907295	sco-1 is orthologous to the human gene SCO (CYTOCHROME OXIDASE DEFICIENT, YEAST) HOMOLOG 1 (SCO1; OMIM:603644), which when mutated leads to early-onset hepatic failure; the SCO-1 protein is predicted to be mitochondrial with 68% accuracy.
	C01F1.3	WBGene00015298	0.842609	3.2834	0.000130738	0.0150248
	C01F1.4	WBGene00015299	-0.0562587	3.57241	0.81119	1
	C01F1.5	WBGene00015300	-0.220512	1.04459	0.596959	1
	C01F1.6	WBGene00015301	-0.078719	5.13358	0.825164	1
rga-6	C01F4.2	WBGene00015303	-0.0950558	5.28031	0.816988	1
cpna-3	C01F6.1	WBGene00007221	0.224347	4.72495	0.295374	0.920942	cpna-3 encodes a putative calcium-dependent phospholipid binding protein of the copine family; cpna-3 is required for sperm to normally migrate towards a PUFA-based signal exuded by oocytes; cpna-3(RNAi) hermaphrodites are infertile, both through aberrant loss of their own sperm and through failure of males to effectively inseminate them.
	C01F6.2	WBGene00007222	-0.190077	0.776484	0.623469	1
cyp-31A1	C01F6.3	WBGene00000374	-0.0225407	6.31827	0.920895	1
fem-3	C01F6.4	WBGene00001413	0.356507	2.6316	0.202994	0.834903	fem-3 encodes a novel protein that promotes male development in all tissues.
aly-1	C01F6.5	WBGene00000120	0.403582	5.13804	0.10573	0.651384	aly-1 encodes an RRM motif-containing protein required for normal export of TRA-1/tra-2 mRNA complexes, and thus for normal hermaphroditism; ALY-1 is orthologous to human THOC4 (OMIM:604171), and paralogous to ALY-2 and ALY-3; in the absence of TRA-1, and in conjunction with NXF-2, ALY-1 and its paralog ALY-2 are required to bind the TRE 3' UTR element of tra-2 mRNA, and block tra-2 mRNA's export…
nrfl-1	C01F6.6	WBGene00006438	0.00289271	7.55362	0.990654	1	tag-60 encodes, by alternative splicing, five isoforms of an ortholog of Drosophila SIP1 that maintains epithelial integrity via regulation of Moesin activity, and of the human SLC9A3R1 (OMIM:604990), SLC9A3R2 (OMIM:606553), PDZK1 (OMIM:603831), and PDZD3(OMIM:607146) proteins that regulate plasma membrane exchanger activity; in C. elegans, tag-60 is required for normally short lifespan and for n…
icln-1	C01F6.8	WBGene00002046	-0.0658006	5.32064	0.758806	1	icln-1 encodes, through alternative splicing, two alternative forms (ICL-1A, or 'IClnN1', and ICL-1B, or 'IClnN2'), with distinct electrophysiological properties, of an anion channel homolog.
	C01F6.9	WBGene00007223	0.0600428	4.88287	0.799657	1	The C01F6.9 gene resides in an operon that also contains the genes icl-1 and lpl-1.
	C01G10.10	WBGene00007237	-0.106841	3.78609	0.629421	1
unc-76	C01G10.11	WBGene00006808	-0.00379167	6.32484	0.989025	1	unc-76 encodes a predicted coiled-coil protein that belongs to the FEZ (fasciculation and elongation protein; zygin/zeta-1) family of proteins; UNC-76 activity is required for normal axonal outgrowth and fasciculation and hence, normal locomotion; UNC-76 expression begins during embryogenesis and is present in all axons throughout development; UNC-76 localizes to both axons and cell bodies.
dnj-3	C01G10.12	WBGene00001021	-0.366042	2.21815	0.211101	0.844797	This gene encodes a protein containing a DnaJ ('J') domain.
	C01G10.15	WBGene00007240	0.266301	3.43763	0.359913	0.958315
	C01G10.16	WBGene00007241	-0.281505	2.03715	0.357551	0.957164
	C01G10.4	WBGene00007231	-0.377765	0.598676	0.339158	0.94746
	C01G10.5	WBGene00007232	-0.617454	1.08024	0.0622074	0.507857
	C01G10.6	WBGene00007233	0.986059	2.53364	0.000261682	0.0239922	C01G10.6 encodes a predicted secreted or transmembrane protein that is rich in asparagine and tyrosine residues and which displays some similarity to the Staphylococcal secretory antigen ssaA2 precursor and Saccharomyces cerevisiae Var1p, a mitochondrially encoded ribosomal protein.
	C01G10.7	WBGene00007234	0.0310535	4.00061	0.90665	1
	C01G10.8	WBGene00007235	-0.0452173	7.55433	0.87322	1
	C01G10.9	WBGene00007236	-0.283049	3.85411	0.189326	0.812951
madf-5	C01G12.1	WBGene00007242	-0.0754191	5.51683	0.800556	1
	C01G12.3	WBGene00007244	0.424731	0.269126	0.343421	0.950473
wee-1.2	C01G12.4	WBGene00006939	0.198446	1.12391	0.574508	1
	C01G12.7	WBGene00007247	-0.057746	5.00749	0.794771	1
catp-4	C01G12.8	WBGene00007248	0.943187	0.0634657	0.037837	0.398907
prg-2	C01G5.2	WBGene00004179	0.194162	2.79981	0.693164	1	prg-2 encodes a novel, basic protein that is one of two C. elegans members of the Piwi subfamily of highly conserved Argonaut/Piwi proteins.
	C01G5.3	WBGene00015305	0.0971479	0.45643	0.898251	1
	C01G5.5	WBGene00015307	-0.0608995	3.01253	0.783325	1
	C01G5.6	WBGene00015308	-0.0196226	5.008	0.923585	1	C01G5.6 encodes the C. elegans homolog of Saccharomyces cerevisiae Ddi1/Vsm1 (DNA damage-inducible 1/v-SNARE-master 1) that regulates the cell cycle and the secretory pathway; in C. elegans, C01G5.6 appears to play a role in regulating synaptogenesis, as C05G5.6 mutant animals exhibit higher synaptic density along the dorsal nerve cord than wild type; a C05G5.6 mutation results in increased expre…
	C01G5.7	WBGene00015309	-0.508785	2.09834	0.127807	0.704781
fan-1	C01G5.8	WBGene00015310	0.342255	3.15174	0.12406	0.696581
	C01G5.9	WBGene00015311	0.586451	0.762099	0.0947708	0.624391
aqp-2	C01G6.1	WBGene00000170	-0.248824	9.06993	0.415061	0.984175	aqp-2 encodes, by alternative splicing, two isoforms of an biochemically atypical aquaglyceroporin; when expressed in Xenopus oocytes, AQP-2 increases water permeability 5- to 11-fold, and urea permeability 4.5-fold, but has no effect on glycerol permeability; AQP-2::GFP fusion proteins are expressed predominantly in the excretory cell and more weakly in muscle, motor neurons, and hypodermis; AQP…
	C01G6.10	WBGene00014663	0.324998	-0.42557	0.623838	1
	C01G6.3	WBGene00007225	1.68271	4.5017	0.018502	0.278369
	C01G6.4	WBGene00007226	-0.329889	6.07648	0.148747	0.74788
	C01G6.5	WBGene00007227	-0.0526016	7.82142	0.881163	1
mtrr-1	C01G6.6	WBGene00006510	0.175115	5.30435	0.392277	0.977178	C01G6.6 encodes an ortholog of the human gene METHIONINE SYNTHASE REDUCTASE (MTRR), which when mutated leads to homocystinuria (OMIM:236270)
acs-7	C01G6.7	WBGene00007228	0.0906859	4.84731	0.772361	1
cam-1	C01G6.8	WBGene00000289	0.126104	7.1335	0.639683	1	cam-1 encodes a receptor tyrosine kinase of the immunoglobulin superfamily that is orthologous to human ROR1 (OMIM:602336) and ROR2 (OMIM:602337, mutation of which leads to type B brachydactyly); cam-1 is required for locomotion, cell migration, asymmetric cell division, axon outgrowth, and dauer formation; CAM-1, along with LIN-17, CWN-2, and DSH-1, functions as part of a Wnt signaling pathway t…
	C01G8.1	WBGene00015312	0.804388	1.28425	0.00898668	0.182352
cln-3.2	C01G8.2	WBGene00000540	-0.125564	4.53223	0.549587	1	cln-3.2 encodes a predicted transmembrane protein that comprises one of three C. elegans homologs of human CLN3 (OMIM:607042, mutations are associated with Batten disease (also known as juvenile neuronal ceroid lipofuscinosis), a recessively inherited childhood neurodegenerative lysosomal storage disease); loss of cln-3.2 activity via large-scale RNAi screens has been reported to result in either…
dhs-1	C01G8.3	WBGene00000965	-0.258162	5.35738	0.201503	0.831277
dnj-4	C01G8.4	WBGene00001022	0.0391162	3.43358	0.857643	1	This gene encodes a protein containing a DnaJ ('J') domain.
erm-1	C01G8.5	WBGene00001333	-0.0114444	8.042	0.96906	1	erm-1 encodes the C. elegans ortholog of the ERM (Ezrin, Radixin, Moesin) family of cytoskeletal linkers; ERM-1 activity is required for regulating LET-23/EGFR receptor localization in the vulval cell lineages to effect proper temporal regulation of Ras-mediated EGF signaling.
hpo-32	C01G8.6	WBGene00015313	0.538018	1.43703	0.0856707	0.597262
let-526	C01G8.9	WBGene00002717	-0.0661004	8.17888	0.868058	1	let-526 encodes a homolog of a component of the SWI/SNF complex; the let-526(h185) mutation results in early larval lethality.
col-61	C01H6.1	WBGene00000637	0.36745	-0.0154694	0.361994	0.959579
mlt-2	C01H6.2	WBGene00007252	-0.119253	3.45188	0.575623	1
	C01H6.3	WBGene00007253	0.0655087	2.73262	0.80549	1
	C01H6.4	WBGene00007254	-0.120074	3.20513	0.562934	1
nhr-23	C01H6.5	WBGene00003622	0.336954	3.18876	0.247965	0.880788	The nhr-23 gene encodes a nuclear hormone receptor homolog that is required in all larval molts; NHR-23 is highly similar to Drosophila DHR3, an ecdysone-inducible gene product involved in metamorphosis; NHR-23 is required for hypodermal expression of acn-1 and, probably, of dpy-7.
	C01H6.6	WBGene00007255	0.223116	0.985148	0.543931	1	C01H6.6 encodes a predicted transmembrane protein orthologous to human ACDP1-ACDP4 and S. cerevisiae MAM3, and paralogous to C33D12.2, C52D10.12, M02F4.3, R04E5.2, and R13G10.4; by orthology with MAM3, C01H6.6 may participate in metal homoeostasis; C01H6.6, MAM3, and ACDP1-ACDP4 belong to a family of proteins (sharing an ACD domain) from bacteria, yeast, plants, and metazoa; murine Acdp1 is a pla…
swsn-9	C01H6.7	WBGene00007256	0.0935708	5.65829	0.688137	1
	C01H6.8	WBGene00007257	0.021474	3.31218	0.938209	1
hasp-1	C01H6.9	WBGene00007258	0.169169	2.82853	0.538006	1	hasp-1 encodes a homolog of vertebrate haploid germ cell-specific nuclear protein kinase (haspin); the hasp-1 tm3858 deletion mutation has been classified as lethal or sterile by the National Bioresource Project of Japan; HASP-1 specifically binds GOA-1 in yeast two-hybrid assays; HASP-1 is expressed in PHB sensory neurons and PVT interneurons in the tail, several unidentified neurons in the head…
gst-33	C02A12.1	WBGene00001781	-0.109311	2.25191	0.802881	1
srbc-33	C02A12.10	WBGene00044090	0.0452775	-0.0338566	0.957029	1
lys-7	C02A12.4	WBGene00003096	0.0104965	4.31649	0.969248	1	lys-7 encodes an enzyme homologous to an antimicrobial lysozyme encoded by the LYS4 gene of the protozoan parasite Entamoeba histolytica; LYS-7 functions in the innate immune response as an antimicrobial enzyme that, by homology, hydrolyzes the 1,4-beta-linkages between N-acetyl-D-glucosamine and N-acetylmuramic acid in peptidoglycan heteropolymers of prokaryotic cell walls; loss of lys-7 activit…
ivd-1	C02B10.1	WBGene00015326	-0.485174	6.85253	0.155243	0.756963	ivd-1 encodes an isovaleryl-CoA dehydrogenase; this function has been verified by both sequence homology and direct biochemical assay.
snpn-1	C02B10.2	WBGene00015327	-0.0502914	3.5706	0.83111	1
	C02B10.3	WBGene00015328	-0.117976	7.2086	0.595168	1	C02B10.3 encodes a predicted secreted protein containing EGF-like repeats.
	C02B10.4	WBGene00015329	0.247601	5.34691	0.25465	0.886616
	C02B10.5	WBGene00015330	0.213474	4.00326	0.729605	1
adt-1	C02B4.1	WBGene00000082	0.603071	2.43441	0.071859	0.546348	The adt-1 gene encodes a metalloproteinase with disintegrin-like and metalloproteinase with thrombospondin type I motifs (ADAMTS) that is required for male tail morphogenesis.
nhr-17	C02B4.2	WBGene00003616	-0.395972	5.64886	0.0961302	0.628093	nhr-17 encodes a member of the superfamily of nuclear receptors, which is one of the most abundant class of transcriptional regulators; nuclear receptors have a well conserved DNA binding domain and a less conserved C-terminal ligand binding domain.
	C02B4.4	WBGene00045386	-0.0663418	4.43368	0.790307	1
	C02B8.3	WBGene00015322	-0.23251	3.63484	0.351128	0.955181
hlh-8	C02B8.4	WBGene00001953	0.12167	1.1501	0.717355	1	The hlh-8 gene encodes a helix-loop-helix protein required for normal muscle development, and hence for normal defecation and egg-laying.
frpr-1	C02B8.5	WBGene00015323	-0.367167	3.96905	0.0734149	0.554509	C02B8.5 encodes a homolog of the functionally active Fmrf Receptor (FR; CG2114) of D. melanogaster; it is thus possible that C02B8.5 is a receptor for one of the FMRF-like neurotransmitters in C. elegans (e.g., FLP-1 through FLP-12).
	C02B8.6	WBGene00015324	-0.259152	4.4111	0.193569	0.817775
tyr-1	C02C2.1	WBGene00015332	-0.440514	5.34642	0.0320456	0.364632	C02C2.1 encodes a tyrosinase homolog with a glutamine/asparagine-rich domain.
cup-4	C02C2.3	WBGene00000845	-0.071368	4.00584	0.747828	1	cup-4 encodes a non-alpha ligand-gated ion channel with similarity to the nicotinic acetylcholine receptors; cup-4 is required cell autonomously for efficient fluid endocytosis in coelomocytes; cup-4 mutant animals display reduced levels of plasma membrane phosphatidylinositol 4,5-bisphosphate, suggesting that CUP-4 may regulate endocytosis via regulation of phospholipase C activity; in addition,…
slc-17.3	C02C2.4	WBGene00015333	-0.129187	2.1893	0.663039	1
sup-18	C02C2.5	WBGene00015334	-0.0430357	3.65779	0.866683	1
dyn-1	C02C6.1	WBGene00001130	-0.0219034	6.88683	0.970248	1	dyn-1 encodes the C. elegans ortholog of the dynamin GTPase; dyn-1 activity is required for endocytosis, synaptic vesicle recycling, cytokinesis, and the CED-1 pathway that regulates engulfment and degradation of apoptotic cells; mutations in dyn-1 affect locomotion, egg-laying, defecation, and embryonic development, indicating that dyn-1's endocytic function is required for a number of diverse p…
olrn-1	C02C6.2	WBGene00007260	-0.193249	7.13574	0.461171	0.992827	olrn-1 encodes, by alternative splicing, two isoforms of a transmembrane protein required for differentiation of the AWC[ON] neuron, expression of str-2 in AWC[ON], adaptation to benzaldehyde, chemotaxis to butanone, and enhancement of chemotaxis to butanone by the presence of food; OLRN-1 is orthologous to Drosophila melanogaster RAW and Schistosoma japonicum SJCHGC05616; while OLRN-1 has orthol…
lron-3	C02C6.3	WBGene00007261	-0.261447	6.63577	0.258242	0.889681
ser-2	C02D4.2	WBGene00004777	-0.0679021	4.82611	0.73816	1	ser-2 encodes at least four tyramine 7-transmembrane domain receptors (GPCRs), by alternative splicing from three different promoters, that have distinct but partially overlapping expression patterns; ser-2 has at least three alternative promoters that drive SER-2 expression in a set of sensory, inter- and motor neurons (e.g., AIY, AIZ, and RIA) adding up to ~10% of all neurons in the nervous sys…
	C02D5.2	WBGene00015336	-0.0393802	4.78614	0.845823	1
	C02D5.4	WBGene00043097	-0.0403846	6.6703	0.85804	1
nra-4	C02E11.1	WBGene00015344	0.0872148	6.78002	0.837888	1
catp-2	C02E7.1	WBGene00015338	-0.0754066	0.0876729	0.901198	1
srh-21	C02E7.2	WBGene00005246	0.371333	1.92524	0.157858	0.762753
srh-20	C02E7.3	WBGene00005245	-0.0530266	1.70701	0.849339	1
srh-22	C02E7.4	WBGene00005247	0.0209825	2.11341	0.942314	1
srh-23	C02E7.5	WBGene00005248	-0.171045	1.61802	0.527298	1
	C02E7.6	WBGene00015339	0.844227	0.997436	0.1945	0.818775
	C02E7.7	WBGene00015340	0.451309	1.48998	0.53098	1
tsp-17	C02F12.1	WBGene00006643	-0.228801	3.83166	0.411149	0.98281
ceh-63	C02F12.10	WBGene00045215	-0.550396	0.830815	0.094337	0.623681	C02F12.10 encodes a homeobox protein of uncertain affinity, but with some similarity to vertebrate Hox3 proteins and the D. melanogster homeobox protein ROUGH; C02F12.10 is expressed in a single tail neuron of hermaphrodites from late embryo to adult stages, as well as in a uterus cell separate from the vulva (perhaps in the spermetheca); C02F12.10 has no obvious function in mass RNAi assays.
snet-1	C02F12.3	WBGene00015354	-0.32496	7.55576	0.194218	0.818574
tag-52	C02F12.4	WBGene00006431	-0.440313	6.26273	0.105664	0.651245
	C02F12.5	WBGene00015355	1.13168	0.191242	0.034719	0.379723	C02F12.5 encodes a putatively secreted protein with a Kunitz/bovine pancreatic trypsin inhibitor domain; C02F12.5 has no obvious function in mass RNAi assays.
tag-278	C02F12.7	WBGene00015356	0.214238	5.29504	0.56311	1
	C02F12.8	WBGene00015357	-0.0920403	3.54218	0.749008	1
	C02F12.9	WBGene00015358	0.173233	0.464023	0.702663	1
ced-5	C02F4.1	WBGene00000419	-0.162214	6.19042	0.579675	1	ced-5 encodes a homolog of the human protein DOCK180; ced-5 is required for the cell engulfment stage of programmed cell death, and physically interacts with CED-2.
tax-6	C02F4.2	WBGene00006527	-0.159801	8.91201	0.619731	1	tax-6 encodes an ortholog of calcineurin A that is required for inhibition and adaptation of several sensory neurons and for the normal regulation of egg-laying by serotonin; TAX-6 stimulates transcription of rcn-1, and binds RCN-1 protein if free Ca[2+] is present; in general, calcineurin positively regulates calcium-dependent signaling; tax-6 loss-of-function mutants exhibit an extended lifespa…
	C02F4.4	WBGene00007264	0.0429443	-0.0602774	1	1
knl-1	C02F5.1	WBGene00002231	0.573965	3.83488	0.0268375	0.33274	knl-1 encodes a novel acidic protein with a coiled-coil region at its C-terminus; KNL-1 is an essential kinetochore component that is required for proper spindle elongation and chromosome separation, and in the kinetochore assembly pathway, plays a key role in linking the initiation of kinetochore formation with the construction of a functional microtubule-binding interface; in the assembly pathw…
tsp-2	C02F5.11	WBGene00006628	0.430766	3.2242	0.2947	0.920563
	C02F5.12	WBGene00015352	-0.217787	4.46441	0.301212	0.927856	C02F5.12 encodes a protein with two C-terminal noncanonical C2H2 zinc-fingers whose paralogs include HIM-8 and ZIM-1/-3; while its specific biological function and expression pattern are unknown, C02F5.12 is required for normal meiosis in mass RNAi assays, and thus might share a function in meiotic chromosomal segregation with its better-characterized paralogs.
	C02F5.13	WBGene00015353	0.0456277	3.54729	0.87423	1
	C02F5.14	WBGene00044445	-0.307598	2.1793	0.341462	0.950033
	C02F5.3	WBGene00015346	-0.3275	8.51217	0.147136	0.745433
cids-1	C02F5.4	WBGene00015347	0.00650306	3.9354	0.984565	1	cids-1 encodes a protein that contains a CTD (C-terminal domain of RNA Pol II)-interacting domain and that is orthologous to Saccharomyces cerevisiae RTT103; cids-1 was identified genetically as a suppressor of the SynMuv phenotype produced by lin-15AB(n765), a mutation that results in transposition of the 3'-end cleavage and polyadenylation signal of another gene into the third exon of lin-15B; …
henn-1	C02F5.6	WBGene00015349	0.227429	2.63149	0.401977	0.978622
fbxl-1	C02F5.7	WBGene00015350	-0.43227	8.09672	0.0586388	0.490243	fbxl-1 encodes the sole C. elegans leucine-rich repeat (LRR)-type F-box protein that is equally related to mammalian FBXL2 and FBXL20; fbxl-1(RNAi) results in animals with altered defecation rhythm and decreased dauer formation upon treatment with dauer pheromone (daumone); an fbxl-1 promoter::gfp fusion is expressed in the anterior and posterior regions of the worm, specifically around the amphi…
tsp-1	C02F5.8	WBGene00006627	0.574049	3.02969	0.17946	0.802654
pbs-6	C02F5.9	WBGene00003952	-0.0181171	5.62543	0.936136	1	The pbs-6 gene encodes a homolog of mammalian PSMB1.
	C02G6.1	WBGene00015359	0.369761	2.55919	0.23329	0.870012
	C02G6.3	WBGene00044803	-0.0640343	0.272362	0.93359	1
fbxa-105	C02H6.2	WBGene00015362	0.0566027	3.78516	0.841285	1	This gene encodes a protein containing an F-box, a motif predicted to mediate protein-protein interactions either with homologs of yeast Skp-1p or with other proteins; this gene's encoded protein also contains an FTH/DUF38 motif, which may also mediate protein-protein interaction.
dyf-11	C02H7.1	WBGene00001127	0.047792	2.8429	0.895207	1	dyf-11 encodes a conserved protein that is orthologous to mammalian IFT54 (MIP-T3, Traf3ip1) and that contains a lysine-rich region and a C-terminal coiled-coil domain present in a number of intraflagellar transport complex B (IFT-B) proteins; DYF-11 activity is required continuously in sensory neurons for formation of medial and distal ciliary segments and thus, for normal sensory cilium morphol…
npr-19	C02H7.2	WBGene00015364	-0.367487	3.09213	0.0845595	0.592551
aex-3	C02H7.3	WBGene00000086	-0.318813	5.90954	0.425856	0.985751	aex-3 encodes a guanine nucleotide exchange factor for the rab-3 GTPase that is orthologous to human MAP kinase activating protein containing death domain (MADD, OMIM:603584); AEX-3 is required for intracellular vesicle trafficking as well as synaptic vesicle release and interacts with CAB-1 and RAB-3 to regulate separate pathways for neural activities such as defecation and male mating, respecti…
	C03A3.1	WBGene00007266	-0.262514	3.92915	0.231774	0.868936
	C03A3.2	WBGene00007267	-0.148028	6.63914	0.498589	1
	C03A3.3	WBGene00007268	0.272066	1.52946	0.430111	0.987122
srt-65	C03A7.10	WBGene00015368	-0.313272	1.34565	0.312784	0.934517
ugt-51	C03A7.11	WBGene00015369	0.0401142	3.70219	0.883182	1
abu-8	C03A7.14	WBGene00000031	1.54815	0.774768	0.000405143	0.0315771	abu-8 encodes a transmembrane protein with a predicted signal sequence, a glutamine/asparagine-rich domain and multiple cysteine-rich repeats (DUF139); abu-8 expression is induced by blockage of the unfolded-protein response in the endoplasmic reticulum, and ABU-8 may help protect the organism from damage by improperly folded nascent protein.
srx-38	C03A7.5	WBGene00005929	0.261342	1.26277	0.462286	0.992827
srt-64	C03A7.9	WBGene00015367	-0.290739	0.562402	0.507701	1
lmp-1	C03B1.12	WBGene00003053	-0.101367	7.99716	0.659816	1	lmp-1 encodes a protein with similarity to vertebrate lysosome-associated membrane proteins CD68, and appears to be the only protein in C. elegans that has a GYXX (phi) vertebrate lysosomal targeting sequence at its carboxy terminus; LMP-1 is widely expressed in the early embryo, with later expression seen in the intestine, coelomocytes, and neurons; LMP-1 localizes to lysosomes and is recruited …
	C03B1.13	WBGene00015381	-0.378959	2.94272	0.113927	0.674592
	C03B1.14	WBGene00015382	0.00883832	2.06162	0.985237	1
	C03B1.2	WBGene00015373	-0.262569	1.031	0.389551	0.976377
	C03B1.4	WBGene00015375	0.0024747	0.235371	1	1
	C03B1.5	WBGene00015376	0.100256	0.927627	0.820984	1
	C03B1.6	WBGene00015377	-0.153595	1.12467	0.658746	1
	C03B1.7	WBGene00015378	0.163928	2.3557	0.660811	1
	C03B8.3	WBGene00015386	0.670778	0.90474	0.0195789	0.286045
lin-13	C03B8.4	WBGene00003002	0.294165	7.54594	0.45188	0.991607	lin-13 encodes a large (2248-residue) nuclear protein with multiple zinc fingers of the C2H2 class and a LXCXE retinoblastoma protein-binding motif, that is required for survival through larval development and for negative regulation of vulval fates during postembryonic development.
kin-19	C03C10.1	WBGene00002202	-0.00274208	8.53166	0.995126	1	kin-19 encodes a serine/threonine kinase orthologous to Casein Kinase I (CKI); in the early embryo, kin-19 is a component of both the non-canonical Wnt signaling pathway that regulates endoderm formation in the early embryo as well as the Wnt spindle orientation pathway; during larval development, kin-19 functions in a non-canonical Wnt signaling pathway to control asymmetric division and fate sp…
rnr-2	C03C10.3	WBGene00004392	0.683914	6.3559	0.031827	0.363034	rnr-2 encodes the small subunit of ribonucleotide reductase; by homology, RNR-2 is predicted to function in deoxyribonucleotide biosynthesis; in C. elegans rnr-2 is an essential gene whose activity is required for reproduction and embryonic development.
	C03C10.4	WBGene00007270	-0.406565	5.81034	0.0662174	0.521304
	C03C10.5	WBGene00007271	2.02617	-0.776986	0.000859687	0.0469669
	C03C11.1	WBGene00007274	-0.21282	1.28233	0.498745	1
fog-3	C03C11.2	WBGene00001483	0.135442	-0.00527366	0.796114	1	fog-3 encodes a protein that has similarity, in its N-terminus, to the vertebrate Tob, BTG1, and BTG2 proteins that function in growth control and/or differentiation; in C. elegans, FOG-3 activity is required in the germ line throughout development for initiation and maintenance of spermatogenesis; fog-3 mRNA is expressed at highest levels in the L3, L4, and young adult stages of development, whe…
	C03D6.1	WBGene00007275	-1.06088	3.40381	3.70816e-05	0.00644555
cel-1	C03D6.3	WBGene00000466	0.0856281	5.25511	0.664916	1	cel-1 encodes a mRNA capping enzyme, with a N-terminal region with RNA triphosphatase activity and a C-terminal region containing motifs found in yeast and vaccinia virus capping enzyme guanylytransferases; cel-1 is required for embryonic viability, body morphology, and vulval development.
npp-14	C03D6.4	WBGene00003800	0.0997282	6.04558	0.75171	1	npp-14 is orthologous to the human gene NUCLEOPORIN, 214-KD (NUP214; OMIM:114350), which encodes part of the nucleopore complex mediating nucleocytoplasmic transport; NUP214, as a fusion gene with DEK (OMIM:125264), is found in a subset of acute myeloid leukemia.
asfl-1	C03D6.5	WBGene00007277	0.609941	0.962927	0.140158	0.72808
lab-1	C03D6.6	WBGene00007278	1.12531	0.210594	0.0325609	0.368059	lab-1 encodes a protein containing a motif associated with binding, localization, and function of protein phosphatase 1 (PP1/Glc7); LAB-1 activity is required for establishment and maintenance of sister chromatid cohesion during meiosis; LAB-1 physically interacts with the protein phosphatases GSP-1 and GSP-2 and positively regulates the localization of GSP-2 to early meiotic nuclei; in addition,…
rpl-24.2	C03D6.8	WBGene00004437	-0.297773	8.60254	0.175995	0.795009	rpl-24.2 encodes a large ribosomal subunit L24 protein paralog; its orthologs include ribosomal protein L30 isologs from mammals and 'Ribosomal Like Protein 24' (Rlp24p) from S. cerevisiae; it therefore appears to actually represent an ancient paralogy between two varieties of eukaryotic L24 protein.
	C03E10.3	WBGene00007281	-0.0043619	2.49549	1	1
gly-20	C03E10.4	WBGene00001645	0.00245269	6.09507	0.992339	1	gly-20 encodes an N-acetylglucosaminyltransferase II (GnTII); by homology, GLY-20 is predicted to function in the Golgi to effect protein N-glycosylation; expression of C. elegans GLY-20 and bovine beta1,4-galactosyltransferase I in a baculoviral insect cell system results in efficient glycosylation of mammalian proteins.
clec-223	C03E10.5	WBGene00007282	0.816538	0.191329	0.103864	0.647186
kcnl-3	C03F11.1	WBGene00015387	-0.15215	3.53849	0.503157	1
	C03F11.2	WBGene00015388	-0.00880535	0.423166	1	1
scav-1	C03F11.3	WBGene00015389	-0.284295	6.81152	0.185596	0.809185
	C03F11.4	WBGene00015390	-0.245324	2.62639	0.37078	0.965399
sdha-1	C03G5.1	WBGene00015391	0.624921	6.68841	0.274565	0.905363	sdha-1 is orthologous to the human gene SUCCINATE DEHYDROGENASE COMPLEX, SUBUNIT A, FLAVOPROTEIN (SDHA; OMIM:600857), which when mutated leads to complex II mitochondrial respiratory chain deficiency presenting as Leigh syndrome.
flp-5	C03G5.7	WBGene00001448	-0.262579	7.18612	0.350607	0.954336	flp-5 encodes a predicted FMRFamide-like peptide neurotransmitter that increases action potential frequency in the pharyngeal muscle when applied to the pharynx of dissected worms; expressed in the sensory neurons ASE and PVM.
nhr-148	C03G6.10	WBGene00015396	0.715829	1.4979	0.0359742	0.385736
nhr-149	C03G6.12	WBGene00015397	0.256776	1.06152	0.401944	0.978622
tag-293	C03G6.13	WBGene00015398	0.0510292	7.92566	0.855637	1
cyp-35A2	C03G6.15	WBGene00015400	-0.592113	3.96332	0.00576972	0.14396	cyp-35A2 encodes one of over 80 C. elegans cytochrome P450s, NADPH-dependent monooxygenases that metabolize endogenous and exogenous compounds; RT-PCR experiments indicate that cyp-35A2 mRNA is upregulated in response to treatment with xenobiotics, such as PCBs (polychlorinated biphenyls) or PAHs (polycyclic aromatic hydrocarbons); loss of cyp-35A/C gene family activity in the presence of xenobio…
srsx-24	C03G6.16	WBGene00015401	-0.805828	2.18075	0.00153781	0.0685816
	C03G6.17	WBGene00015402	-1.02809	7.37315	5.89518e-05	0.00855088
srp-5	C03G6.18	WBGene00005646	-0.233855	3.00415	0.319958	0.938944	srp-5 encodes an ovalbumin-like serpin (ov-serpin) member of the serine protease inhibitor superfamily; by homology, SRP-5 is predicted to function as a suicide substrate that inhibits the proteolytic activity of serine proteases; however, as loss of srp-5 function via RNA-mediated interference (RNAi) does not result in any obvious abnormalities, the precise role of SRP-5 in C. elegans developmen…
srp-6	C03G6.19	WBGene00005647	-0.18724	4.83991	0.375508	0.968761	srp-6 encodes a functional serpin (serine protease inhibitor)
srx-56	C03G6.2	WBGene00005947	-0.0402593	1.40488	0.96277	1
srj-14	C03G6.3	WBGene00005602	-0.116546	5.20553	0.604351	1
	C03G6.5	WBGene00015393	-0.3186	6.76942	0.198486	0.825193
nhr-147	C03G6.8	WBGene00015395	0.214899	1.7494	0.454727	0.992351
	C03H12.1	WBGene00007284	-0.27194	4.50569	0.270726	0.900944
clec-10	C03H5.1	WBGene00015403	-0.103044	3.28208	0.682129	1
nstp-4	C03H5.2	WBGene00015404	-0.0957949	6.29668	0.695387	1	nstp-4 encodes a transporter of UDP-N-acetylglucosamine (UDP-GlcNAc) and UDP-N-acetylgalactosamine (UDP-GalNAc), orthologous to human SLC35A3 (OMIM:605632); NSTP-4 is redundantly required, with its paralog SRF-3, for normal progression of oocytes through proximal gonads and for normal gonad morphology; nstp-4 is expressed in many tissues, including pharynx, intestine, pharyngeal gland cells, seam…
	C03H5.3	WBGene00015405	-0.335185	5.82228	0.0995267	0.638167
	C03H5.5	WBGene00015407	0.177647	3.7032	0.423101	0.98574
	C03H5.6	WBGene00015408	-0.011919	5.39612	0.962961	1
	C03H5.7	WBGene00015409	-0.452529	2.8021	0.0549615	0.477557
	C04A11.1	WBGene00007285	-0.347565	3.9106	0.0887102	0.606689
	C04A11.2	WBGene00007286	0.536092	1.34018	0.0805177	0.580088
gck-4	C04A11.3	WBGene00007287	0.0254021	4.79505	0.964788	1
adm-2	C04A11.4	WBGene00000074	0.0580012	5.10413	0.869109	1	adm-2 encodes a protein containing a snake venom disintegrin-domain and a metalloprotease-like domain (i.e., a protein of the ADAM family); like ADM-1, ADM-2 is homologous to a mammalian sperm glycoprotein (PH-30/fertilin) implicated in sperm-egg fusion, and ADM-2 might thus be a fusogenic protein mediating the merging of plasma membranes during development.
	C04A11.5	WBGene00007288	-0.408653	2.60679	0.183984	0.806856
tbc-6	C04A2.1	WBGene00015410	-0.771325	4.74327	0.00185229	0.0760252
egl-27	C04A2.3	WBGene00001194	-0.15057	7.65303	0.717357	1	egl-27 encodes, along with lin-40, one of two C. elegans homologs of human MTA1 (metastasis-associated protein), part of a nucleosome remodeling and histone deacetylation (NURD) complex; in conjunction with its paralog egr-1, egl-27 is required for proper organization in all parts of the embryo, and for the embryonic expression of hlh-8; egl-27 activity is also required for transdifferentiation o…
dnj-5	C04A2.7	WBGene00001023	-0.039899	7.79069	0.890993	1	This gene encodes a protein containing a DnaJ ('J') domain.
	C04B4.2	WBGene00007290	1.89678	0.357963	0.00353102	0.111364
	C04C11.1	WBGene00007295	0.393289	1.46355	0.239302	0.875325
arrd-25	C04C11.2	WBGene00007296	0.0959031	6.51095	0.689602	1
srz-60	C04C3.1	WBGene00015411	0.566269	-0.116839	0.137046	0.723553
lgc-9	C04C3.2	WBGene00015412	0.0142766	2.48451	0.959586	1
pdhb-1	C04C3.3	WBGene00015413	-0.0913213	7.71155	0.75773	1	C04C3.3 encodes the C. elegans ortholog of the pyruvate dehydrogenase complex E1 beta subunit (PDHB); by homology to mammalian enzymes, the product of C04C3.3 is predicted to function in mitochondria to catalyze the irreversible decarboxylation of pyruvate to acetyl-CoA.
dyf-3	C04C3.5	WBGene00001119	0.0351156	2.2972	0.929298	1	dyf-3 encodes an ortholog of zebrafish cluap1 (also qilin, and like PKD2 required to suppress kidney cysts) and human clusterin-associated protein 1 (CLUAP1); DYF-3 is predicted to have two coiled-coil domains; DYF-3 is required for normal assembly of middle and distal ciliary segments, with dyf-3 mutants showing truncated sensory cilia; DYF-3 is required cell-autonomously for dye uptake; dyf-3 i…
	C04C3.6	WBGene00015416	-0.166254	1.6688	0.599431	1
	C04C3.9	WBGene00195067	-0.162355	0.0582589	0.827376	1
pac-1	C04D8.1	WBGene00015418	-0.0248076	7.75359	0.954667	1	pac-1 encodes a RhoGAP (Rho guanosine triphosphatase (GTPase) activating protein); in the embryo, PAC-1 is essential for establishment of radial (inner-outer) asymmetry and specifically, for differential localization of PAR-6, PAR-3, and PKC-3 to outer somatic cell surfaces devoid of cell-cell contacts; in regulating PAR protein localization, PAC-1 appears to act by spatially regulating activity …
arrd-20	C04E12.11	WBGene00015440	0.916163	0.596953	0.0350233	0.382016
arrd-21	C04E12.12	WBGene00015441	0.105079	2.31007	0.753454	1
	C04E12.2	WBGene00015433	-0.0912148	3.33511	0.678481	1
	C04E12.4	WBGene00015434	0.145655	5.26044	0.576957	1
	C04E12.5	WBGene00015435	0.20241	0.666772	0.544638	1
scrm-3	C04E12.7	WBGene00015437	-0.0610369	1.01929	0.833226	1	scrm-3 encodes a putative phospholipid scramblase homologous to human PLSCR1-5, and paralogous to other C. elegans SCRMs (e.g., SCRM-1); SCRM-3 is expressed in neurons, anal depressor muscle, and occasionally in body wall muscle cells; however, in apoptotic germline cells, SCRM-3 is fully dispensable for normally rapid engulfment and largely dispensable for phosphatidylserine exposure; SCRM-3 doe…
	C04E6.11	WBGene00015425	0.0336427	4.01362	0.907887	1
	C04E6.13	WBGene00015427	-0.256217	4.90217	0.341475	0.950033
srsx-18	C04E6.2	WBGene00015419	-0.131464	1.52468	0.68344	1
grd-9	C04E6.6	WBGene00001698	1.13449	-0.317386	0.00995083	0.195099	grd-9 encodes a hedgehog-like protein, with an N-terminal signal sequence, a central low-complexity proline-rich domain, and a C-terminal Ground domain; the Ground domain is predicted to form a cysteine-crosslinked protein involved in intercellular signalling, and it has subtle similarity to the N-terminal Hedge domain of HEDGEHOG proteins; GRD-9 is weakly required for normal molting; GRD-9 is al…
	C04E6.7	WBGene00015423	-0.0828875	5.27825	0.723075	1
	C04E6.8	WBGene00015424	0.221842	1.1726	0.474936	0.995361	C04E6.8 encodes a novel protein with similarity, in its N-terminus, to proteins from C. briggsae and C. remanei.
sor-3	C04E7.2	WBGene00015429	-0.0602777	4.40497	0.747162	1	sor-3 encodes a novel protein that contains an MBT (malignant brain tumor) domain related to the MBT domains found in the Sex comb on midleg (SCM) and Sfmbt Polycomb group proteins; during development, SOR-3 activity is required to specify the correct number of dopaminergic and serotonergic neurons in males, as well as for proper ray neuron axon guidance, distal tip cell migration, and normal bod…
	C04E7.3	WBGene00015430	-0.426321	4.09044	0.23041	0.867467
	C04E7.4	WBGene00015431	-0.407161	4.90298	0.188705	0.811297
lim-7	C04F1.3	WBGene00002989	-0.096863	4.91667	0.622814	1	lim-7 encodes one of seven C. elegans LIM-homeodomain (LIM-HD) proteins and the sole C. elegans member of the Islet subclass of LIM-HD transcription factors; loss of lim-7 activity results in L1 larval lethality characterized by locomotion and morphological defects, a detached pharynx, body cavity vacuolization, and constipation; transgenic animals that are rescued for the lim-7(tm674) larval let…
	C04F12.1	WBGene00007297	0.319917	3.80287	0.247413	0.880279
fce-1	C04F12.10	WBGene00001405	-0.0971437	6.67203	0.68837	1	fce-1 encodes an ortholog of 'farnesylated-proteins converting enzyme 1' (FACE-1), and thus probably enables post-translational processing of proteins (such as LET-60/RAS) carrying a C-terminal CaaX motif; FCE-1 protein probably accounts for the EDTA-sensitive, tosylphenylalanylchloromethane-insensitive component of CaaX-proteolytic activity in membrane extracts from C. elegans, and FCE-1 can cle…
ikb-1	C04F12.3	WBGene00002069	-0.268396	6.52687	0.232141	0.869123	ikb-1 encodes an ortholog of human BCL3 (OMIM:109560) that physically interacts with the checkpoint protein MRT-2; ikb-1(nr2019) and ikb-1(nr2027) mutants display no obvious phenotype other than shortened lifespan; mutation of BCL3 is frequently associated with recurring translocations found in the neoplastic cells of patients with chronic lymphocytic leukemia, and has been implicated in cell cyc…
rpl-14	C04F12.4	WBGene00004426	-0.0825236	10.8198	0.749572	1	rpl-14 encodes a large ribosomal subunit L14 protein.
	C04F12.5	WBGene00007299	-0.148174	2.90237	0.637064	1
	C04F12.7	WBGene00007301	0.016417	-0.101578	1	1
	C04F12.8	WBGene00007302	-0.148876	4.9025	0.467283	0.992919
srh-79	C04F2.1	WBGene00005300	-0.247384	0.37443	0.58773	1
srh-221	C04F2.2	WBGene00005431	-0.0156529	1.58124	1	1
srh-230	C04F2.3	WBGene00005438	-0.472234	1.41423	0.19953	0.826443
srh-229	C04F2.4	WBGene00005437	0.0805129	1.13159	0.830284	1
srh-267	C04F2.5	WBGene00005473	-0.185548	1.90423	0.523927	1
sid-1	C04F5.1	WBGene00004795	0.14736	3.79083	0.540888	1	sid-1 encodes a dsRNA channel with conserved human (OMIM:606816) and mouse homologs; SID-1 functions to enable passive (ATP-independent) uptake of double-stranded RNA (dsRNA) and is required cell autonomously for systemic RNA interference (RNAi) and for efficient reduction of multicopy transgene expression (repeat-induced silencing); SID-1 is not, however, required for export of RNA silencing fro…
unc-46	C04F5.3	WBGene00006782	-0.0127163	3.11904	0.967902	1	unc-46 encodes a type I transmembrane protein that contains a single motif similar to the LAMP (lysosomal associated membrane glycoprotein) domain; UNC-46 and UNC-47, the C. elegans vesicular GABA transporter, are required in GABAergic neurons for loading GABA into synaptic vesicles and thus, for all GABA-mediated behaviors; a rescuing UNC-46::GFP fusion protein localizes to synaptic varicosities…
srab-3	C04F5.6	WBGene00015448	-0.112008	-0.329121	0.878261	1
ugt-63	C04F5.7	WBGene00015449	1.25347	-0.476861	0.0660554	0.521304
	C04F5.8	WBGene00015450	-0.266888	5.65471	0.204913	0.836527
	C04F5.9	WBGene00015451	-0.300807	3.62687	0.219214	0.85847
	C04F6.2		-0.169405	1.95685	0.514426	1
cht-1	C04F6.3	WBGene00000503	0.482617	6.03636	0.0808226	0.580088	cht-1 encodes a chitinase orthologous to human chitinase-1 (OMIM:600031, mutations are associated with chitotriosidase deficiency); CHT-1 is predicted to function as an extracellular O-glycosyl hydrolase that hydrolyzes the glycosidic bond between two or more carbohydrates; in C. elegans, CHT-1 may play a role in embryogenesis, and may also be required for cuticle degradation during molting and d…
unc-78	C04F6.4	WBGene00006810	0.109385	5.43858	0.59154	1	unc-78 encodes a WD40 repeat-containing protein homologous to actin-interacting protein (AIP1) that regulates the ordered assembly of actin and cofilin in myofibrils; homozygous unc-78 mutant animals are viable but exhibit disorganization of actin filaments in the body wall muscle; unc-78 and aipl-1 have redundant and overlapping functions in organized assembly of actin filaments in embryonic mus…
dhs-27	C04F6.5	WBGene00000990	0.760411	2.46328	0.0343458	0.377021	dhs-27 encodes a short-chain dehydrogenase predicted to be mitochondrial.
	C04F6.7	WBGene00195081	-0.356853	-0.167122	0.452261	0.991629
ttr-39	C04G2.1	WBGene00007304	-0.392733	4.13351	0.145483	0.741058
irld-21	C04G2.11	WBGene00007310	0.301845	0.0687147	0.457174	0.992827
	C04G2.2	WBGene00007305	-0.391197	-0.0650911	0.474288	0.995361
dis-3	C04G2.6	WBGene00001001	0.075185	5.8164	0.720098	1
egl-38	C04G2.7	WBGene00001204	0.1187	3.67399	0.597571	1	egl-38 encodes a paired domain-containing protein that is a member of the PAX2/5/8 family of transcription factors; egl-38 is an essential gene, required for embryonic and larval development; in addition, EGL-38 activity is also required for fate specification of four uterine cells and rectal epithelial cells in the hermaphrodite and male tail; in regulating hindgut development EGL-38 acts in a p…
mpk-2	C04G6.1	WBGene00003402	-0.0876268	4.91653	0.679102	1	mpk-2 encodes a mitogen activated protein (MAP) kinase; by homology, MPK-2 is predicted to function as a serine/threonine kinase that acts downstream of a receptor tyrosine kinase in a cell signaling pathway; however, as loss of mpk-2 activity via large-scale RNAi screens does not produce any obvious abnormalities, the precise role of MPK-2 in C. elegans development and/or behavior is not yet kno…
pld-1	C04G6.3	WBGene00004040	0.0101524	7.25485	0.976842	1	pld-1 encodes the C. elegans ortholog of phospholipase D; by homology, PLD-1 is predicted to hydrolyze phosphatidylcholine (PC) to phosphatidic acid (PA) and choline; loss of pld-1 activity via RNAi reveals that pld-1 may play a role in phagosome maturation; large-scale expression studies indicate that pld-1 is widely expressed in larvae and adults, and seen in the pharynx, intestine, nervous sys…
	C04G6.4	WBGene00015454	-0.263515	5.11366	0.205847	0.838029
	C04G6.5	WBGene00015455	-0.101057	1.83478	0.836823	1
	C04H5.1	WBGene00007312	-0.13074	5.03567	0.504914	1
gcy-29	C04H5.3	WBGene00007314	0.218793	1.78237	0.505906	1
mog-4	C04H5.6	WBGene00003392	0.276105	4.49501	0.398305	0.977469	The mog-4 gene encodes a DEAH helicase orthologous to the Drosophila CG10689 and the S. cerevisiae PRP2 proteins.
nlp-41	C04H5.8	WBGene00007316	-0.278858	5.18625	0.404692	0.97959
pph-1	C05A2.1	WBGene00004083	-0.054505	6.9939	0.822766	1
pgp-5	C05A9.1	WBGene00003999	0.824235	4.54054	0.0070168	0.161391	pgp-5 encodes a transmembrane protein that is a member of the P-glycoprotein subclass of the ATP-binding cassette (ABC) transporter superfamily; by homology, PGP-5 is predicted to function as an ATP-dependent efflux pump that protects C. elegans by exporting exogenous toxins; pgp-5 activity is required for defense response to both Gram-negative and Gram-positive bacteria as well as for the respon…
	C05A9.2	WBGene00007317	-0.234542	6.17107	0.417511	0.984473
lip-1	C05B10.1	WBGene00003043	-0.0453676	4.75687	0.908092	1	lip-1 encodes a mitogen-activated protein (MAP) kinase phosphatase homologous to the vertebrate dual specificity phosphatase MKP-3; during development, LIP-1 negatively regulates MAP kinase activity to control the extent of germline proliferation and oocyte meiotic cell cycle progression; lip-1 activity is also required redundantly with dep-1 to negatively regulate MAPK signaling during vulval in…
pqn-8	C05B5.3	WBGene00004100	-0.344643	3.96061	0.130048	0.70894	The protein product of this gene is predicted to contain a glutamine/asparagine (Q/N)-rich ('prion') domain, by the algorithm of Michelitsch and Weissman (as of the WS77 release of WormBase, i.e., in wormpep77).
	C05B5.4	WBGene00007321	-0.0647606	3.48832	0.80238	1	C05B5.4 encodes a predicted transmembrane protein that is conserved in C. briggsae and C. remanei; loss of C05B5.4 activity via RNAi in the sensitized rrf-3 background has been reported to result in slow growth, although this phenotype could not be confirmed by retesting.
	C05B5.5	WBGene00007322	0.220116	1.28941	0.527864	1	This gene encodes a protein containing an F-box, a motif predicted to mediate protein-protein interactions either with homologs of yeast Skp-1p or with other proteins.
fbxa-155	C05B5.6	WBGene00007323	2.32448	1.27907	0.000867136	0.0469669
rgs-1	C05B5.7	WBGene00004344	-0.145035	5.04418	0.468063	0.993351	rgs-1 encodes a regulator of G protein signaling; by homology, RGS-1 is predicted to function as a GTPase-activating protein for heterotrimeric G-protein alpha-subunits, and in vitro RGS-1 can stimulate the GTPase activity of purified GOA-1; in vivo, rgs-1 appears to function redundantly with rgs-2 to regulate egg-laying behavior when animals are refed following starvation; rgs-1 is expressed in …
	C05B5.8	WBGene00007324	0.00412174	5.43943	0.992099	1
pho-10	C05C10.1	WBGene00007328	0.551526	0.57034	0.16394	0.77386
	C05C10.2	WBGene00007329	0.167207	5.8709	0.496188	1
	C05C10.3	WBGene00007330	-0.00115435	7.16822	0.996802	1	C05C10.3 is orthologous to the human gene 3-OXOACID COA TRANSFERASE (also called succinyl-CoA:3-ketoacid CoA transferase; OXCT; OMIM:245050), which when mutated leads to episodic ketoacidosis.
pho-11	C05C10.4	WBGene00007331	-0.0950627	7.47985	0.737618	1
	C05C10.5	WBGene00007332	1.78722	2.72742	0.00242065	0.0884218	C05C10.5 encodes a novel protein that is conserved in C. remanei and C. briggsae; large-scale RNAi screens have indicated that C05C10.5 activity is required for normal body morphology, chromosome segregation, and embryonic development; in situ hybridization experiments reveal that C05C10.5 mRNA is expressed in the medial germline.
ufd-3	C05C10.6	WBGene00007333	0.0925225	5.6452	0.671217	1
	C05C10.7	WBGene00007334	0.264467	1.52675	0.375338	0.968761
gtl-1	C05C12.3	WBGene00001795	-0.173143	6.69809	0.616676	1	gtl-1 encodes a TRPM subfamily member of the TRP channel family that affects the periodicity of the defecation cycle in combination with gon-2; expression includes the intestine.
	C05C12.4	WBGene00007336	-0.21513	6.75614	0.369141	0.96498
	C05C12.5	WBGene00007337	-0.714976	0.324528	0.0463253	0.442222
	C05C12.6	WBGene00007338	-0.0510187	3.30975	0.861438	1
	C05C8.1	WBGene00015460	-0.257162	4.09781	0.364379	0.961348
	C05C8.10	WBGene00197520	-0.248165	0.996786	0.470964	0.994531
	C05C8.2	WBGene00015461	0.00225552	4.83133	0.997821	1
fkb-3	C05C8.3	WBGene00001428	0.0795501	4.37923	0.714299	1	fkb-3 encodes a peptidylprolyl cis/trans isomerase homologous to mammalian FK506 immunosuppressant-binding protein 9; FKB-3 expression is positively regulated by signaling through the DAF-2 insulin receptor-like pathway and the activity of the DAF-16 fork-head transcription factor suggesting that FKB-3 could play a role in metabolism and longevity; however, as loss of FKB-3 function via RNA-media…
gei-6	C05C8.4	WBGene00001563	-0.0343525	5.17038	0.943066	1
	C05C8.5	WBGene00015462	-0.267243	4.30097	0.23385	0.870291
hpo-9	C05C8.6	WBGene00015463	0.0500612	4.65582	0.802958	1
	C05C8.7	WBGene00015464	0.0268866	6.82644	0.903007	1
	C05C8.8	WBGene00015465	-0.136995	0.249326	0.714857	1
hyls-1	C05C8.9	WBGene00015466	-0.24519	3.96824	0.210395	0.844444	hyls-1 encodes a novel, conserved protein orthologous to human HYLS1; in C. elegans, hyls-1 is required for initiation of ciliogenesis; hyls-1 is not required for intraflagellar transport nor for centriole assembly or centrosome function; HYLS-1 localizes to centrioles and to the base of mature cilia; HYLS-1 localization to centrioles requires SAS-4 with which it physically interacts with, in viv…
	C05C9.1	WBGene00007325	0.415585	-0.100377	0.316233	0.936307
	C05C9.2	WBGene00007326	-0.248127	0.521314	0.434536	0.987379
	C05C9.3	WBGene00007327	0.0648895	1.61643	0.908019	1	The protein product of this gene is predicted to contain a glutamine/asparagine (Q/N)-rich ('prion') domain, by the algorithm of Michelitsch and Weissman (as of the WS77 release of WormBase, i.e., in wormpep77).
attf-4	C05D10.1	WBGene00015477	-0.0148223	6.74869	0.950558	1
	C05D10.2	WBGene00015478	-0.104502	4.65166	0.604349	1
wht-1	C05D10.3	WBGene00015479	-0.133682	2.83175	0.61029	1	C05D10.3 encodes an ATP-binding cassette (ABC) transporter; C05D10.3 activity is required for efficient RNA interference (RNAi) of a germline-expressed target, pop-1.
	C05D10.4	WBGene00015480	-0.0240513	5.45345	0.916818	1
	C05D11.1	WBGene00015481	-0.138501	7.59738	0.603314	1
mrps-17	C05D11.10	WBGene00015487	-0.440774	6.55998	0.0849176	0.593946
mel-32	C05D11.11	WBGene00003214	0.165318	6.50913	0.50018	1	mel-32 encodes a serine hydroxymethyltransferase; by homology, MEL-32 is predicted to catalyze the biochemical reaction that converts serine to glycine and in the process transfers a methyl group to tetrahydrofolate and, thus, into the one-carbon pool used for a variety of cellular metabolic processes; in C. elegans MEL-32 activity is required maternally for embryonic development past the 100-cel…
let-721	C05D11.12	WBGene00002855	0.229308	6.4271	0.327937	0.942508	The let-721 gene encodes an ortholog of the human gene SIMILAR TO ELECTRON-TRANSFERRING-FLAVOPROTEIN DEHYDROGENASE (ETFDH), which when mutated leads to glutaricaciduria type IIC (OMIM:231675).
	C05D11.13	WBGene00015488	-0.140139	4.06075	0.618096	1
vps-16	C05D11.2	WBGene00006516	0.0328344	5.38529	0.896571	1	vps-16 encodes the C. elegans homolog of the Saccharomyces cerevisiae vacuolar sorting protein Vps16p; in C. elegans, vps-16 activity is required for biogenesis of the lysosome-related gut granules and for embryonic development; in addition, vps-16 is required for normal body morphology and regulation of germline apoptosis.
txdc-9	C05D11.3	WBGene00006515	0.0694489	5.10386	0.766863	1	txdc-9 encodes a thioredoxin domain-containing protein orthologous to human TXNDC9 and ENSG00000145268; in one-cell embryos, txdc-9 is required for normal nuclear-centrosome rotation, male pronuclear migration, cytokinesis, and mitotic spindles, and for normally long astral microtubules; in early embryos, txdc-9 is also required for normally rapid microtubule elongation; txdc-9 is expressed in la…
let-756	C05D11.4	WBGene00002881	-0.0817024	6.67207	0.769628	1	let-756 encodes an fibroblast growth factor (FGF)-like ligand that is required for progression through early larval development; LET-756 is expressed from late embryogenesis to adulthood, with a peak of expression in larvae; with EGL-17, LET-756 is redundantly required to activate EGL-15/FGFR, which in turn activates protein degradation in adult muscle cells; homozygotes for partial loss-of-funct…
	C05D11.5	WBGene00015483	-0.290802	3.481	0.306056	0.929519
nas-4	C05D11.6	WBGene00003523	0.573198	1.31911	0.131581	0.712509	nas-4 encodes a predicted extracellular matrix metalloprotease of the M12A (astacin) family that contains an N-terminal signal sequence and a catalytic domain, but no recognizable regulatory domains in the C-terminus; as loss of nas-4 activity via RNAi results in no obvious abnormalities, the precise role of NAS-4 in C. elegans development and/or behavior is not yet known; however, an NAS-4 trans…
atgl-1	C05D11.7	WBGene00015484	-0.393803	7.57912	0.203923	0.836258
	C05D11.8	WBGene00015485	-0.43355	5.05743	0.160205	0.767252
	C05D11.9	WBGene00015486	-0.000435717	4.32631	0.995138	1	C05D11.9 encodes an ortholog of Pop1, a protein subunit shared by the endoribonucleases RNase MRP and RNAse P; RNAse MRP cleaves mitochondrial RNA in mitochondrial DNA synthesis, nucleolar pre-rRNA in ribosome synthesis, and at least one mRNA (CLB2) involved in cell-cycle regulation; RNAse P cleaves tRNA precursors to produce their mature 5' end; C05D11.9 is evolutionarily ubiquitous among eukary…
	C05D12.1	WBGene00007339	-0.0573582	4.46942	0.783754	1
	C05D12.2	WBGene00007340	-0.104402	4.46763	0.66614	1
	C05D12.3	WBGene00014666	-0.0866092	4.72674	0.824857	1
	C05D12.4	WBGene00007341	0.589273	1.58542	0.15241	0.754225
	C05D12.5	WBGene00007342	3.14429	0.440979	3.19544e-06	0.00113667
	C05D12.7	WBGene00044029	-0.234447	3.46212	0.326954	0.942394
daf-4	C05D2.1	WBGene00000900	-0.00397595	7.09065	0.990542	1	daf-4 encodes a transmembrane serine/threonine kinase that is the sole C. elegans ortholog of the type II transforming growth factor-beta (TGF-b) receptors; DAF-4 activity is required for several biological processes, including entry into and exit from the dauer larval stage, body size determination, male tail patterning, egg laying, chemosensory neuron specification, and increased thermotoleranc…
	C05D2.10	WBGene00015470	0.0395135	5.73876	0.89928	1
	C05D2.11	WBGene00022910	0.120229	5.94178	0.678897	1
bas-1	C05D2.4	WBGene00000239	-0.0198804	4.94067	0.931387	1	bas-1 encodes a serotonin- and dopamine-synthetic aromatic amino acid decarboxylase (AAADC) that is required for the synthesis of serotonin from 5-hydroxytryptophan in vivo; mutations of bas-1 impair the turning step in male mating, the migration of AVM, SDQR, ALM, and BDU neurons during development.
xnd-1	C05D2.5	WBGene00001514	0.781421	1.57364	0.0501663	0.457016
madf-11	C05D2.6	WBGene00015468	-0.000710371	4.96061	0.999838	1	C05D2.6 encodes an unfamiliar protein, with no known non-nematode homologs, that specifically binds GOA-1 in yeast two-hybrid assays; C05D2.6 is expressed in several head and tail neurons, pharyngeal muscle, intestine, distal tip cell of the gonad, with weak expression in the ventral nerve cord; C05D2.6 is required for fertility in RNAi assays, with a phenotype of either sterile progeny or reduce…
	C05D2.8	WBGene00015469	0.465328	4.81835	0.0237366	0.311895
snx-1	C05D9.1	WBGene00004927	0.0457211	5.14165	0.882912	1	snx-1 encodes a PX and BAR domain-containing protein that is the C. elegans ortholog of the Vps5/SNX1 subunit of the core retromer complex; in C. elegans, SNX-1 functions as a component of the retromer complex that, along with RME-8 and HSP-1, regulates retrograde endosome-to-Golgi transport through control of endosomal clathrin dynamics; SNX-1 binds RME-8 in vitro; SNX-1 is expressed in several …
lmp-2	C05D9.2	WBGene00015471	-0.163213	4.74726	0.440266	0.988928	lmp-2 encodes a transmembrane protein that is one of two C. elegans LAMP (lysosomal associated membrane glycoprotein) homologs.
	C05D9.3	WBGene00015472	-0.126859	5.44394	0.525962	1
ife-4	C05D9.5	WBGene00002062	0.0124712	3.76835	0.965017	1	The ife-4 gene encodes a member of the Initiation Factor 4E (eIF4E) family.
	C05D9.7	WBGene00015474	-0.0213047	4.23937	0.933017	1
	C05D9.9	WBGene00015476	-0.881561	6.12678	0.00126361	0.060314
lnp-1	C05E11.1	WBGene00015492	-0.420748	4.88635	0.048176	0.448314	lnp-1 encodes a highly conserved protein of unknown function, orthologous to human LUNAPARK/KIAA1715 (OMIM:610236), that is required for normally short body length, normal locomotion, fat content, acetylcholine neurotransmission, localization of RAB-3 and SNB-1, and sensitivity to aldicarb; LNP-1 is expressed in muscles, hypodermal cells, and neurons; within neurons, LNP-1 is localized to cell bo…
	C05E11.3	WBGene00015494	-0.183305	5.70151	0.437758	0.987772
amt-1	C05E11.4	WBGene00000133	0.202366	5.03024	0.435753	0.987379	amt-1 encodes a transmembrane transporter that by homology, is predicted to transport ammonium ions across the plasma membrane; as loss of amt-1 activity via large-scale RNAi screens does not result in any obvious abnormalities, the precise role of AMT-1 in C. elegans development and/or behavior is not yet known.
amt-4	C05E11.5	WBGene00000136	-0.239576	4.91671	0.330868	0.942508	amt-4 encodes a member of the ammonium transporter protein family.
	C05E11.6	WBGene00015495	-0.299227	5.13908	0.289289	0.920398
flp-12	C05E11.8	WBGene00001455	-0.307396	7.69322	0.313338	0.934517	flp-12 encodes a predicted FMRFamide-like peptide neurotransmitter that affects locomotion when injected into A. suum; expressed in the ASE and PVM sensory neurons.
srp-2	C05E4.1	WBGene00005643	-0.35667	2.68268	0.123732	0.696518	srp-2 encodes an ovalbumin-like serpin (ov-serpin), that is a member of the serine protease inhibitor superfamily; SRP-2 is predicted to function as a suicide substrate that inhibits the proteolytic activity of serine proteases, and in vitro, recombinant SRP-2 is able to inhibit granzyme B activity; srp-2 expression is detected in hypodermal cells, particularly in the lateral seam cells.
str-262	C05E4.13	WBGene00006288	0.394757	0.698644	0.374224	0.968151
srh-2	C05E4.14	WBGene00005228	1.243	2.6607	0.000480639	0.0350587
srp-1	C05E4.3	WBGene00005642	0.39083	1.44268	0.284838	0.916338	srp-1 encodes an ovalbumin-like serpin (ov-serpin) member of the serine protease inhibitor superfamily; by homology, SRP-1 is predicted to function as a suicide substrate that inhibits the proteolytic activity of serine proteases.
icl-1	C05E4.9	WBGene00001564	1.38104	9.06883	0.00298449	0.100483	icl-1 encodes a predicted isocitrate lyase/malate synthase, an enzyme known to function in the glyoxylate cycle; ICL-1 was identified in a screen for proteins that interact with GEX-3, a homolog of human HEM-2 which is required for embryonic development; ICL-1 is required for embryonic morphogenesis and appears to act downstream of DAF-16 to influence lifespan.
	C05E7.1	WBGene00007343	-0.309693	3.02758	0.231725	0.868936
	C05E7.2	WBGene00007344	0.177918	0.83054	0.636262	1
	C05E7.3	WBGene00007345	-0.108331	4.49491	0.648093	1
frpr-2	C05E7.4	WBGene00007346	0.040457	1.73253	0.888182	1
	C05G5.1	WBGene00007347	-0.273449	4.74044	0.157518	0.762083
	C05G5.2	WBGene00007348	-0.216389	3.38062	0.594096	1
	C05G5.3	WBGene00007349	0.171782	3.61613	0.460272	0.992827
sucl-1	C05G5.4	WBGene00007350	0.0405684	7.07026	0.915723	1
	C05G5.5	WBGene00007351	-0.471145	2.07753	0.165936	0.776191
nhr-76	C05G6.1	WBGene00015497	0.51857	1.49171	0.0994866	0.638167
ckk-1	C05H8.1	WBGene00000518	-0.165649	6.0577	0.42845	0.986765	ckk-1 encodes a serine/threonine protein kinase that is the C. elegans calcium and calmodulin-dependent protein kinase kinase (CaM-KK) ortholog; ckk-1 activity is required for CRE-dependent transcription in neurons; when expressed in vitro, CKK-1 is capable of stimulating the kinase activity of a downstream kinase, either C. elegans CMK-1 or recombinant mouse CaM-KIV, in a Ca2+/calmodulin-depende…
cdc-48.1	C06A1.1	WBGene00007352	0.195345	6.51993	0.574124	1	cdc-48.1 encodes a type II AAA ATPase, homologous to yeast Cdc48 and mammalian p97/VCP, that functions as a ubiquitin-selective chaperone; cdc-48.1 acts redundantly with cdc-48.2 and in conjunction with ufd-1 and npl-4 in endoplasmic reticulum-associated protein degradation (ERAD); in addition, CDC-48.1, UFD-2 and chn-1 function together to regulate myosin assembly and muscle formation via the UN…
	C06A1.2	WBGene00007353	-0.0484303	5.29562	0.854732	1
	C06A1.4	WBGene00014667	1.01144	2.2406	0.0434693	0.428951
rpb-6	C06A1.5	WBGene00007355	0.263075	5.99865	0.364498	0.961348
	C06A12.3	WBGene00007357	-0.0464157	3.78933	0.834571	1
gcy-27	C06A12.4	WBGene00001550	-0.294399	1.68909	0.24365	0.878199
lact-6	C06A12.5	WBGene00007358	-0.479765	1.71864	0.146907	0.745417	lact-6 encodes a beta-lactamase domain-containing protein that contains a predicted signal sequence in its N terminus.
inst-1	C06A5.1	WBGene00015499	-0.262096	5.87669	0.444794	0.99122
sir-2.4	C06A5.11	WBGene00004803	-0.283797	4.27687	0.179603	0.802654	sir-2.4 encodes one of four C. elegans proteins with similarity to the Saccharomyces cerevisiae Sir2p NAD-dependent histone deacetylase.
	C06A5.3	WBGene00015501	-0.148335	6.611	0.547162	1
	C06A5.6	WBGene00015504	0.561063	2.08204	0.116461	0.679878
unc-94	C06A5.7	WBGene00006823	-0.166514	7.00225	0.65701	1	unc-94 encodes two isoforms of tropomodulin; UNC-94 functions synergistically with other actin filament regulators to effect proper sarcomeric actin filament organization and hence, locomotion; UNC-94 is expressed in muscle cells and localizes to the ends of actin thin filaments.
	C06A5.8	WBGene00015505	0.101096	1.12721	0.736478	1
rnf-1	C06A5.9	WBGene00004380	-0.302701	4.60772	0.13699	0.723553
	C06A6.2	WBGene00015507	-0.0506238	4.82007	0.847673	1
mvb-12	C06A6.3	WBGene00015508	-0.153585	5.12994	0.453313	0.991908	mvb-12 encodes a protein containing a domain of unknown function (DUF2464) that is the metazoan homolog of Saccharomyces cerevisiae Mvb12p, a member of the endosomal sorting ESCRT-I complex that functions in endosomal sorting of mono-ubiquitinated membrane proteins; in C. elegans, MVB-12 is a non-essential component of the ESCRT-I complex (essential members are VPS-28, VPS-37, and TSG-101) that a…
	C06A6.4	WBGene00015509	-0.0471656	6.02269	0.822018	1
	C06A6.5	WBGene00015510	-0.0158036	6.24179	0.948633	1
	C06A6.7	WBGene00015511	-0.00981547	0.964491	0.968838	1
mthf-1	C06A8.1	WBGene00015512	1.63492	7.16842	4.3849e-07	0.00027296	mthf-1 encodes a gene that is orthologous to human methylenetetrahydrofolate reductase (MTHFR), based on sequence comparison; mthf-1 is among several genes that are upregulated in a gene expression profiling study of the oxidative stress response of aak-2 (homolog of alpha-subunit of AMP-activated protein kinase) mutants.
snpc-1.1	C06A8.2	WBGene00015513	0.16985	4.12474	0.412003	0.982865
	C06A8.3	WBGene00015514	0.224117	8.7321	0.395691	0.977178	C06A8.3 encodes, along with ZK970.7, one of two C. elegans proteins with similarity to the Onchocerca volvulus Ov17 hypodermal antigen.
skr-17	C06A8.4	WBGene00004823	0.143445	2.61704	0.573186	1	skr-17 encodes a homolog of Skp1 in S. cerevisiae, a core component of the SCF (Skp1p, Cullin, F-box) ubiquitin-ligase complex that facilitates ubiquitin-mediated protein degradation; SKR-17 has no known function in vivo, since skr-17(RNAi) animals are at least superficially normal, and SKR-17 does not appear to interact in vitro with any of the C. elegans cullin homologs.
spdl-1	C06A8.5	WBGene00015515	0.568956	2.80867	0.0358703	0.385736	spdl-1 encodes a coiled-coil protein; RNAi screens indicate that spdl-1 activity is required for proper chromosome segregation, embryonic development, body morphology, and normal growth rates.
	C06A8.6	WBGene00015516	-0.320934	0.598802	0.387969	0.975389
srh-39	C06A8.7	WBGene00005262	-0.135259	1.5739	0.668293	1
	C06A8.8	WBGene00015517	-0.205369	5.50343	0.414412	0.984175
glr-4	C06A8.9	WBGene00001615	-0.0633485	5.75737	0.781361	1	glr-4 encodes a putative non-NMDA ionotropic glutamate receptor subunit, most closely related to GLR-3 and less so to GLR-7, possibly of the kainate subfamily; glr-4 is expressed in various sensory neurons and interneurons from embyrogenesis onward; glr-4 expression requires UNC-42, as well as CFI-1 in URA cells.
srxa-12	C06B3.13	WBGene00044115	-0.231839	-0.25669	0.622515	1
oac-3	C06B3.2	WBGene00007361	0.329951	0.316503	0.428001	0.986765
cyp-35C1	C06B3.3	WBGene00007362	0.597599	1.41923	0.256071	0.888021	cyp-35C1 encodes one of over 80 C. elegans cytochrome P450s, NADPH-dependent monooxygenases that metabolize endogenous and exogenous compounds; RT-PCR experiments indicate that cyp-35C1 mRNA is upregulated in response to treatment with xenobiotics, such as PCBs (polychlorinated biphenyls) or PAHs (polycyclic aromatic hydrocarbons); loss of cyp-35A/C gene family activity in the presence of xenobio…
stdh-1	C06B3.4	WBGene00007363	-0.154123	6.01522	0.570703	1	stdh-1 encodes a putative steroid dehydrogenase required for normally short lifespan; STDH-1 is orthologous to human HSD17B3 (OMIM:605573, mutated in pseudohermaphroditism), HSD17B12 (OMIM:609574), and HSDL1, and paralogous to LET-767 and STDH-2/-4; STDH-1 is expressed in larval intestine, and in both larval and adult body wall muscle and neurons.
stdh-3	C06B3.5	WBGene00007364	0.349147	-0.233964	0.59929	1	stdh-3 encodes a putative steroid dehydrogenase orthologous to human HSD17B3 (OMIM:605573, mutated in pseudohermaphroditism), HSD17B12 (OMIM:609574), and HSDL1, and paralogous to LET-767, STDH-1/-2, and STDH-4; STDH-3 has no obvious function in mass RNAi assays.
	C06B3.6	WBGene00007365	0.0432486	7.10263	0.901768	1
	C06B3.7	WBGene00007366	0.294225	1.92163	0.422677	0.98574
gcy-32	C06B3.8	WBGene00001552	-0.314201	3.22755	0.231584	0.868936	gcy-32 encodes a soluble guanylate cyclase; a gcy-32::gfp reporter fusion is expressed in the URX, AQR, and PQR neurons.
nhr-150	C06B8.1	WBGene00007367	0.343962	0.749756	0.34688	0.951722
srh-218	C06B8.10	WBGene00005428	0.29117	0.937797	0.506511	1
nhr-151	C06B8.12	WBGene00077594	0.166696	3.54481	0.536543	1
	C06B8.2	WBGene00007368	0.539045	2.02575	0.233196	0.870012
str-264	C06B8.4	WBGene00007370	-0.180864	2.49286	0.533501	1
	C06B8.7	WBGene00007372	0.652715	4.09027	0.144388	0.736915
rpl-38	C06B8.8	WBGene00004452	-0.141766	10.5379	0.649703	1	rpl-38 encodes a large ribosomal subunit L38 protein.
mel-11	C06C3.1	WBGene00003196	-0.013993	5.97947	0.970482	1	mel-11 encodes the C. elegans ortholog of the vertebrate smooth muscle myosin-associated phosphatase regulatory subunit (PP-1M); during development, mel-11 activity negatively regulates embryonic morphogenesis, and genetic analysis suggests that mel-11 acts with let-502, and in parallel to fem-2, in one of two redundant pathways that ensures proper embryonic elongation; prior to elongation, MEL-1…
	C06C3.10	WBGene00044169	0.0274613	1.89313	0.952385	1
	C06C3.11	WBGene00045404	-0.281363	2.37294	0.246156	0.878516
	C06C3.12	WBGene00175031	-0.170237	1.79231	0.553431	1
	C06C3.3	WBGene00007374	0.022636	0.561715	1	1
	C06C3.4	WBGene00007375	0.0234896	1.32192	0.978759	1
	C06C3.5	WBGene00007376	0.169629	0.910659	0.610589	1
srh-48	C06C3.6	WBGene00005271	-0.16049	1.51138	0.562429	1
	C06C3.8	WBGene00007378	-0.126263	0.555267	0.729861	1
	C06C3.9	WBGene00014668	-0.0494863	1.26594	0.891508	1
nhr-63	C06C6.4	WBGene00003653	0.19081	3.74794	0.390837	0.976745
nhr-50	C06C6.5	WBGene00003640	-0.0508708	4.90722	0.796503	1
	C06E1.1	WBGene00015518	0.255601	2.56365	0.425768	0.98574
rha-2	C06E1.10	WBGene00015525	0.0567613	5.22877	0.842547	1	rha-2 encodes a DEAH helicase orthologous to the Drosophila KURZ, the human KIAA1517, and the S. cerevisiae ECM16 proteins; rha-2 functions in a number of different biological processes, including germline development, body wall muscle organization, and adult lifespan determination; RHA-2 can be phosphorylated by murine ERK2 in vitro, suggesting that it is a substrate for the RTK-RAS-ERK pathway …
	C06E1.11	WBGene00015526	0.182193	0.78786	0.619551	1
doxa-1	C06E1.3	WBGene00015519	0.14138	3.75885	0.533595	1
glr-1	C06E1.4	WBGene00001612	-0.15183	4.00457	0.459746	0.992827	glr-1 encodes an AMPA-type ionotropic glutamate receptor; GLR-1 activity is required for mediating the behavioral response to light nose touch and the frequency with which animals change locomotory direction in response to sensory cues such as food; GLR-1 is also required for memory formation; GLR-1 and GLR-2, a second AMPA-type ionotropic glutamate receptor, can interact to form functional heter…
	C06E1.7	WBGene00015522	0.339067	0.104848	0.44066	0.989101
ztf-30	C06E1.8	WBGene00015523	0.0382051	3.6839	0.876527	1
	C06E1.9	WBGene00015524	-0.00677219	5.51804	0.976099	1
	C06E2.1	WBGene00015527	0.0579559	3.37687	0.832953	1
ubc-21	C06E2.3	WBGene00006716	-0.210437	2.84006	0.350415	0.954336
	C06E2.5	WBGene00015529	0.643166	0.594512	0.179414	0.802654
ubc-22	C06E2.7	WBGene00006717	-0.444197	3.45794	0.0468666	0.444765	ubc-22 encodes an E2 ubiquitin-conjugating enzyme orthologous to Saccharomyces cerevisiae UBC8 and human UBC1/HIP2 (Huntingtin interacting protein 2, OMIM:602846) which are involved in regulating fructose-1,6-bisphosphatase and huntingtin catabolism, respectively; by homology, UBC-22 is likely required for covalent attachment of ubiquitin to select target proteins to facilitate their degradation;…
	C06E4.2	WBGene00015531	-0.338741	3.32799	0.166782	0.7778
	C06E4.3	WBGene00015532	-0.0844255	1.91283	0.765191	1
	C06E4.6	WBGene00015535	0.727347	0.223839	0.105137	0.649967
glb-2	C06E4.7	WBGene00015536	-0.0454394	2.9435	0.86662	1	glb-2 encodes a globin; glb-2 transcription is higher in L3 and dauers than in young adults; glb-2 has no obvious function in mass RNAi assays.
	C06E4.8	WBGene00015537	-0.253101	0.408772	0.520604	1
sams-3	C06E7.1	WBGene00015538	0.711938	5.26433	0.000481059	0.0350587
	C06E7.2	WBGene00015539	-0.105389	5.07313	0.642072	1
sams-4	C06E7.3	WBGene00015540	0.0779715	5.70913	0.73813	1
	C06E7.4	WBGene00015541	0.45737	2.39887	0.138224	0.725847
prk-1	C06E8.3	WBGene00004182	0.194528	6.98289	0.474906	0.995361
	C06E8.5	WBGene00015544	0.00799	3.03161	0.984713	1
	C06G1.1	WBGene00015545	0.291319	2.66124	0.386466	0.974853
	C06G1.2	WBGene00015546	-0.118141	0.367745	0.736419	1
ain-1	C06G1.4	WBGene00015547	-0.12279	8.05792	0.750594	1	ain-1 encodes an unfamiliar protein synergistically required, with LIN-31, for the normal timing of vulval differentiation, independently of LET-60/RAS, and parallel to or downstream of LIN-14/LIN-28/HBL-1; AIN-1 is expressed in cytoplasmic foci (that are probably P bodies) in several tissues, including vulval precursor cells and neurons; AIN-1 coimmunoprecipitates with DCR-1 and ALG-1, also bind…
	C06G1.5	WBGene00015548	0.0125275	5.64817	0.962104	1
	C06G1.6	WBGene00077591	0.283402	2.89034	0.632511	1
nhr-105	C06G3.1	WBGene00003695	-0.529547	6.13272	0.0161324	0.259438	nhr-105 encodes a nuclear receptor that is most highly conserved amongst nematode species; nhr-105 mRNA levels are upregulated in response to progesterone treatment.
cogc-2	C06G3.10	WBGene00000585	0.110403	4.78213	0.58564	1	cogc-2 encodes an ortholog of mammalian COG-2, a subunit of lobe A of the conserved oligomeric Golgi complex (COGC); COGC-2 is required for normal gonadal distal tip cell migration, a process that also requires seven other orthologs of COGC subunits; like other lobe A subunits in both C. elegans and S. cerevisiae, COGC-2 is strongly required for normal function, while lobe B subunits are only par…
tin-9.1	C06G3.11	WBGene00006572	-0.166934	4.76735	0.536305	1	tin-9.1 encodes one of two C. elegans members of the Tin9 family of mitochondrial import proteins; TIN-9.1 activity is required for protein import into the mitochondrial inner membrane; TIN-9.1 is also required for normal fertility, embryonic development, body size, and time of reproductive onset.
klp-18	C06G3.2	WBGene00002228	0.522568	2.94838	0.330409	0.942508	klp-18 encodes a kinesin motor protein whose motor domain is most similar to that of the Xenopus and human klp2 proteins; loss of klp-18 activity via RNAi indicates that KLP-18 is required for the assembly of a disordered array of acentrosomal (female meiotic) microtubules into an organized, functional, bipolar spindle; in addition, KLP-18 may also play a role in cortex dynamics during post-meiot…
	C06G3.3	WBGene00015549	-0.694828	2.35785	0.113254	0.673491
	C06G3.5	WBGene00015551	-0.42287	9.66132	0.0618445	0.505898	C06G3.5 is orthologous to human ADENOSINE DEAMINASE (ADA; OMIM:102700), which when mutated leads to severe combined immunodeficiency; in C. elegans, C06G3.5 is an essential gene; C06G3.5 is broadly expressed; about 2% to 6% of C06G3.5a transcripts are RNA edited to change A to G resulting in a change to residue 59 from a D to a G.
	C06G3.6	WBGene00015552	-0.34662	6.93261	0.1497	0.750004
trxr-1	C06G3.7	WBGene00015553	-0.0880231	7.6045	0.730024	1	trxr-1 encodes one of two C. elegans thioredoxin reductases homologous to the mammalian TrxR1 and TrxR2 isozymes; like its mammalian homologs, TRXR-1 has a TGA-encoded C-terminal penultimate selenocysteine (Sec) residue; labelling of C. elegans with selenium-75 demonstrates that TR-Se is the major naturally occurring selenoprotein in C. elegans, and computational analysis indicates that it is pro…
	C06G3.8	WBGene00015554	-0.0121067	2.54735	0.970837	1
ufl-1	C06G3.9	WBGene00015555	0.00861023	5.29272	0.970862	1
	C06G4.1	WBGene00015557	0.571059	3.09493	0.0242914	0.316678
clp-1	C06G4.2	WBGene00000542	-0.204321	8.84577	0.586122	1	clp-1 encodes a calpain homolog that has significant identity to mammalian calpains over its whole length and that contains motifs typical of calpains, including a thiol (cysteine) protease active site and a Ca[2+]-binding domain; CLP-1 is required, in parallel with TRA-3 but in series with ASP-3 and ASP-3, for degenerative (necrotic-like) cell death in neurons induced by mutations such as mec-4(…
npr-17	C06G4.5	WBGene00015559	-0.20313	3.57286	0.323881	0.940848
swt-3	C06G8.1	WBGene00007384	1.36499	7.66407	7.75789e-06	0.00227261
pept-2	C06G8.2	WBGene00003876	-0.15808	5.63005	0.456758	0.992827	pept-2 encodes a high-affinity, proton-coupled oligopeptide transporter; when expressed in Xenopus ooctyes, PEPT-2 exhibits proton-coupled transport activity for a broad spectrum of peptide substrates; pept-2 mRNA is detected at all stages of development, but is expressed at highest levels in late larval and adult stages; additionally, a pept-2::GFP reporter exhibits expression primarily in vulva…
	C06G8.3	WBGene00014669	-0.0501824	5.44782	0.821012	1
atp-5	C06H2.1	WBGene00007385	0.19394	9.71516	0.445854	0.99122
	C06H2.2	WBGene00007386	-0.0263378	5.3486	0.905895	1
jmjd-5	C06H2.3	WBGene00007387	-0.145026	3.86082	0.501541	1
folt-1	C06H2.4	WBGene00007388	-0.0430049	4.26033	0.836163	1	folt-1 encodes a folate transporter required for folate uptake; FOLT-1 is orthologous to the human folate transporter, SLC19A3 (Solute Carrier Family 19 (thiamine transporter), Member 3); folt-1 is required for proper germline function, oogenesis and sperm number in males, and for normal life-span; folt-1 mutants and folt-1(RNAi) animals show significantly lowered folate uptake; heterologously ex…
glb-3	C06H2.5	WBGene00007389	-0.216954	4.21021	0.301626	0.928418	glb-3 encodes a globin with no obvious function in mass RNAi assays.
lmtr-3	C06H2.6	WBGene00007390	-0.216226	5.62561	0.442722	0.989976
	C06H2.7	WBGene00007391	-0.0539245	2.55156	0.831898	1
fbxa-156	C06H5.1	WBGene00007392	-0.39571	4.12731	0.181879	0.804166	This gene encodes a protein containing an F-box, a motif predicted to mediate protein-protein interactions either with homologs of yeast Skp-1p or with other proteins; this gene's encoded protein also contains an FTH/DUF38 motif, which may also mediate protein-protein interaction.
fbxa-157	C06H5.2	WBGene00007393	-0.44114	4.05186	0.148822	0.74788	This gene encodes a protein containing an F-box, a motif predicted to mediate protein-protein interactions either with homologs of yeast Skp-1p or with other proteins; this gene's encoded protein also contains an FTH/DUF38 motif, which may also mediate protein-protein interaction.
	C06H5.6	WBGene00007394	0.0639245	3.83055	0.846131	1
dcar-1	C06H5.7	WBGene00007395	-0.217294	7.43175	0.402417	0.978622
	C06H5.8	WBGene00044795	-0.266957	4.16059	0.195457	0.82003
ham-2	C07A12.1	WBGene00001821	-0.263011	4.78141	0.41519	0.984175	The ham-2 gene encodes a C2H2 zinc finger-containing protein required for proper migration of the hermaphrodite-specific neurons (HSNs) and proper attachment of the pharynx to the nose; HAM-2 is expressed in the nuclei of the HSNs during migration, and acts downstream of EGL-5, a posterior group Hox protein, in HSN specification; HAM-2 acts redundantly with UNC-86 to downregulate UNC-43 expressio…
	C07A12.2	WBGene00015560	-0.441539	2.87002	0.0666413	0.522898
nhr-35	C07A12.3	WBGene00003628	-0.436002	6.09668	0.142434	0.731257
pdi-2	C07A12.4	WBGene00003963	0.00314856	7.42364	0.994598	1	pdi-2 encodes a protein disulfide isomerase beta subunit; by homology, PDI-2 is predicted to function in oxidative protein folding in the endoplasmic reticulum (ER); PDI-2 activity is required for several organismal processes including body morphology, locomotion, fertility, molting, and collagen deposition; pdi-2 transcript levels are increased in response to ER stress; pdi-2 is expressed in the…
spr-3	C07A12.5	WBGene00005008	0.322557	3.12338	0.149911	0.750327
	C07A12.7	WBGene00015561	-0.0843643	5.97302	0.778434	1
tiar-3	C07A4.1	WBGene00007396	-0.178954	4.18562	0.369272	0.96498
	C07A4.2	WBGene00007397	-0.112012	5.10555	0.65414	1
ncx-7	C07A9.11	WBGene00003572	-0.13904	5.19416	0.562627	1	ncx-7 encodes a putative Na[+]/Ca[2+] exchanger of uncertain stoichiometry and affinity, orthologous to human SLC24A6 and paralogous to NCX-6 and NCX-8/-10; NCX-7 may function intracellularly; NCX-7 has tandem Calx-alpha domains predicted to carry out ion transport; NCX-7 has no obvious function in mass RNAi assays.
	C07A9.12	WBGene00043994	-0.102555	4.53199	0.718994	1
	C07A9.2	WBGene00007400	0.230404	4.2587	0.330155	0.942508
tlk-1	C07A9.3	WBGene00006579	-0.0337697	7.41407	0.937035	1	tlk-1 encodes, through alternative splicing, two isoforms of a Tousled-class serine/threonine protein kinase; TLK-1A/B are orthologous to Tousled from A. thaliana; tlk-1(RNAi) embryos have, compared to normal embryos, reduced phosphorylation of the RNA polymerase II C-terminal domain at Serine-2 and methylation of histone H3 at Lysine-36 (posttranslational modifications associated with transcript…
ncx-6	C07A9.4	WBGene00003571	-0.11604	2.93514	0.737714	1	ncx-6 encodes a putative Na[+]/Ca[2+] exchanger of uncertain stoichiometry and affinity, orthologous to human SLC24A6 and paralogous to NCX-7/-10; NCX-6 may function intracellularly; NCX-6 has tandem Calx-alpha domains predicted to carry out ion transport; NCX-6 has no obvious function in mass RNAi assays.
ugt-60	C07A9.6	WBGene00007402	0.0588844	2.81047	0.813175	1
set-3	C07A9.7	WBGene00007403	0.189462	4.19904	0.392041	0.977015	set-3 encodes, by alternative splicing, two alternative isoforms of a SET domain-containing protein; SET-3 is orthologous to human SMYD4; neither set-3(n4948) nor set-3(RNAi) have any obvious phenotypes.
best-5	C07A9.8	WBGene00007404	-0.198808	4.18496	0.427306	0.986765
	C07A9.9	WBGene00007405	-0.197525	5.58998	0.38242	0.973571
	C07B5.3	WBGene00007408	-0.47648	3.62142	0.0633098	0.511707
	C07B5.4	WBGene00007409	-0.236567	5.57038	0.253275	0.884865
nuc-1	C07B5.5	WBGene00003828	-0.488052	7.39628	0.0249166	0.32174	The nuc-1 gene encodes a DNase II homolog similar to mammalian and Drosophila DNaseII enzymes and is required for DNA degradation during apoptosis as well as for degradation of dietary DNA during normal feeding; during apoptosis, NUC-1 functions in apoptotic cells at an intermediate stage of DNA degradation, after the killing step, but prior to cell-corpse engulfment.
	C07B5.6	WBGene00007410	-0.510855	0.0511854	0.20419	0.836258
	C07B5.8	WBGene00195209	0.802193	2.24688	0.0202721	0.28971
	C07C7.1	WBGene00007411	-0.313572	2.35327	0.185041	0.808752
	C07D10.1	WBGene00015566	0.694346	2.5193	0.0035187	0.111364
bath-44	C07D10.2	WBGene00015567	-0.0335769	6.14215	0.875403	1	The C07D10.2 gene encodes a protein with a meprin-associated Traf homology (MATH) domain that may be involved in apoptosis.
sre-3	C07D10.3	WBGene00015568	-0.280935	2.2568	0.356265	0.957164
nas-7	C07D10.4	WBGene00003526	-0.109896	3.48583	0.597684	1	nas-7 encodes an astacin-like metalloprotease; a NAS-7::GFP reporter fusion is first expressed in embryos just prior to hatching and, in adult animals, is seen in anterior cells adjacent to the pharyngeal metacarpus and terminal bulb.
	C07D10.5	WBGene00015569	0.350961	3.93098	0.163151	0.77303
	C07D8.6	WBGene00015565	-0.0932198	6.32235	0.806172	1
stip-1	C07E3.1	WBGene00007412	0.175355	4.97319	0.490313	1
	C07E3.10	WBGene00007420	-0.0123456	0.0476272	1	1
pro-2	C07E3.2	WBGene00007413	-0.109252	6.31099	0.658089	1	pro-2 encodes the C. elegans ortholog of Saccharomyces cerevisiae Noc2p, which is required for intranuclear ribosome maturation and transport; in C. elegans, pro-2 activity is essential for larval growth, somatic gonad development, regulation of germline development and proliferation, and hence, fertility; by virtue of its similarity to Noc2p, PRO-2 is predicted to be a component of two heterodim…
	C07E3.3	WBGene00007414	0.111652	4.36168	0.655968	1
	C07E3.4	WBGene00007415	-0.32594	0.597216	0.351667	0.956034
ceh-57	C07E3.5	WBGene00007416	-0.405197	2.68674	0.124995	0.697581
ceh-58	C07E3.6	WBGene00007417	-0.09926	4.32283	0.610444	1
	C07E3.8	WBGene00007418	-0.30877	0.351109	0.396289	0.977178
	C07E3.9	WBGene00007419	-0.720578	3.73772	0.0453187	0.437068
tol-1	C07F11.1	WBGene00006593	0.149519	6.03363	0.65495	1	tol-1 encodes a predicted transmembrane protein that is the sole C. elegans Toll-like receptor (TLR); TOL-1 is required for proper embryonic development and for pathogen avoidance behavior, and is expressed primarily in the nervous system.
	C07F11.2	WBGene00015570	-0.262127	3.07288	0.227485	0.865427
svh-1	C07G1.1	WBGene00006620	0.141227	1.3119	0.670898	1	svh-1 encodes a homolog of human TRYP1 and ELA2; mutation of human TRYP1 or ELA2 leads, respectively, to hereditary pancreatitis (OMIM:276000) or cyclic haematopoiesis (OMIM:162800).
	C07G1.2		0.253489	1.58612	0.356692	0.957164
pct-1	C07G1.3	WBGene00003961	0.00788671	6.30076	0.973882	1
wsp-1	C07G1.4	WBGene00006957	0.0547346	5.4582	0.90359	1	wsp-1 encodes the C. elegans WASP ortholog; when mutated, human WASP leads to Wiskott-Aldrich syndrome (OMIM:301000); wsp-1 is required for hypodermal cell migration during morphogenesis (ventral enclosure); in a yeast two-hybrid assay WSP-1 physically interacts with WIP-1, the C. elegans WASP-interacting protein ortholog; WSP-1 and WIP-1 are mutually required for normal protein levels; WSP-1 is …
hgrs-1	C07G1.5	WBGene00004101	-0.0191236	4.99897	0.954229	1	hgrs-1 encodes a VHS and FYVE zinc finger-domain containing protein that is the C. elegans ortholog of S. cerevisiae Vps27p and mammalian hepatocyte growth factor-regulated tyrosine kinase substrate (HGS); hgrs-1 activity is essential for molting and thus for proper larval development; consistent with its proposed role in the endocytic pathway, HGRS-1 is also required for proper trafficking of th…
glrx-22	C07G1.8	WBGene00044608	-0.0513087	3.73977	0.837512	1	glrx-22 encodes a glutaredoxin, oxidoreductases of the thioredoxin family; by homology, GLRX-22 is predicted to function in regulation of the thiol redox state of proteins.
cpg-1	C07G2.1	WBGene00000465	0.516618	2.97941	0.401339	0.978622	cpg-1 encodes, by alternative splicing, two isoforms of a chondroitin proteoglycan; CPG-1 contains three chitin-binding peritrophin-A domains and two mucin-like regions; CPG-1 is individually dispensable for normal embryonic development; however, CPG-1 and CPG-2 are jointly required for osmotic integrity of early embryos, error-free chromosomal segregation during meiosis, polar body extrusion, as…
atf-7	C07G2.2	WBGene00000223	-0.0330248	8.58871	0.908844	1	atf-7 encodes a basic-region leucine zipper (bZIP) transcription factor orthologous to members of the ATF2/ATF7/CREB5 family of cyclic AMPresponse element binding (CREB)/activating transcription factors (ATFs); ATF-7 plays a key role in the innate immune response by regulating the expression of immune genes downstream of PMK-1/p38 MAPK; ATF-7 is likely converted from a transcriptional repressor t…
cct-5	C07G2.3	WBGene00000380	-0.0813074	9.44735	0.72386	1	cct-5 encodes, by alternative splicing, two isoforms of a putative epsilon subunit of the eukaryotic cytosolic ('T complex') chaperonin, orthologous to human CCT5 (OMIM:610150, mutated in sensory neuropathy with spastic paraplegia); CCT-5 represses SKN-1-dependent transcription of gst-4; in mass RNAi assays, cct-5 is required for normal embryonic osmotic integrity, transgene subcellular localizat…
	C07G3.10	WBGene00015578	1.13332	2.00558	8.26236e-05	0.0109715
irg-1	C07G3.2	WBGene00015574	0.180306	2.13123	0.639801	1	irg-1 encodes a protein containing a conserved DUF1768 domain, a domain of unknown function found as a stand-alone domain in bacterial and bacteriophage proteins as well as fused to proteins involved in riboflavin biosynthesis in bacteria and plants; irg-1 expression is induced in response to infection with pathogenic Pseudomonas aeruginosa, in a manner independent of the p38 MAPK pathway, but de…
	C07G3.8	WBGene00015576	-0.470225	2.48203	0.0503088	0.457464
ugt-64	C07G3.9	WBGene00015577	0.145373	4.5713	0.465108	0.992827
	C07H4.1	WBGene00007421	-0.757153	5.39338	0.0234876	0.311085
clh-5	C07H4.2	WBGene00000532	-0.107005	6.45671	0.620402	1	The clh-5 gene encodes a chloride channel, whose human homologs include CLC1 and CLCN5; the latter homolog is imvolved in receptor-mediated endocytosis.
lig-4	C07H6.1	WBGene00002986	-0.0624413	4.47881	0.803185	1	lig-4 encodes an ortholog of DNA ligase IV in budding yeast (DNL4) and human (LIG4; OMIM:601837, mutated in LIG4 syndrome); LIG-4 is required for resistance to ionizing radiation (IR) in somatic tissues (such as motor neurons, vulva, or uterus) and in endoreduplicating intestinal cells, but not in the germline (e.g., in dog-1-induced lesions); LIG-4 is required for non-homologous end-joining of d…
	C07H6.2	WBGene00015579	-0.11127	4.46158	0.638736	1
cls-1	C07H6.3	WBGene00015580	-0.127556	5.85256	0.678276	1
	C07H6.4	WBGene00015581	0.0498613	5.91606	0.891968	1
cgh-1	C07H6.5	WBGene00000479	0.140163	6.06207	0.720506	1	cgh-1 encodes a putative DEAD-box RNA helicase, orthologous to budding yeast Dhh1p, fission yeast Ste13p, Drosophila ME31B, and human DDX6 (OMIM:600326); CGH-1 inhibits physiological apoptosis in oocytes, keeping it down to a normal level of ~50% in hermaphrodite gonads; independently of apoptosis, CGH-1 is also required for sperm function, oocyte fertilization, and early embryonic cytokinesis; b…
clk-2	C07H6.6	WBGene00000537	-0.000367137	4.31611	0.998835	1	The clk-2 gene encodes an ortholog of the S. cerevisiae telomere length-regulating protein Tel2p that has been shown to bind a number of DNA structures in vitro, including single-, double- and four-stranded DNA; in C. elegans, CLK-2 activity is required for the DNA damage and S phase replication checkpoints, for embryonic development, and for normal biological rhythms and life span; a functional …
lin-39	C07H6.7	WBGene00003024	-0.231735	5.50716	0.270609	0.900944	lin-39 encodes a homeodomain protein homologous to the Deformed and Sex combs reduced family of homeodomain proteins; lin-39 is required cell autonomously for specification of mid-body region cell fates, including those of the VC neurons and the vulval precursor cells (VPCs), during postembryonic development; lin-39 activity is also required for normal migration of the QR, and to a lesser extent …
cux-7	C07H6.8	WBGene00000854	0.169039	4.85669	0.53147	1	cux-7 encodes an conserved but unfamiliar protein orthologous to the human gene XE7 and the Drosophila gene CG2179-PA; since cux-7 is in an operon with clk-2, CUX-7 might have some role in telomere maintenance, development or rhythmic behavior; however, cux-7 currently has no known function, and is dispensable for viability and gross morphology in mass RNAi screens.
sod-3	C08A9.1	WBGene00004932	-0.663161	4.46943	0.0253748	0.324148	sod-3 encodes a iron/manganese superoxide dismutase, predicted to be mitochondrial, that might defend against oxidative stress and promote normal lifespan; sod-3 mRNA levels are diminished by mutation of daf-16 and chromatin immunoprecipitation (ChIP) studies demonstrate that DAF-16 can directly bind the sod-3 promoter; heterologously expressed SOD-3 in E. coli protects against methyl viologen-in…
	C08A9.6	WBGene00015586	0.204313	2.33221	0.396917	0.977178
sdz-2	C08A9.7	WBGene00015587	1.5551	-0.167752	0.00615533	0.149773
	C08A9.8	WBGene00015588	-0.0307639	0.10713	0.948629	1
zyg-11	C08B11.1	WBGene00006996	-0.184868	7.88307	0.404124	0.97959	zyg-11 encodes a protein containing four diverged leucine-rich repeats and an armadillo-like helical domain and is conserved in metazoa, but not found in Drosophila; during development, ZYG-11 functions as the substrate-recognition subunit for a CUL-2-based ubiquitin-ligase complex that is required for a number of biological processes including progression through meiotic anaphase II, mitotic chr…
hda-2	C08B11.2	WBGene00001835	-0.0552046	4.79714	0.782297	1	hda-2 encodes a Class I histone deacetylase; by homology, HDA-2 is predicted to function in deacetylation of histone residues and transcriptional regulation; loss of hda-2 activity via RNAi results in an increased spontaneous mutation rate, suggesting that hda-2 also plays a role in regulating genome stability.
swsn-7	C08B11.3	WBGene00007433	-0.038297	7.32991	0.906349	1
nrf-6	C08B11.4	WBGene00003813	0.03681	5.11321	0.864335	1	nrf-6 encodes a protein with 12 predicted transmembrane domains that is highly similar to NDG-4 and affects embryonic viability, yolk transport, locomotion, body morphology, and affects sensitivity to fluoxetine with respect to nose-contraction response in a common pathway with ndg-4 and nrf-5; expressed in the most anterior cells of the hypodermis and in the intestine and is required in the inte…
sap-49	C08B11.5	WBGene00004723	0.0622797	4.32093	0.909702	1	sap-49 encodes the C. elegans ortholog of mammalian SAP49, a component of the SF3b splicing factor, a U2 snRNP-associated protein complex; loss of sap-49 activity via RNAi results in embryonic lethality, a protruding vulva, reduced levels of gene expression (as assessed by a gfp reporter), and early onset of foci formation in strains expressing polyglutamine-YFP; SAP-49 exhibits sequence-specific…
arp-6	C08B11.6	WBGene00007434	0.134396	4.46686	0.511364	1
ubh-4	C08B11.7	WBGene00006724	0.152067	4.95859	0.459431	0.992827
	C08B11.8	WBGene00007435	0.380419	2.90034	0.115455	0.678608
	C08B11.9	WBGene00007436	-0.0950942	4.27418	0.63235	1
ugt-17	C08B6.1	WBGene00007422	0.452683	5.11353	0.0415042	0.418064
	C08B6.10	WBGene00007430	-0.624513	4.14512	0.0160055	0.257953
	C08B6.11	WBGene00007431	0.0529981	3.61109	0.813806	1
	C08B6.2	WBGene00007423	0.293298	0.386724	0.42234	0.98574
	C08B6.3	WBGene00007424	-0.128298	3.2363	0.554631	1
	C08B6.4	WBGene00007425	-0.0619385	1.90996	0.872953	1
	C08B6.5	WBGene00007426	-0.290677	0.46395	0.458122	0.992827
wdr-20	C08B6.7	WBGene00007428	0.020477	6.14955	0.945241	1
	C08B6.8	WBGene00007429	0.0377513	4.39948	0.87192	1
aos-1	C08B6.9	WBGene00000142	-0.0232977	5.68204	0.921569	1	aos-1 encodes the C. elegans ortholog of Saccharomyces cerevisiae Aos1p and human SUMO-1 activating enzyme E1 N subunit; by homology, AOS-1 is predicted to form, with a catalytic subunit, UBA-2, a heterodimeric enzyme that activates the ubiquitin-like protein SMO-1/SUMO in preparation for its covalent attachment to target proteins to regulate their subcellular localization and/or stability; in C.…
egl-5	C08C3.1	WBGene00001174	-0.166148	3.82576	0.409193	0.981591	egl-5 encodes a homeodomain transcription factor, orthologous to Drosophila Abd-B and the vertebrate Hox9-13 proteins, that is required for specification of the HSN cell fate and of cell fates within the tail region; EGL-5 is expressed in the posterior of the animal.
bath-15	C08C3.2	WBGene00015590	-0.2003	2.08645	0.5456	1
mab-5	C08C3.3	WBGene00003102	-0.140237	5.05816	0.545453	1	mab-5 encodes a homeodomain transcription factor related to the Antennapedia, Ultrabithorax, and abdominal-A family of homeodomain proteins; during postembryonic development, mab-5 is required cell autonomously for specification of posterior cell fates, including hypodermal and neuronal fates, programmed cell deaths, cell proliferation and migration, and fate specification of the male-specific co…
cyk-7	C08C3.4	WBGene00015591	0.367668	2.02132	0.249438	0.88225
	C08D8.1	WBGene00015592	0.596177	0.438308	0.203025	0.834903
tmd-2	C08D8.2	WBGene00006582	-0.104616	5.43983	0.654395	1
	C08E3.1	WBGene00015593	0.0608854	3.08067	0.856799	1
fbxa-158	C08E3.10	WBGene00015602	-0.220496	3.9716	0.346029	0.95159	This gene encodes a protein containing an F-box, a motif predicted to mediate protein-protein interactions either with homologs of yeast Skp-1p or with other proteins; this gene's encoded protein also contains an FTH/DUF38 motif, which may also mediate protein-protein interaction.
	C08E3.13	WBGene00015605	0.100342	4.88414	0.747236	1	C08E3.13 encodes a novel protein; expression studies indicate that C08E3.13 expression is positively regulated by signaling through the DBL-1/TGF-beta signaling pathway; in situ hybridization experiments reveal that C08E3.13 transcripts are expressed in the intestine and the vulva.
fbxa-161	C08E3.4	WBGene00015596	-0.0758086	1.28954	0.83906	1
fbxa-162	C08E3.5	WBGene00015597	-0.70368	4.37285	0.00495471	0.132185	This gene encodes a protein containing an F-box, a motif predicted to mediate protein-protein interactions either with homologs of yeast Skp-1p or with other proteins; this gene's encoded protein also contains an FTH/DUF38 motif, which may also mediate protein-protein interaction.
fbxa-163	C08E3.6	WBGene00015598	0.646886	1.35448	0.14371	0.735032	This gene encodes a protein containing an F-box, a motif predicted to mediate protein-protein interactions either with homologs of yeast Skp-1p or with other proteins; this gene's encoded protein also contains an FTH/DUF38 motif, which may also mediate protein-protein interaction.
fbxa-164	C08E3.7	WBGene00015599	-1.06714	1.34014	0.000598149	0.0391945	This gene encodes a protein containing an F-box, a motif predicted to mediate protein-protein interactions either with homologs of yeast Skp-1p or with other proteins; this gene's encoded protein also contains an FTH/DUF38 motif, which may also mediate protein-protein interaction.
fbxa-165	C08E3.8	WBGene00015600	-0.528313	0.622351	0.153813	0.755644	This gene encodes a protein containing an F-box, a motif predicted to mediate protein-protein interactions either with homologs of yeast Skp-1p or with other proteins; this gene's encoded protein also contains an FTH/DUF38 motif, which may also mediate protein-protein interaction.
fbxa-166	C08E3.9	WBGene00015601	-0.224328	2.85637	0.49215	1
	C08E8.1	WBGene00007437	0.125604	0.595362	0.831603	1
	C08E8.10	WBGene00077692	-0.093369	0.980589	0.809029	1
	C08E8.3	WBGene00007439	2.04384	3.2367	0.026003	0.327807
	C08E8.4	WBGene00007440	-0.00062338	4.75174	0.999291	1
	C08E8.6	WBGene00007442	1.4132	0.406367	0.00670407	0.157482
	C08E8.9	WBGene00050891	0.274742	-0.289981	0.657725	1
	C08F1.10	WBGene00015613	2.14549	2.35619	0.0046606	0.12776
	C08F1.11	WBGene00044417	1.47371	0.928793	0.000510341	0.0357958
fbxb-13	C08F1.3	WBGene00015607	1.8547	-0.369728	0.000913475	0.0487404	This gene encodes a protein containing an F-box, a motif predicted to mediate protein-protein interactions either with homologs of yeast Skp-1p or with other proteins; its encoded protein also contains a Pfam-B45 motif of presently unknown function.
math-3	C08F1.4	WBGene00015608	0.277496	5.80628	0.258001	0.889681	The C08F1.4 gene encodes a protein closely similar to F36H5.2, which has a meprin-associated Traf homology (MATH) domain and may be involved in apoptosis.
math-4	C08F1.5	WBGene00015609	0.416495	4.87919	0.0497048	0.455204
	C08F1.6	WBGene00015610	1.5365	1.88376	0.0537483	0.471521
	C08F1.8	WBGene00015611	-0.314841	4.87073	0.225373	0.863425
	C08F11.1	WBGene00007450	0.122005	3.79123	0.620032	1
	C08F11.13	WBGene00007460	-0.448791	8.27738	0.0808045	0.580088
	C08F11.3	WBGene00007452	-0.468698	4.5017	0.0285915	0.344204
fbxa-98	C08F11.5	WBGene00007453	-0.0187264	2.99416	0.954931	1	This gene encodes a protein containing an F-box, a motif predicted to mediate protein-protein interactions either with homologs of yeast Skp-1p or with other proteins; this gene's encoded protein also contains an FTH/DUF38 motif, which may also mediate protein-protein interaction.
ugt-22	C08F11.8	WBGene00007455	-0.0914889	2.9997	0.699241	1
pfd-1	C08F8.1	WBGene00007443	0.144858	5.59731	0.55294	1	pfd-1 encodes a putative prefoldin subunit 1, orthologous to human PFDN1 (OMIM:604897), that is required for normal microtubule nucleation and growth, embryonic viability, distal tip cell (DTC) migration, and locomotion; PFD-1 is expressed cytoplasmically in most, if not all, tissues; pfd-1(RNAi) animals have sterile progeny and are uncoordinated, and pfd-1(RNAi) embryos show a reduced microtubul…
	C08F8.2	WBGene00007444	0.37408	4.51466	0.0474688	0.445903
	C08F8.3	WBGene00007445	0.887036	2.23807	0.00345957	0.110695
fbxb-9	C08F8.5	WBGene00007447	1.21404	0.230641	0.0578186	0.486379
	C08F8.6	WBGene00007448	-0.0425429	0.484197	0.960441	1
rap-3	C08F8.7	WBGene00004309	-0.0475843	0.302598	0.932155	1
nhr-67	C08F8.8	WBGene00003657	0.013249	3.58412	0.943912	1	nhr-67 encodes a nuclear receptor that is orthologous to Drosophila and vertebrate tailless hormone receptors; during development, nhr-67 plays an essential role in larval development and also functions as part of a complex regulatory network that regulates vulval patterning and differentiation and thus, egg laying; specifically, nhr-67 functions to positively regulate gene expression in the vulA…
	C08F8.9	WBGene00007449	0.15872	4.02091	0.539534	1
snt-6	C08G5.4	WBGene00004926	-0.0813114	6.24418	0.726481	1
	C08G5.5		0.00576199	4.69205	0.981111	1
	C08G5.6	WBGene00015618	-0.0981128	1.94415	0.769449	1
	C08G9.1	WBGene00015619	-0.319041	6.85658	0.267535	0.900423
	C08G9.2	WBGene00015620	0.35774	2.25222	0.222207	0.860277
	C08H9.1	WBGene00007462	-0.277026	2.6177	0.252687	0.884835
chil-4	C08H9.10	WBGene00007469	-0.699441	0.158055	0.079473	0.574977
chil-5	C08H9.11	WBGene00007470	-0.685054	0.478452	0.0464566	0.442222
chil-6	C08H9.12	WBGene00007471	-0.103668	0.0541821	0.860179	1
chil-7	C08H9.13	WBGene00007472	-0.114874	0.342049	0.769749	1
chil-8	C08H9.14	WBGene00007473	-0.00776025	0.810135	0.963897	1
	C08H9.15	WBGene00007474	-0.0425375	4.12807	0.912339	1
	C08H9.16	WBGene00086566	-0.0452415	2.92443	0.868468	1
vgln-1	C08H9.2	WBGene00007463	0.0337166	8.59921	0.952882	1
	C08H9.3	WBGene00007464	0.451148	3.18416	0.0297561	0.353383
chil-1	C08H9.4	WBGene00007465	-0.814631	1.88217	0.00576195	0.14396
old-1	C08H9.5	WBGene00003862	0.00542184	3.58739	0.986433	1	old-1 encodes a receptor protein tyrosine kinase; old-1 plays a role in stress resistance and regulation of adult lifespan; Murakami and Johnson showed that old-1 mRNA levels are upregulated in response to stress and in daf-2 and age-1 mutant backgrounds and that overexpression of old-1 in wild-type animals results in extended lifespan and increased resistance to heat and UV irradiation; in contr…
chil-2	C08H9.6	WBGene00007466	-0.590909	0.375431	0.101866	0.642844
chil-3	C08H9.7	WBGene00007467	-0.215255	1.84469	0.459693	0.992827
	C08H9.9	WBGene00014673	-0.562718	1.32355	0.0662265	0.521304
ser-7	C09B7.1	WBGene00004780	-0.247678	4.13542	0.351105	0.955181	ser-7 encodes an ortholog of mammalian 5-HT7 metabotropic serotonin receptors; SER-7 is required for stimulation of egg-laying or pharyngeal pumping by serotonin (5-HT), for regular pumping in response to bacteria, and probably also for 5-HT to activate MC neurons; SER-7 and SER-1 are redundantly required for normal egg-laying; SER-7 is expressed in head and tail neurons, pharyngeal neurons (M4, …
	C09B7.2	WBGene00015621	-0.367604	4.95798	0.156428	0.760038
ipp-5	C09B8.1	WBGene00002146	-0.0865083	5.22751	0.700433	1	ipp-5 encodes a type I inositol 5-phosphatase homolog; ipp-5 acts downstream of let-23 to negatively regulate IP3 signaling and is involved in spermathecal contractions during ovulation; an ipp-5::gfp transcriptional reporter is expressed in the adult distal spermatheca and weakly in the proximal sheath.
	C09B8.3	WBGene00015622	1.6799	-0.324277	0.00184316	0.0760252
	C09B8.4	WBGene00015623	0.404539	0.964723	0.453886	0.991908
	C09B8.5	WBGene00015624	0.0963099	3.07431	0.710811	1
hsp-25	C09B8.6	WBGene00002023	-0.0912413	6.5181	0.702314	1	hsp-25 encodes a member of the small heat shock family of proteins; HSP-25 is expressed throughout development and in vitro, exhibits chaperone activity; HSP-25 localizes to: 1) dense bodies and M lines in body wall muscle, 2) the lining of the pharynx, and 3) to cell-cell junctions in the spermathecal wall; consistent with a role in myofibril organization, HSP-25 binds vinculin and alpha-actinin…
pak-1	C09B8.7	WBGene00003911	-0.077345	5.62666	0.768107	1	pak-1 encodes, by alternative splicing, at least five isoforms of a putative p21-activated kinase orthologous to human PAK1, PAK2 (OMIM:?), and PAK3 (OMIM:300142, mutated in nonsyndromic mental retardation); PAK-1 is required (redundantly with its paralog, MAX-2) for normal axonal guidance of motoneurons, P cell migration, and locomotion, with max-2(cy2);pak-1(ok448) double mutants phenotypically…
	C09B8.8	WBGene00015625	0.119325	1.70889	0.735728	1
	C09B9.1	WBGene00015626	-0.199008	3.89868	0.424601	0.98574
21ur-15004	C09B9.43	WBGene00167714	-0.372175	1.78988	0.183484	0.805541
hot-9	C09B9.8	WBGene00044484	-0.117475	3.97477	0.620576	1
zig-4	C09C7.1	WBGene00006981	-0.0536996	4.67263	0.795067	1	zig-4 encodes a predicted secreted protein that is a member of the immunoglobulin superfamily of proteins; ZIG-4 activity is required for maintenance of ventral nerve cord organization: the AVKL/R and PVQL/R axons of the left and right ventral nerve cords do not maintain their proper spatial positions and drift into the opposite cord; a zig-4::gfp reporter fusion is expressed in the PVT, ASK, BAG…
unc-89	C09D1.1	WBGene00006820	0.0409933	8.39016	0.940358	1	unc-89 encodes several protein isoforms variably characterized by the presence or absence of SH3, DH, PH, immunoglobulin and myosin light chain kinase (MLCK)-like protein kinase domains; during development, unc-89 is required for proper organization of A bands in striated muscle and thus for fully normal locomotion, pharyngeal muscle contractions, and body size; unc-89 is expressed in body wall m…
clec-89	C09D1.2	WBGene00015631	-0.0995246	2.39857	0.68939	1
	C09D4.1	WBGene00015632	-0.105002	6.99827	0.646636	1
	C09D4.2	WBGene00015633	-0.517478	5.96683	0.0519913	0.465677
	C09D4.3	WBGene00015634	0.351394	0.454826	0.418437	0.984809
	C09D4.4	WBGene00015635	0.111551	5.44286	0.646804	1
rpl-19	C09D4.5	WBGene00004431	-0.00334837	11.3571	0.989463	1	rpl-19 encodes a large ribosomal subunit L19 protein.
ptp-3	C09D8.1	WBGene00004215	-0.041625	7.96934	0.919424	1	ptp-3 encodes a receptor-like tyrosine phosphatase orthologous to the LAR (Leukocyte Common Antigen Related, OMIM:179590) subfamily of receptor-like tyrosine phosphatases that contain extracellular immunoglobulin-like and fibronectin type III domains and have been implicated in linking cell adhesion to intracellular phosphotyrosine levels; PTP-3 plays a role in gastrulation and epidermal developm…
dgk-1	C09E10.2	WBGene00000958	-0.0662314	6.26738	0.88196	1	dgk-1 encodes an ortholog of mammalian diacylglycerol kinase theta (DGKQ); dgk-1 activity functions downstream in a serotonin signaling pathway that regulates locomotion and synaptic transmission; in addition, dgk-1 activity negatively regulates egg laying; dgk-1 genetically interacts with the goa-1 and egl-30 signaling pathways; a GFP::DGK-1 reporter fusion protein is expressed in the excretory …
	C09E7.10	WBGene00044295	0.0103445	3.00344	0.974645	1
oig-1	C09E7.3	WBGene00003859	-0.23233	3.92385	0.436061	0.987379
	C09E7.4	WBGene00015638	0.0186941	4.21459	0.948574	1
	C09E7.6	WBGene00015640	0.0467174	0.709501	0.968487	1
	C09E7.7	WBGene00015641	0.0472309	4.66008	0.868227	1
	C09E7.8	WBGene00015642	-0.122042	4.00787	0.652744	1
	C09E7.9		-0.0837131	3.96885	0.789697	1
	C09E8.1	WBGene00015644	0.00553549	6.13525	0.98538	1
lips-7	C09E8.2	WBGene00015645	0.429165	-0.059501	0.424286	0.98574
mlt-10	C09E8.3	WBGene00015646	0.914915	1.28793	0.0299357	0.353735	mlt-10 encodes a nematode-specific protein that contains a domain of unknown function, DUF644, and tandem proline- and hydroxy amino acid-rich repeats; mlt-10 is required for proper execution of the molting cycle, as well as a number of other processes including normal body shape, locomotion, and reproduction; MLT-10 is expressed transiently with each molting cycle in the hypodermis, except for t…
	C09E9.1	WBGene00007476	-0.223378	5.69783	0.320903	0.939134
clc-1	C09F12.1	WBGene00000522	-0.128485	4.49203	0.715675	1	clc-1 encodes a claudin homolog, closely similar to CLC-2, that is required for normal cohesion of apical junctions in epithelia; claudins are integral membrane proteins with four transmembrane sequences that are found in mammalian tight junctions (TJs), induce TJs when transgenically expressed in cells normally lacking them, and can mediate the specific conductance of of specific ions (e.g., mag…
	C09F12.2	WBGene00007482	-0.0232838	4.07795	0.941598	1
	C09F12.3	WBGene00007483	-0.507675	2.01487	0.0813399	0.58137
	C09F5.1	WBGene00015647	-0.0940608	6.11203	0.648047	1
orai-1	C09F5.2	WBGene00015648	0.355132	4.88033	0.0962467	0.628093	orai-1 encodes a calcium release activated calcium (CRAC) channel orthologous to the vertebrate ORAI family of proteins; ORAI-1 activity is required for normal levels of fertility and for store-operated calcium channel (SOCC) activity in intestinal epithelial cells; co-expression of ORAI-1 and STIM-1 in HEK293 cells results in large inwardly rectifying cation currents activated by endoplasmic ret…
	C09F5.3	WBGene00015649	0.141963	0.429977	0.814931	1
	C09F9.2	WBGene00007479	1.91302	1.45444	0.000251969	0.0234742
glna-1	C09F9.3	WBGene00007480	0.317905	4.88023	0.345235	0.951339
	C09F9.7	WBGene00045322	0.28501	4.42789	0.33028	0.942508
	C09G1.2	WBGene00007484	0.778165	1.22387	0.195167	0.819685
	C09G1.3	WBGene00007485	0.275189	0.0214448	0.453747	0.991908
	C09G1.4	WBGene00007486	-0.0717375	4.59162	0.806015	1
	C09G1.5	WBGene00007487	-0.165117	3.52666	0.511761	1
ceh-53	C09G12.1	WBGene00015651	-0.433621	0.949363	0.222977	0.860277	ceh-53 encodes a paired-like homeodomain protein of the K50 class, which has no obvious function in mass RNAi assays.
srz-81	C09G12.13	WBGene00023465	-0.181509	0.499738	0.650958	1
	C09G12.19	WBGene00201640	-0.0789739	0.416615	0.858102	1
ced-10	C09G12.8	WBGene00000424	0.120482	6.69996	0.601145	1	ced-10 encodes a GTPase orthologous to human RAC1 (OMIM:602048) that is required for phagocytosis during programmed cell death and for migration of the distal tip cells of the somatic gonad; CED-10 functions in the engulfing cell during apoptosis, and is activated by a complex of CED-2(CrkII) and CED-5(DOCK180) to promote formation of the polarized cell extensions associated with cell corpse engu…
tsg-101	C09G12.9	WBGene00015658	0.0810436	5.16543	0.773788	1	tsg-101 encodes the C. elegans ortholog of S. cerevisiae vacuolar protein sorting protein Vps23p and human TUMOR SUSCEPTIBILITY GENE 101 (TSG101; OMIM:601387), mutations in which are associated with several types of cancer and with varying responses to HIV infection; TSG-101 is an essential component of the C. elegans ESCRT-1 (Endosomal Sorting Complex Required for Transport, other members includ…
hyl-1	C09G4.1	WBGene00002043	0.233511	4.6875	0.265967	0.899196	hyl-1 encodes a ceramide synthase orthologous to Saccharomyces cerevisiae Lag1p (longevity assurance gene), a protein preferentially expressed in young yeasts; by homology, HYL-1 is predicted to have several possible functions, including regulation of lipid, particularly ceramide, biosynthesis, regulation of lipid transport, and regulation of protein translocation in the endoplasmic reticulum.
pkg-2	C09G4.2	WBGene00015650	0.386838	7.99148	0.104676	0.649504
mes-6	C09G4.5	WBGene00003224	0.0586198	5.12081	0.775186	1	mes-6 encodes a WD repeat-containing protein that is orthologous to Drosophila Extra sex combs (Esc); as a member of a Polycomb-like chromatin repressive complex with MES-2 and MES-3, MES-6 is required maternally for normal germline development and during larval development, for anteroposterior patterning; during germline development, the MES-2/MES-3/MES-6 complex is believed to be essential for …
ggr-1	C09G5.1	WBGene00001586	-0.32004	3.71272	0.127579	0.703902	ggr-1 encodes a predicted member of the GABA/ glycine receptor family of ligand-gated chloride channels that affects thermotaxis; expressed in AIB, PVR, PVQ, AVH, and SMDV neurons and in some motor neurons in the ventral cord, and in the egg-laying muscles.
dph-2	C09G5.2	WBGene00007488	-0.200141	4.50523	0.306567	0.929519	dph-2 encodes an ortholog of S. cerevisiae DPH2/YKL191W and human DPH2L2 (OMIM:603456); DPH-2 is a putative protein component of diphtamide synthesis.
col-79	C09G5.3	WBGene00000655	0.185553	-0.106208	0.689804	1
col-39	C09G5.4	WBGene00000616	-0.995342	6.76252	0.0686409	0.531896	col-39 encodes a collagen that is individually dispensable for viability and gross morphology in mass RNAi screens; the amino- and carboxyl-terminal cysteine-rich regions of COL-39 are most closely related to those of COL-8, COL-19, and COL-35.
col-80	C09G5.5	WBGene00000656	-0.210919	5.14724	0.668361	1
mks-5	C09G5.8	WBGene00007490	-0.107344	3.85105	0.654603	1
	C09G9.1	WBGene00007492	-0.12632	6.73082	0.665797	1
npp-23	C09G9.2	WBGene00007493	-0.0328859	4.55754	0.901557	1
	C09G9.5	WBGene00007495	-0.241993	3.7885	0.376481	0.969367
oma-1	C09G9.6	WBGene00003864	1.7185	2.80509	0.000874933	0.0470198	oma-1 encodes a zinc finger protein of the TIS11 finger type that is paralogous to OMA-2; while either oma-1 or oma-2 individually have no obvious mutant phenotype, oma-1 and oma-2 doubly mutant animals show defects in oocyte maturation, indicating that the two genes function redundantly in this process; whereas normal oocytes are released from meiotic prophase I arrest during oocyte maturation, …
	C09H10.10	WBGene00007504	0.408711	3.19768	0.104316	0.648258
rpl-41	C09H10.2	WBGene00004454	-0.115255	10.3331	0.639608	1	rpl-41 encodes a large ribosomal subunit L41 protein; by homology, RPL-41 is predicted to function in protein biosynthesis.
nuo-1	C09H10.3	WBGene00003831	0.015484	9.04727	0.952604	1	nuo-1 encodes a encodes a 51 kDa subunit of mitochondrial complex I that is required for oxidative phosphorylation, resistance to volatile anesthetics, and progression through development; nuo-1 is orthologous to human NDUFV1 (OMIM:161015, mutated in Leigh syndrome); nuo-1(ua1) induces a developmental arrest at the third larval (L3) stage that blocks reproduction, and thus is lethal to a populati…
	C09H10.5	WBGene00007499	-0.0662116	4.41903	0.751985	1
nasp-1	C09H10.6	WBGene00007500	0.308823	4.76395	0.136304	0.722256
apc-17	C09H10.7	WBGene00007501	0.0766846	2.0142	0.858466	1
glb-4	C09H10.8	WBGene00007502	-0.308382	3.47036	0.124024	0.696581	glb-4 encodes a globin; glb-4 transcription is higher in L3 and dauers than in young adults; glb-4 is required for embryonic viability, fertility, vulval development, and normal distal tip cell migration in mass RNAi assays.
	C09H10.9	WBGene00007503	0.265068	0.47267	0.496575	1
catp-3	C09H5.2	WBGene00015660	2.08812	5.37	2.71492e-05	0.00563346
str-144	C09H5.5	WBGene00006191	0.312439	0.152019	0.422707	0.98574
str-130	C09H5.9	WBGene00006179	0.955957	0.0840885	0.0647968	0.51653
spr-4	C09H6.1	WBGene00005009	-0.0650947	6.61858	0.846489	1
lin-10	C09H6.2	WBGene00002999	0.00648831	6.33269	0.984542	1	lin-10 encodes a PDZ and PTB domain-containing protein that is homologous to mammalian Munc interacting proteins (Mint1, OMIM:602414) and is required for polarized protein localization; LIN-10 is required for proper localization of the LET-23 EGF receptor to the basolateral membrane of the vulval precursor cells and for proper postsynaptic localization of GLR-1, an AMPA-type glutamate receptor in…
mau-2	C09H6.3	WBGene00003136	-0.0428554	4.51631	0.825078	1	mau-2 encodes an ortholog of budding yeast Scc4p, Drosophila CG4203, and human KIAA0892; MAU-2 is required (with PQN-85 and SCC-3) for normal mitotic chromosome segregation, and for cellular (e.g., neuronal) or axonal migration; MAU-2 is required for migration both embryonically and postembryonically, along both dorsoventral and longitudinal body axes; MAU-2 guides the axonal projection of AVM (a…
	C10A4.10	WBGene00050957	-0.0546504	2.18551	0.852843	1
	C10A4.3	WBGene00015664	-0.458998	1.84328	0.141542	0.729338
	C10A4.4	WBGene00015665	-1.03924	-0.292885	0.0104919	0.201478
gad-2	C10A4.5	WBGene00015666	-0.109654	1.92701	0.71047	1
mnm-2	C10A4.8	WBGene00003380	-0.481829	1.58949	0.0540081	0.472221
	C10B5.1	WBGene00015670	0.0790227	1.05675	0.835121	1
	C10B5.3	WBGene00015671	-0.0416241	5.38647	0.852106	1
pezo-1	C10C5.1	WBGene00007505	-0.0742909	4.53948	0.818103	1
	C10C5.2	WBGene00007506	1.0287	2.91934	0.0288365	0.34576
	C10C5.3	WBGene00007507	1.20554	0.49592	0.00157209	0.0694881
	C10C5.4	WBGene00007508	0.741351	1.5673	0.046406	0.442222	C10C5.4 encodes an aminoacylase with similarity to the vertebrate aminoacylase-I; by homology, the product of C10C5.4 is predicted to hydrolyze N-acetyl amino acids into the free amino acid and carboxylate.
	C10C5.5	WBGene00007509	1.27435	-0.100029	0.00760563	0.168211
daf-15	C10C5.6	WBGene00000911	-0.16291	7.00213	0.685129	1	daf-15 encodes an ortholog of RAPTOR (the regulatory associated protein of mTOR), and is regulated by DAF-16; daf-15 is required for non-dauer development, at least in some tissues or stages; daf-15(m81) mutants constitutively and irreversibly form abnormal dauer-like larvae (and are thus effectively lethal/sterile); mutants do not form true dauers when exposed to dauer pheromone, yet execute onl…
	C10C5.7	WBGene00007511	-0.476083	4.44793	0.116947	0.680634
kin-4	C10C6.1	WBGene00002192	-0.11203	7.29033	0.762329	1
npr-3	C10C6.2	WBGene00007006	-0.182355	4.77232	0.382508	0.973571	C10C6.2 encodes a G-protein-coupled receptor for the FMRFamide-related peptides (FaRPs) encoded by flp-15; C10C6.2 is primarily coupled to Gi/Go proteins, since C10C6.2 signalling is blocked by pertussis toxin; because of its link to Gi/Go proteins, C10C6.2 is expected to be inhibitory
wht-2	C10C6.5	WBGene00007513	-0.0820569	4.7394	0.674158	1	wht-2 encodes a putative member of subfamily G of the ATP-binding cassette transporters; WHT-2 is required, redundantly with its paralog MRP-4, for sperm to normally migrate towards a PUFA-based signal exuded by oocytes; hermaphrodites subjected to double wht-2(RNAi) mrp-4(RNAi) are infertile, both through aberrant loss of their own sperm and through failure of males to effectively inseminate the…
catp-8	C10C6.6	WBGene00007514	0.113566	6.95861	0.672361	1
	C10C6.7	WBGene00007515	0.00243709	2.05039	1	1
	C10E2.2	WBGene00015673	-0.628318	3.71578	0.00723828	0.165099	This gene encodes a protein containing an F-box, a motif predicted to mediate protein-protein interactions either with homologs of yeast Skp-1p or with other proteins.
hda-4	C10E2.3	WBGene00001837	-0.286188	7.34786	0.520523	1	hda-4 encodes a class II histone deacetylase that contains a putative MEF-2 DNA binding domain, a nuclear localization signal domain, and a single catalytic domain and may affect locomotion, body morphology, and growth; interacts with MEF-2 in in vitro assays and is expressed in body-wall muscle, neurons, and hypodermal seam cells
	C10E2.4	WBGene00015674	-0.360958	2.22034	0.13508	0.718943
	C10E2.5	WBGene00015675	-0.521977	1.89554	0.035606	0.385194
mct-6	C10E2.6	WBGene00015676	0.391687	6.06282	0.155848	0.758427
cpg-4	C10F3.1	WBGene00015677	0.454535	2.59775	0.157315	0.761359	cpg-4 encodes a large (782-residue), unfamiliar, putatively secreted protein with a C-terminal low-complexity domain; CPG-4 has 35 potential chondroitin attachment sites, mostly in its C-terminal half, 4 of which have been verified by mass spectrometry; CPG-4 has no obvious function in mass RNAi assays.
dhs-16	C10F3.2	WBGene00000979	0.0910798	0.62681	0.849493	1	dhs-16 encodes a short-chain dehydrogenase predicted to be mitochondrial.
acy-2	C10F3.3	WBGene00000069	-0.0905312	4.68098	0.67774	1	acy-2 encodes an adenylyl cyclase; an intragenic deletion of acy-2 is lethal at the first larval stage of development; the terminal phenotype resembles that seen in loss-of-function gsa-1 mutants.
mcp-1	C10F3.4	WBGene00015678	-0.23806	4.93449	0.220654	0.859379	mcp-1 encodes a GDP-D-glucose phosphorylase with similarity to the human protein encoded by C15orf58 and Arabidopsis VTC2; when expressed in vitro, MCP-1 exhibits GDP-D-glucose phosphorylase activity and animals lacking mcp-1 activity accumulate GDP-D-glucose; an MCP-1::GFP reporter fusion protein is expressed in embryos and larvae in neurons, the spermatheca, and the anterior hypodermis and loca…
pcm-1	C10F3.5	WBGene00003954	0.109552	4.5561	0.667114	1	pcm-1 encodes, by alternative splicing, two isoforms of an L-isoaspartate O-methyltransferase (EC 2.1.1.77) required for longevity of starved L1 and dauer larvae, and perhaps for autophagy; PCM-1 is orthologous to human PCMT1 (OMIM:176851) and is predicted to repair age-damaged proteins; PCM-1 is biochemically active in vitro, but lacks the D-aspartyl-methylase activity of human PCMT1; PCM-1 leve…
fut-8	C10F3.6	WBGene00001508	0.0664432	4.9381	0.731292	1	fut-8 encodes a core alpha 1,6-fucosyltransferase; characterization of a recombinant form of the protein that contains the catalytic region of FUT-8 reveals a sustrate requirement for unsubstituted nonreducing terminal GlcNAc residues.
	C10F3.7	WBGene00015679	0.765996	-0.237874	0.145971	0.741771
srh-50	C10G11.2	WBGene00005273	-0.110402	0.120643	0.757831	1
pnk-1	C10G11.5	WBGene00004068	0.338135	6.96715	0.132989	0.717081
	C10G11.6	WBGene00015686	0.0633011	3.19776	0.805655	1
chdp-1	C10G11.7	WBGene00015687	0.531024	7.75168	0.0261346	0.328386
egal-1	C10G6.1	WBGene00015680	-0.214015	7.48398	0.33204	0.942508
ncx-2	C10G8.5	WBGene00003567	-0.167171	9.62359	0.782736	1	ncx-2 encodes, by alternative splicing, three full-length isoforms of a putative 3Na[+]/1Ca[2+] exchanger, orthologous to human SLC8A1-3 and paralogous to NCX-1 and NCX-3; NCX-2 is predicted to export free cytoplasmic Ca[2+] with low affinity but high capacity, being complemented by low-capacity/high-affinity Ca[2+] ATPase pumps such as MCA-1/-3; NCX-3 has tandem Calx-alpha and Calx-beta domains …
ceh-34	C10G8.6	WBGene00000455	0.0589876	4.62728	0.762065	1	ceh-34 encodes a homeodomain protein, homologous to human SIX2 (OMIM:604994); ceh-34 activity is required for regulation of the programmed cell death of a pharyngeal neuron, the sister of the M4 motor neuron; CEH-34 binds the egl-1 5'-regulatory region in vitro and acts together with EYA-1, with which it physically interacts, to regulate expression of egl-1 to promote programmed cell death of the…
ceh-33	C10G8.7	WBGene00000454	-0.295433	3.36368	0.210946	0.844688	ceh-33 encodes a Six/sine oculis class homeodomain transcription factor; preliminary RNAi experiments suggest that CEH-33 activity may be required for gonad development; a ceh-33::gfp reporter shows very weak pharyngeal expression in late embryos and early larvae.
	C10G8.8	WBGene00015684	-0.00443265	6.03264	0.988267	1
viln-1	C10H11.1	WBGene00015691	0.160563	4.91217	0.501724	1
kca-1	C10H11.10	WBGene00015698	0.342466	1.36598	0.272038	0.902243
ugt-25	C10H11.3	WBGene00015692	0.207431	2.3302	0.616688	1
ugt-28	C10H11.4	WBGene00015693	1.43165	3.22869	0.0020273	0.0802978
ugt-27	C10H11.5	WBGene00015694	1.3731	0.21757	0.0170905	0.266186
ugt-26	C10H11.6	WBGene00015695	1.06841	4.11331	0.00481212	0.13025
	C10H11.8	WBGene00015697	-0.122015	4.78268	0.543112	1	C10H11.8 encodes a WD40 repeat-containing protein that is the C. elegans ortholog of Saccharomyces cerevisiae and mammalian Lst8; by homology, the product of C10H11.8 is predicted to function as a member of the TOR complexes to regulate growth, development, and actin cytoskeleton organization; loss of C10H11.8 activity via RNAi results in increased fat content, developmental delays, and small bod…
let-502	C10H11.9	WBGene00002694	-0.0232831	6.47547	0.942022	1	let-502 encodes a Rho-binding Ser/Thr kinase orthologous to human myotonic dystrophy kinase (DM-kinase); let-502 is required for early embryonic cleavages, embryonic elongation, migration of hypodermal P cells to a ventral position, normal spermathecal contraction, and fertility; LET-502 is required for hypodermal cells to properly change their shape, and is expressed in those cells, during embry…
asp-9	C11D2.2	WBGene00015700	0.114458	1.66585	0.71333	1
	C11D2.3	WBGene00015701	-0.289131	2.22728	0.28983	0.920398
	C11D2.4	WBGene00015702	0.248355	4.39476	0.233603	0.870012
unc-77	C11D2.6	WBGene00006809	-0.0664523	6.12322	0.767142	1	unc-77 encodes, along with nca-2, one of two C. elegans alpha-1-like subunits of a voltage-insensitive cation leak channel related to Drosophila narrow abdomen and the vertebrate Vgcnl1/NALCN proteins; unc-77 functions redundantly with nca-2 to transmit depolarization signals from neuronal cell bodies to axons, thus regulating presynaptic activation; unc-77 and nca-2 are also required for normal …
	C11D2.7	WBGene00015703	-0.250466	5.49625	0.298697	0.924923
tiam-1	C11D9.1	WBGene00015704	0.0531937	4.56684	0.819439	1
gpx-5	C11E4.1	WBGene00007516	-0.21179	4.8771	0.402624	0.978622	gpx-5 encodes a glutathione peroxidase; by homology, GPX-5 is predicted to function to reduce lipid hydroperoxides to their corresponding alcohols and reduce hydrogen peroxide to water to protect cells from damage induced by reactive oxygen species.
gpx-3	C11E4.2	WBGene00007517	-0.410887	4.78438	0.0626587	0.50986
del-8	C11E4.3	WBGene00007518	-0.384868	1.30062	0.298747	0.924923
	C11E4.6	WBGene00007520	-0.0433356	5.20372	0.897294	1
	C11E4.8	WBGene00007522	-0.14982	1.08007	0.647008	1
	C11G10.1	WBGene00007525	-0.175957	4.02908	0.534191	1
	C11G10.2	WBGene00007526	0.100465	0.527016	0.853681	1
taf-3	C11G6.1	WBGene00006384	-0.139521	2.51333	0.83485	1	taf-3 encodes the C. elegans ortholog of mammalian TAF3(TAFII140), a component of the RNA polymerase II TFIID transcription complex; TAF-3 contains a histone fold-like domain in its N-terminus and by homology, is predicted to function in transcriptional regulation; however, as loss of taf-3 activity via large-scale RNAi screens does not result in any obvious abnormalities, the precise role of taf…
	C11G6.3		-0.077904	4.26577	0.820935	1
nhr-28	C11G6.4	WBGene00003624	-0.157289	5.4125	0.434185	0.987379
	C11H1.2	WBGene00007528	-0.00991639	3.52347	0.965867	1
	C11H1.3	WBGene00007529	-0.0358922	4.988	0.858998	1	C11H1.3 encodes a ring finger-domain containing protein with similarity to the mammlian MGRN1 (Mahogunin 1) and RNF157 proteins; by homology with MGRN1, C11H1.3 is predicted to function as a ubiquitin ligase that regulates protein catabolism via the proteasome; in C. elegans, C11H1.3 activity is required for normal localization and expression of the LET-23 EGF receptor in vulval cell lineages and…
prx-1	C11H1.4	WBGene00004191	0.268838	3.30321	0.373489	0.967898	prx-1 encodes a predicted peroxin, a subfamily 2 member of the AAA (ATPases Associated with diverse cellular Activities) family that affects growth in one large-scale RNAi screen; expressed in intestinal cells throughout development.
	C11H1.5	WBGene00007530	0.0731921	0.442433	0.905876	1
	C11H1.7	WBGene00007531	-0.0419824	2.45416	0.891482	1
	C11H1.8	WBGene00007532	-0.201706	2.78672	0.502712	1
	C11H1.9	WBGene00023500	-0.0149228	4.18324	0.950634	1
hsp-70	C12C8.1	WBGene00002026	0.498445	1.6566	0.35786	0.957164	hsp-70 encodes a heat-shock protein that is a member of the hsp70 family of molecular chaperones.
cbl-1	C12C8.2	WBGene00007533	-0.474002	3.92385	0.0260227	0.327807	cbl-1 encodes a putative cystathionine gamma-lyase orthologous to human CTH (OMIM:607657, mutated in cystathioninuria), and paralogous to CTH-1 and CTH-2; CBL-1, unlike its paralog CTH-2, does not inhibit DHC-1 in vivo.
lin-41	C12C8.3	WBGene00003026	0.0622799	7.04956	0.930571	1	lin-41 encodes a novel RBCC (Ring finger-B box-Coiled coil) protein that is a member of the NHL (NCL-1, HT2A, and LIN-41) family of proteins; lin-41 is a heterochronic gene required for temporal control of specific postembryonic cell fates; lin-41 is also required for proper male tail morphogenesis; lin-41 translation is negatively regulated during L4 and adult stages by the let-7 microRNA that b…
	C12D12.1	WBGene00015713	0.213378	4.61319	0.708237	1
glt-1	C12D12.2	WBGene00001620	0.0240195	7.35647	0.91891	1	glt-1 encodes a predicted plasma membrane glutamate transporter that is functional when expressed in Xenopus oocytes; expressed in the M3 pharyngeal neuron, the male tail, some anterior hypodermal cells, and in cells in the terminal bulb of the pharynx.
	C12D12.3	WBGene00015714	0.238554	0.921076	0.573646	1
sox-4	C12D12.5	WBGene00015716	-0.263416	3.60595	0.269462	0.900709
	C12D5.10	WBGene00015711	0.20998	0.435962	0.668376	1
nhr-152	C12D5.2	WBGene00015705	-0.384656	3.80092	0.0588679	0.491608
	C12D5.3	WBGene00015706	-0.0617	1.95185	0.870537	1
	C12D5.4	WBGene00015707	1.57555	0.767718	0.000927646	0.0489718
	C12D5.5	WBGene00015708	0.524029	0.457499	0.268824	0.900709
cyp-33A1	C12D5.7	WBGene00015709	0.0274252	4.64883	0.932691	1
nhr-94	C12D5.8	WBGene00003684	-0.637345	4.52138	0.00243691	0.0887985
	C12D5.9	WBGene00015710	0.502627	2.95377	0.108107	0.658336
	C12D8.1	WBGene00007534	-0.110164	7.72144	0.78532	1	C12D8.1 encodes two alternative proteins (through alternative splicing), that belong to an ancient family of single-stranded nucleic acid-binding proteins, and that are predicted to regulate gene expression through binding either mRNA or (locally) single-stranded DNA; they is most likely to specifically bind one or more discrete mRNAs and regulate their spatial localization or alternative splicin…
akt-1	C12D8.10	WBGene00000102	-0.101631	7.96477	0.671151	1	akt-1 encodes an ortholog of the serine/threonine kinase Akt/PKB; akt-1 genetically interacts with the insulin signaling pathway and functions to regulate such processes as dauer larval development and salt chemotaxis learning; AKT-1 binds calmodulin in vitro in a calcium-dependent manner; an AKT-1::GFP fusion protein is widely expressed beginning in late stage embryos and continuing through adul…
rop-1	C12D8.11	WBGene00004405	0.840594	7.035	0.00921947	0.185882	rop-1 encodes an RNAi-binding protein that is orthologous to the vertebrate 60-kDa Ro autoantigen that is the protein component of the Ro ribonucleoprotein (RNP) complex; ROP-1 binds the single C. elegans Ro RNP RNA component, YRN-1 (Y RNA) in vivo and although loss of rop-1 activity via mutation results in no obvious visible phenotypes, it does result in a dramatic decrease in YRN-1 levels, indi…
str-182	C12D8.12	WBGene00006226	-0.610436	2.69371	0.0165998	0.262713
	C12D8.13	WBGene00007540	0.625908	-0.392187	0.255662	0.887754
fipr-4	C12D8.14	WBGene00007541	-0.419305	0.996172	0.310233	0.931777
	C12D8.15	WBGene00007542	-0.514907	2.32664	0.208158	0.842328
	C12D8.21	WBGene00195157	-0.178093	-0.243206	0.692828	1
daf-36	C12D8.5	WBGene00007536	0.0919076	1.6223	0.741781	1	daf-36 encodes a protein homologous to the catalytic subunit of Rieske-like oxygenases; DAF-36 functions in a hormone biosynthetic pathway producing a ligand for the DAF-12 nuclear receptor that regulates the developmental decision between reproductive growth and dauer formation; a daf-36::gfp reporter fusion is expressed in the intestine, the head mesodermal cell, two unidentified head neurons (…
	C13A10.1	WBGene00015728	-0.0472665	3.69992	0.845752	1
	C13A10.2	WBGene00015729	-0.461104	4.54587	0.0836501	0.588109
	C13A2.1	WBGene00015718	-0.134939	0.130441	0.782856	1
	C13B4.1	WBGene00007545	0.154862	4.40434	0.601575	1
usp-14	C13B4.2	WBGene00006856	0.212806	5.71619	0.300305	0.926943	usp-14 encodes a homolog of ubiquitin-specific protease 14 (Usp14), a highly conserved thiol protease that hydrolyzes the peptide bond at the C-terminal glycine of ubiquitin (OMIM:607274, mutations are associated with synaptic defects in ataxia mice); by homology, USP-14 is predicted to function in ubiquitin-mediated protein degradation, or regulation of protein localization or activity; as loss …
srd-71	C13B7.4	WBGene00005148	0.342047	-0.091705	0.425029	0.98574
	C13B7.6	WBGene00015731	0.157776	2.76887	0.568142	1
	C13B9.2	WBGene00015733	-0.155161	1.43433	0.572803	1
copd-1	C13B9.3	WBGene00015734	0.010096	6.15758	0.963295	1	C13B9.3 encodes a delta subunit of the coatomer (COPI) complex; in mass RNAi assays, C13B9.3 is required for fertility and general health.
pdfr-1	C13B9.4	WBGene00015735	-0.221904	6.8815	0.330824	0.942508	pdfr-1 encodes, by alternative splicing, three isoforms of a G-protein-coupled receptor (GPCR) required for normal locomotion; PDFR-1 is orthologous to Drosophila pigment dispersing factor (PDF) receptors, and to human CALCR (OMIM:114131, associated with susceptibility to osteoporesis); pdfr-1 is expressed in all body wall muscles and many head and tail neurons; the C. elegans neuropeptides PDF-1…
cal-1	C13C12.1	WBGene00000285	-0.245444	5.96211	0.260541	0.891687	cal-1 encodes one of five predicted C. elegans calcium-binding calmodulin homologs (the others being CAL-2, CAL-3, CAL-4, and CMD-1); as loss of cal-1 function via RNA-mediated interference (RNAi) does not result in any abnormalities, the precise role of CAL-1 in C. elegans development and/or behavior is not yet known.
	C13C12.2	WBGene00007552	0.90157	0.1024	0.0472903	0.445752
nhr-153	C13C4.1	WBGene00007546	-0.197479	3.79617	0.354921	0.957164
nhr-154	C13C4.2	WBGene00007547	0.0668996	1.86403	0.8463	1
nhr-136	C13C4.3	WBGene00003726	-0.154325	5.15368	0.430934	0.987122
	C13C4.4	WBGene00007548	-0.180948	4.10852	0.357928	0.957164
spin-1	C13C4.5	WBGene00007549	-0.0168833	4.85341	0.943784	1
	C13C4.6	WBGene00007550	-0.511566	3.2762	0.0200486	0.288332
	C13C4.7	WBGene00007551	-0.382834	3.7794	0.165831	0.776191
	C13C4.8	WBGene00195250	-0.132414	1.1925	0.735356	1
srr-6	C13D9.1	WBGene00005657	0.318283	2.48429	0.400639	0.978622
srsx-11	C13D9.4	WBGene00015736	-0.0957283	0.718589	0.863704	1
ncx-8	C13D9.7	WBGene00003573	-0.366791	3.28512	0.247819	0.880555	ncx-8 encodes a putative Na[+]/Ca[2+] exchanger of uncertain stoichiometry and affinity, orthologous to human SLC24A6 and paralogous to NCX-6/-7 and NCX-9/-10; NCX-8 may function intracellularly; NCX-8 has tandem Calx-alpha domains predicted to carry out ion transport; NCX-8 is required for normally high levels of body fat.
ncx-9	C13D9.8	WBGene00003574	1.5149	-0.124649	0.00219241	0.0829231	ncx-9 encodes a putative Na[+]/Ca[2+] exchanger of uncertain stoichiometry and affinity, orthologous to human SLC24A6 and paralogous to NCX-6/-8 and NCX-10; NCX-9 may function intracellularly; NCX-9 has tandem Calx-alpha domains predicted to carry out ion transport; NCX-9 has no obvious function in mass RNAi assays.
ugt-7	C13D9.9	WBGene00015739	0.830017	0.638287	0.0269114	0.332903
	C13E3.1	WBGene00015740	-0.0660672	5.07823	0.798464	1
	C13F10.1	WBGene00015741	-0.0562289	2.94691	0.802243	1
	C13F10.2	WBGene00015742	-0.0346149	2.65741	0.904706	1
soap-1	C13F10.4	WBGene00015743	-0.0745335	7.03871	0.828274	1
	C13F10.5	WBGene00015744	-0.355011	4.38443	0.11643	0.679878
	C13F10.6	WBGene00015745	0.0964228	4.23347	0.654936	1
	C13F10.7	WBGene00015746	0.064282	5.02931	0.772024	1
	C13G3.1	WBGene00007553	0.330845	4.30952	0.218845	0.857889
hot-6	C13G3.2	WBGene00001991	-0.455608	3.13588	0.105105	0.649967
pptr-2	C13G3.3	WBGene00007554	-0.00460694	6.61378	0.986141	1
ceh-16	C13G5.1	WBGene00000439	-0.316534	2.98218	0.197713	0.8244	ceh-16 encodes a homeodomain protein orthologous to Drosophila and vertebrate Engrailed proteins involved in segment and appendage development; ceh-16 is an essential gene required for proper specification and differentiation of the lateral seam cells during embryonic development; in specifying seam cell fates, CEH-16 appears to act as a transcriptional regulator, repressing expression of the eff…
	C13G5.2	WBGene00015747	0.232707	3.31289	0.313916	0.935351
tsp-6	C14A11.1	WBGene00006632	-0.161108	5.07137	0.423107	0.98574
	C14A11.2	WBGene00015748	-0.767514	5.28032	0.000210065	0.0207887
cgef-1	C14A11.3	WBGene00006496	-0.0798417	5.3116	0.812497	1	cgef-1 encodes a putative guanine nucleotide exchange factor (GEF) and positively regulates CDC-42 during asymmetric division in the embryo; cgef-1 also affects the localization of PAR proteins in the embryo; since cgef-1 mutants exhibit mild phenotypes, cgef-1 may function redundantly with other GEFs to regulate CDC-42 function; CGEF-1 expressed under germline regulatory control is enriched in t…
	C14A11.5	WBGene00015750	-0.22347	2.27944	0.411104	0.98281
	C14A11.6	WBGene00015751	-0.037709	2.07012	0.898094	1
ssr-2	C14A11.7	WBGene00006055	-0.254812	5.3301	0.217229	0.855301
	C14A11.9	WBGene00050944	-0.255145	4.8538	0.195314	0.819685
dohh-1	C14A4.1	WBGene00007555	-0.321719	7.65078	0.164117	0.77398
taf-13	C14A4.10	WBGene00006397	-0.0185049	4.44383	0.948649	1	taf-13 encodes a predicted member of the transcription initiation factor IID, 18kDa subunit family with similarity to Drosophila Taf13.
ccm-3	C14A4.11	WBGene00007561	0.0892141	5.20086	0.701284	1	ccm-3 encodes a protein with similarity to vertebrate programmed cell death protein 10, also known as TFAR15 or CCM3, which is associated with cerebral cavernous malformations type 3 (OMIM:603285); in C. elegans, deletion mutations in ccm-3 are associated with sterility and lethality and large-scale RNAi experiments targeting ccm-3 result in embryonic lethality, body morphology defects, and mater…
	C14A4.12	WBGene00007562	-0.113478	5.34121	0.565102	1
	C14A4.13	WBGene00007563	-0.127823	0.457518	0.772764	1
mrps-22	C14A4.14	WBGene00007564	0.014952	5.07943	0.943511	1
srv-2	C14A4.15	WBGene00005713	-0.200934	1.61514	0.527928	1
dap-3	C14A4.2	WBGene00000933	-0.0129208	5.7776	0.950355	1	dap-3 is an ortholog of mammalian death-associated protein 3 (DAP3), a mitochondrial ribosomal protein that promotes apoptosis.
	C14A4.3	WBGene00007556	0.0886455	5.29917	0.669115	1
crn-3	C14A4.4	WBGene00000796	-0.0279625	6.32596	0.930509	1	crn-3 encodes a cell death-related nuclease, homologous to the 100 kDa polymyositis/scleroderma autoantigen (PM/Scl-100), that is required for normal levels of DNA degradation during apoptosis; PM/Scl-100 is a ribonuclease component of the multiexonuclease exosome complex, which processes or degrades several types of RNAs in yeast; crn-3(RNAi) animals show retarded growth and a low penetrance of …
crn-5	C14A4.5	WBGene00000798	-0.377585	4.66573	0.172901	0.789798	crn-5 encodes a cell death-related nuclease which is a homolog of Rrp46, an eukaryotic ribonulease component of the exosome, involved in RNA processing; crn-5 is believed to function in a large multinuclease complex, the degradeosome, whose components include the protein products of cps-6, crn-1, crn-4, cpy-13 and other non-nuclease components like wah-1, to promote apoptotic DNA degradation; crn…
	C14A4.6	WBGene00007557	-0.201047	4.73435	0.428929	0.986765
	C14A4.7	WBGene00007558	-0.377342	3.04614	0.227006	0.865427
clec-48	C14A6.1	WBGene00007565	0.194351	3.61828	0.416144	0.984175
	C14A6.10	WBGene00045348	0.0692795	1.46787	0.845134	1
	C14A6.2		0.89424	-0.0903579	0.0923541	0.617623
pdi-1	C14B1.1	WBGene00003962	0.207885	7.16933	0.459149	0.992827	pdi-1 encodes a protein disulfide isomerase; loss of function mutations in pdi-1 result in no obvious abnormalities, but animals triply mutant for three C. elegans PDI's, encoded by pdi-1, pdi-2, and pdi-3, display embryonic lethality characterized by loss of vermiform morphology after elongation, suggesting that the pdi genes function redundantly in embryonic morphogenesis; PDI-1 exhibits protei…
alkb-8	C14B1.10	WBGene00007581	-0.286621	6.31365	0.228233	0.865427
	C14B1.12	WBGene00184990	0.125433	1.24353	0.709117	1
	C14B1.2	WBGene00007573	0.488082	1.84045	0.0898284	0.609186
	C14B1.3	WBGene00007574	0.0253255	5.11562	0.918295	1	This gene encodes a protein containing an F-box, a motif predicted to mediate protein-protein interactions either with homologs of yeast Skp-1p or with other proteins.
wdr-5.1	C14B1.4	WBGene00006474	0.200988	5.49021	0.314407	0.935351	wdr-5.1 encodes a WD40 repeat-containing protein that is the C. elegans ortholog of mammalian WDR5, a member of a conserved H3K4 trimethylation (H3K4me3) complex; WDR-5.1 functions to regulate H3K4 methylation levels and to negatively regulate adult worm lifespan; WDR-5.1 activity also antagonizes SynMuv transcriptional repressors; WDR-5.1 is broadly expressed beginning at the 20-cell stage of em…
dph-1	C14B1.5	WBGene00007576	-0.550609	6.86897	0.0190131	0.282642	dph-1 encodes an ortholog of S. cerevisiae YIL103 and human DPH2L1/OVCA1 (OMIM:603527, deleted or downregulated in ovarian tumors); DPH-1 is paralogous to S. cerevisiae DPH2/YKL191W, a protein component of diphtamide synthesis.
nrde-1	C14B1.6	WBGene00007577	-0.0431618	5.18822	0.856685	1	nrde-1 encodes a novel protein conserved amongst nematodes; NRDE-1 activity is required, along with that of NRDE-2, NRDE-3, and NRDE-4, for regulation of gene expression via a nuclear RNAi pathway that inhibits RNA polymerase II elongation and deposits histone H3K9 methylation on genomic regions targeted by RNAi; an NRDE-1:GFP fusion protein localizes to the nucleus.
	C14B1.7	WBGene00007578	0.526558	2.21005	0.235674	0.871534
	C14B1.8	WBGene00007579	-0.00790288	3.26241	0.976003	1	C14B1.8 encodes a coiled-coil protein.
	C14B1.9	WBGene00007580	0.315746	1.25084	0.331603	0.942508
	C14B4.2	WBGene00007583	0.135414	4.39761	0.770871	1
hsp-12.2	C14B9.1	WBGene00002011	-0.0654122	7.80858	0.820029	1	hsp-12.2 encodes a small heat-shock protein that forms heterotetramers with HSP-12.3 and has no chaperone-like activity; structurally, HSP-12.2 is mostly a beta-sheet; at least one HSP-12 (which may or may not be HSP-12.2) is ubiquitously expressed in L1 larvae, and later expressed in adult spermatids (and perhaps spermatocytes), and some adult vulval cells.
	C14B9.10	WBGene00015755	-0.0252722	7.44715	0.927382	1
	C14B9.2	WBGene00015752	0.260949	6.73424	0.301139	0.927824	C14B9.2 encodes a protein disulfide isomerase; by homology, the product of C14B9.2 is predicted to function in oxidative protein folding in the endoplasmic reticulum (ER); C14B9.2 transcript levels are increased in response to ER stress.
	C14B9.3	WBGene00015753	0.0538217	3.05465	0.86957	1
plk-1	C14B9.4	WBGene00004042	0.545947	5.04278	0.0118101	0.219729	plk-1 encodes a serine/threonine polo-like kinase homologous to Drosophila polo and Saccharomyces cerevisiae CDC5; during development, plk-1 functions to regulate meiotic cell cycle progression as well as embryonic cytoplasmic polarity in newly fertilized embryos and possibly germline development; specifically, plk-1 is required for meiotic nuclear envelope breakdown, polar body formation and ext…
gei-8	C14B9.6	WBGene00001565	-0.128972	6.61016	0.739898	1	gei-8 encodes a novel protein highly similar to C. briggsae BP:CBP04038 that contains a glutamine/asparagine (Q/N)-rich ('prion') domain (by the algorithm of Michelitsch and Weissman) and two myb-like DNA-binding domains; interacts with GEX-3 in yeast two-hybrid assays.
rpl-21	C14B9.7	WBGene00004433	-0.0312112	10.7706	0.911062	1	rpl-21 encodes a large ribosomal subunit L21 protein; by homology, RPL-21 is predicted to function in protein biosynthesis; in C. elegans, RPL-21 activity is required for embryonic and germline development.
	C14B9.8	WBGene00015754	-0.0334604	6.36726	0.888247	1	C14B9.8 is orthologous to the human gene PHOSPHORYLASE KINASE, LIVER, ALPHA-2 SUBUNIT (PHKA2; OMIM:306000), which when mutated leads to liver glycogenosis.
	C14C10.2	WBGene00007585	-0.040076	3.38802	0.856645	1
ril-2	C14C10.3	WBGene00007586	-0.194794	9.29686	0.469118	0.993958
mma-1	C14C10.4	WBGene00007587	0.134194	6.60813	0.632232	1
	C14C10.5	WBGene00007588	-0.100059	7.15755	0.801261	1
erg-28	C14C10.6	WBGene00007589	-0.058579	3.32175	0.823048	1
ttr-43	C14C10.7	WBGene00007590	-0.360417	4.70438	0.228759	0.86545
	C14C11.2	WBGene00015766	0.486472	1.36605	0.106845	0.653936
hex-2	C14C11.3	WBGene00015767	0.149158	5.69932	0.500986	1	hex-2 encodes a beta-N-acetylhexosaminidase.
	C14C11.4	WBGene00015768	-0.115861	3.24421	0.736895	1
srx-117	C14C11.5	WBGene00006008	-0.0718711	2.64453	0.841824	1
mut-14	C14C11.6	WBGene00003507	0.0915566	3.66076	0.681023	1	mut-14 encodes a DEAD box RNA helicase; MUT-14 activity is required redundantly with its paralog SMUT-1, for germline RNAi and endogenous siRNA formation; mut-14 mutant animals exhibit germline transposon activation, a deficient response to RNAi, resistance to co-suppression, and transgene desilencing.
	C14C11.7	WBGene00015769	0.321405	3.04228	0.16727	0.778766
pqn-13	C14C11.8	WBGene00004104	0.994624	2.01882	0.0392799	0.4064	The protein product of this gene is predicted to contain a glutamine/asparagine (Q/N)-rich ('prion') domain, by the algorithm of Michelitsch and Weissman (as of the WS77 release of WormBase, i.e., in wormpep77).
sri-73	C14C6.10	WBGene00005585	-0.940905	1.27225	0.00354747	0.111364
sri-72	C14C6.11	WBGene00005584	-1.11772	0.531772	0.000498697	0.0353106
	C14C6.2	WBGene00015756	-0.237769	4.64325	0.436978	0.987772
	C14C6.5	WBGene00015759	-0.176232	4.96948	0.574067	1	C14C6.5 encodes a protein that contains a Metridin-like ShK toxin domain; C14C6.5 is involved in the transcriptional, innate immune response towards several different bacterial pathogens.
	C14E2.7	WBGene00044562	0.183384	0.674979	0.668778	1
got-2.2	C14F11.1	WBGene00015778	0.31907	8.20278	0.226259	0.864306
lrch-1	C14F11.2	WBGene00015779	-0.129552	4.90167	0.698983	1
lite-1	C14F11.3	WBGene00001803	-0.180207	5.30117	0.370759	0.965399	lite-1 encodes a eight-transmembrane protein that is a member of the invertebrate family of Gustatory receptors; LITE-1 functions in neurons as an ultraviolet light receptor required for proper avoidance (photophobic) response to short-wavelength light; ectopic expression of LITE-1 in other tissues, namely body wall and vulval muscles, is sufficient to confer light-responsive muscle contraction; …
	C14F11.4	WBGene00015780	-0.00628695	1.08506	1	1
hsp-43	C14F11.5	WBGene00002024	-0.288272	6.61346	0.192317	0.817531	hsp-43 encodes a member of the hsp20 family.
	C14F11.6	WBGene00015781	1.01678	1.38467	0.0365003	0.388124
dct-1	C14F5.1	WBGene00015776	-0.463643	8.33774	0.0414742	0.418064	dct-1 encodes a protein with similarity to the mammalian BNIP3 proteins that interact with Bcl-2 and the Adenovirus E1B 19kDa protein and that have been shown to have pro-apoptotic activity; loss of dct-1 activity via RNAi in daf-2 mutants and in gld-1; daf-2 doubly mutant animals indicates that dct-1 can function to regulate both lifespan and tumor cell proliferation; when expressed in mammalian…
zig-3	C14F5.2	WBGene00006980	-0.516237	4.28347	0.0232203	0.309714	zig-3 encodes a predicted secreted protein that is a member of the immunoglobulin superfamily of proteins; a zig-3::gfp reporter fusion is expressed in the PVT, AIM, and ASI neurons, as well as in the vulva and weakly in the body wall muscle.
tnt-3	C14F5.3	WBGene00006588	-0.397511	6.52711	0.431949	0.987226	tnt-3 is orthologous to the human gene TROPONIN T (TNNT2; OMIM:191045), which when mutated leads to disease.
sfxn-2	C14F5.4	WBGene00015777	-0.0731948	4.23612	0.719502	1
sem-5	C14F5.5	WBGene00004774	-0.0278279	5.39017	0.903578	1	sem-5 encodes a Src homology (SH) domain 2 and 3-containing protein, orthologous to human GRB2 (OMIM:108355) and Drosophila Drk; sem-5 functions in multiple signaling pathways during development including those regulating sex myoblast migration, muscle membrane extension, vulval induction, fluid balance, viability, and formation of the male tail; SEM-5 acts downstream of the LET-23 epidermal grow…
	C14H10.1	WBGene00007591	0.25897	5.80978	0.389651	0.976377
	C14H10.2	WBGene00007592	-0.28219	5.43067	0.270909	0.900944
	C14H10.3	WBGene00007593	-0.126753	5.91645	0.584053	1
	C15A11.2	WBGene00007597	-0.00907457	0.0736268	1	1
sol-1	C15A11.3	WBGene00004944	-0.142077	5.02931	0.472662	0.995148	sol-1 encodes a CUB domain-containing type I transmembrane protein; SOL-1 functions as an auxiliary protein for the AMPA-subtype ionotropic glutamate receptor GLR-1; specifically, SOL-1 regulates GLR-1's rate of desensitization as well as rate of recovery from desensitization; a secreted form of SOL-1 is sufficient to rescue behavioral and synaptic signaling defects of sol-1 mutant animals.
	C15A11.4	WBGene00007598	0.805408	0.51633	0.198919	0.825513
col-62	C15A11.6	WBGene00000638	-1.52054	0.164027	0.000994342	0.0510104
	C15A11.7	WBGene00007599	-0.0760229	7.51223	0.758471	1
lgc-23	C15A7.1	WBGene00007594	0.281503	1.16	0.314055	0.935351
	C15A7.2	WBGene00007595	-0.136072	2.6308	0.56172	1
	C15B12.1	WBGene00015783	-0.0946432	3.45465	0.721555	1
	C15B12.2	WBGene00015784	0.196393	0.262473	0.636522	1
	C15B12.4	WBGene00015786	-0.343523	5.3377	0.0917211	0.615914
gar-1	C15B12.5	WBGene00001517	-0.192863	4.54323	0.480033	0.999097	gar-1 encodes a G protein-linked muscarinic acetylcholine receptor; though gar-1 is most closely related to muscarinic acetylcholine receptors (mAChR), it is pharmacologically distinct from them in its response to certain ligands; gar-1 gene transcripts are expressed at all developmental stages; the GAR-1-GFP fusion protein is expressed in some head neurons and in the PVM neuron; electrophysiolog…
	C15B12.6	WBGene00015787	-0.201878	3.00737	0.3839	0.973571
cdf-1	C15B12.7	WBGene00000393	-0.0232453	5.82537	0.914871	1	cdf-1 encodes a protein similar to members of the cation diffusion facilitator (CDF) family of transmembrane proteins and is most similar to vertebrate ZnT-1; two other elegans CDF proteins, cdf-2 and sur-7 have also been identified; CDF proteins regulate the transport of heavy metal ions like zinc; cdf-1 positively regulates Ras-mediated signaling during vulval development, most likely by promot…
	C15B12.8	WBGene00015788	0.480271	1.63513	0.298216	0.924923
	C15C6.1	WBGene00007600	0.688334	0.156834	0.216792	0.855087
	C15C6.3	WBGene00007602	0.117964	5.17249	0.839733	1
	C15C6.4	WBGene00007603	0.280179	2.73533	0.214598	0.85065	C15C6.4 encodes an ortholog of Pop4 (Rpp29), a protein subunit of the endoribonuclease RNAse P, which cleaves tRNA precursors to produce their mature 5' end; C15C6.4 is evolutionarily ubiquitous among eukaryotes.
syx-6	C15C7.1	WBGene00015789	-0.103186	3.46357	0.721802	1
gcc-1	C15C7.2	WBGene00002220	-0.0644088	3.85877	0.847057	1	gcc-1 encodes a coiled-coil protein with a C-terminal Golgi-targeting GRIP domain that is the C. elegans ortholog of the human golgin, GCC1; by sequence similarity, GCC-1 is predicted to function in retrograde transport from early endosomes to the trans-Golgi network; large-scale promoter expression studies report that gcc-1 is expressed in multiple tissues including, but not limited to, the phar…
	C15C7.4	WBGene00015790	-0.391263	4.74628	0.319264	0.938433
	C15C7.5	WBGene00015791	0.343105	6.04057	0.160706	0.768548
	C15C7.7	WBGene00015793	-0.0824328	4.37174	0.669458	1	C15C7.7 encodes a protein O-fucosyltransferase orthologous to the vertebrate POFUT1 family of proteins; the protein product of C15C7.7 exhibits protein O-fucosyltransferase activity in vitro, fucosylating the EGF12 repeat from the mouse Notch1 receptor; by sequence similarity, the product of C15C7.7 is predicted to localize to the endoplasmic reticulum.
xbx-9	C15C8.1	WBGene00007604	-0.179417	5.54997	0.536855	1
cky-1	C15C8.2	WBGene00000521	0.909775	0.230827	0.0978944	0.631495	cky-1 encodes a member of the basic helix-loop-helix/Per-Arnt-Sim (bHLH-PAS) protein family; CKY-1 physically interacts with AHA-1, and when co-expressed in vitro, an AHA-1/CKY-1 complex exhibits sequence-specific DNA binding; when co-expressed in cultured cells, the AHA-1/CKY-1 complex can stimulate reporter gene transcription; cky-1 is expressed in non-neuronal pharyngeal cells.
asp-10	C15C8.3	WBGene00007605	1.18722	5.16546	3.2561e-08	3.74201e-05
	C15C8.4	WBGene00007606	0.103294	4.56075	0.618128	1
	C15C8.5	WBGene00007607	0.292965	2.11637	0.292481	0.920398
	C15C8.6	WBGene00007608	-0.178652	2.0551	0.608339	1
	C15C8.7	WBGene00007609	-0.319449	5.3533	0.259964	0.89103
	C15F1.1	WBGene00015794	0.695443	2.66761	0.0155609	0.255841
	C15F1.2	WBGene00015795	0.382515	0.203692	0.415866	0.984175
tra-2	C15F1.3	WBGene00006605	-0.0458632	5.83357	0.881819	1	tra-2 encodes a transmembrane receptor that functions in the sex determination pathway to specify female fates in hermaphroditic XX animals; tra-2 encodes two proteins: TRA-2A, the major protein expressed at all developmental stages, and TRA-2B, a form specific to the hermaphrodite germ line; in hermaphrodites, direct interaction between the TRA-2A intracellular domain inhibits FEM-3 masculinizin…
ppp-1	C15F1.4	WBGene00004090	0.00836754	4.0749	0.976017	1	ppp-1 encodes the C. elegans ortholog of the gamma subunit of translation initiation factor eIF2B, the guanine-nucleotide-exchange factor for translation initiation factor 2 (eIF2); loss of ppp-1 activity via RNAi in a wild-type background results in embryonic and larval lethality, as well as reduced brood sizes and adult sterility, while loss of ppp-1 activity in mutant backgrounds results in a …
	C15F1.5	WBGene00015796	0.661398	-0.0147501	0.178772	0.801817
art-1	C15F1.6	WBGene00000198	-0.0187676	6.34457	0.935415	1	a protein similar to synaptic glycoprotein SC2 from mammals.
sod-1	C15F1.7	WBGene00004930	-0.136543	7.40114	0.599446	1	sod-1 encodes the copper/zinc superoxide dismustase, an enzyme that is known to protect cells from oxidative damage; superoxide dismutase activity can be detected in worm extracts; sod-1 activity has been implicated in the increased life-span of dauer larvae where this enzyme demonstrates the highest activity compared to other life-stages as well as in the increased life span of age-1 mutants and…
	C15F1.8	WBGene00015797	0.39519	0.0311823	0.353134	0.956805
	C15H11.11	WBGene00007619	-0.23465	1.58544	0.431185	0.987122
gnrr-2	C15H11.2	WBGene00007614	-0.215021	4.933	0.318496	0.938433
nxf-1	C15H11.3	WBGene00003834	-0.272658	8.40174	0.301049	0.927772	nxf-1 encodes a homolog of human TAP protein, a member of the NXF family of shuttling transport receptors for nuclear export of mRNA; binds RNA directly and its function has been shown to be conserved with the NXF family.
dhs-22	C15H11.4	WBGene00000985	-0.0666324	6.66209	0.782695	1	dhs-22 encodes a short-chain dehydrogenase predicted to be mitochondrial.
set-31	C15H11.5	WBGene00007615	0.621232	2.16791	0.0204659	0.290648	set-31 encodes a protein with an N-terminal Chromo domain, and a C-terminal SET domain; SET-31 has no obvious non-nematode orthologs; set-31(ok1482) has no obvious mutant phenotype, and SET-31 has no obvious function in mass RNAi assays.
nxf-2	C15H11.6	WBGene00003835	0.264902	2.02988	0.316186	0.936307	nxf-2 encodes a predicted homolog of human TAP protein, a member of the NXF family of shuttling transport receptors for nuclear export of mRNA, and it affects embryonic viability.
pas-1	C15H11.7	WBGene00003922	0.128167	5.13039	0.560455	1	pas-1 encodes a type 6 alpha subunit of the 26S proteasome's 20S protease core particle (CP); PAS-1 is required for embryonic development and by homology, is predicted to comprise the outer rings of the proteasome and to play a role in selective degradation of ubiquitinated proteins during development; in vitro, PAS-1 interacts with VET-1, a coiled-coil domain-containing protein expressed in the …
rpoa-12	C15H11.8	WBGene00007616	-0.0778685	4.00465	0.805736	1
rrbs-1	C15H11.9	WBGene00007617	-0.192983	7.81923	0.471543	0.994531
nnt-1	C15H9.1	WBGene00003778	-0.675203	7.15987	0.0313892	0.363034	nnt-1 encodes a proton-pumping nicotinamide nucleotide transhydrogenase predicted to be mitochondrial.
	C15H9.11	WBGene00015805	-0.134222	5.75777	0.662132	1
	C15H9.2	WBGene00015798	-0.233467	1.44079	0.454061	0.991908
	C15H9.3	WBGene00015799	-0.205315	1.81697	0.458374	0.992827
	C15H9.4	WBGene00015800	-0.0340727	5.14037	0.868212	1
	C15H9.5	WBGene00015801	0.0409421	5.71937	0.841418	1
hsp-3	C15H9.6	WBGene00002007	0.0500141	8.21555	0.899798	1	hsp-3 encodes one of two C. elegans heat shock response 70 (hsp70) proteins homologous to mammalian grp78/BiP (glucose regulated protein 78/immunoglobulin heavy chain-binding protein, OMIM:138120); HSP-3 likely functions as a molecular chaperone, and is expressed constitutively (expression is not heat inducible) throughout development with greatest abundance during the L1 larval stage; hsp-3 tran…
flu-2	C15H9.7	WBGene00015802	-0.377204	5.09093	0.0765143	0.565343
prx-3	C15H9.8	WBGene00004193	0.119756	3.88548	0.547876	1	prx-3 is orthologous to the human gene PEROXISOMAL BIOGENESIS FACTOR 3 (PEX3; OMIM:603164), which when mutated leads to Zellweger syndrome of complementation group G.
	C15H9.9	WBGene00015803	0.0726261	7.13951	0.797972	1
gpa-11	C16A11.1	WBGene00001673	-0.0711292	3.68824	0.773049	1	gpa-11 encodes a member of the G protein alpha subunit family of heterotrimeric GTPases; it is expressed in ADL and ASH amphid neurons.
	C16A11.10	WBGene00185089	-0.0472281	0.838507	0.897086	1
	C16A11.2	WBGene00015815	-0.0521944	4.80944	0.795159	1
	C16A11.3	WBGene00015816	0.299496	2.62175	0.237519	0.872844
	C16A11.4	WBGene00015817	0.125207	4.54918	0.540851	1
	C16A11.5	WBGene00015818	0.937991	0.564604	0.0135695	0.238223
fbxc-44	C16A11.6	WBGene00015819	0.45598	1.60392	0.152126	0.753908
	C16A11.7	WBGene00015820	-0.470972	0.660056	0.221568	0.859801
fbxc-43	C16A11.9	WBGene00045297	-0.086703	1.01485	0.800205	1
	C16A3.1	WBGene00015806	0.106297	4.22987	0.676054	1	C16A3.1 is orthologous to the human gene SWI/SNF-related, matrix-associated, actin-dependent regulator of chromatin, subfamily A-like protein 1 (SMARCAL1); SMARCAL1 is involved in the remodeling of chromatin.
	C16A3.10	WBGene00015814	-0.605247	6.27318	0.00854166	0.178709	C16A3.10 encodes an ornithine transaminase orthologous to the human gene OAT (ornithine aminotransferase); the product of C16A3.10 is predicted to catalyze the conversion of ornithine to L-glutamate-5-semialdehyde in the process of arginine-to-proline conversion.
	C16A3.2	WBGene00015807	-0.0593414	3.30195	0.798335	1
let-716	C16A3.3	WBGene00002850	0.210866	6.62605	0.527068	1
	C16A3.4	WBGene00015809	-0.554171	8.76962	0.018057	0.273769
	C16A3.5	WBGene00015810	-0.0871863	8.41053	0.72616	1
	C16A3.6	WBGene00015811	-0.273261	9.34642	0.271399	0.901545
nfx-1	C16A3.7	WBGene00007048	0.161741	5.93507	0.600959	1
thoc-2	C16A3.8	WBGene00015813	-0.080975	6.25617	0.827341	1	thoc-2 encodes the C. elegans ortholog of mammalian THOC2 and S. cerevisiae Tho2, conserved subunits of the THO complex involved in mRNP biogenesis as part of transcription elongation, mRNA maturation, and export; in C. elegans, thoc-2 activity is required for progression through the meiotic and mitotic cell cycles and thus for normal fertility and organismal development.
rps-13	C16A3.9	WBGene00004482	-0.154923	10.6224	0.565912	1	rps-13 encodes a small ribosomal subunit S13 protein; by homology, RPS-13 is predicted to function in protein biosynthesis; in C. elegans, RPS-13 activity is required for embryonic and germline development.
lin-18	C16B8.1	WBGene00003007	-0.122355	5.10309	0.599007	1	lin-18 encodes a predicted receptor tyrosine kinase that is a member of the Ryk/Derailed family of tyrosine kinase-related receptors (OMIM:600524, mutations in humans are associated with cleft palate); in C. elegans, LIN-18 is required for establishing the polarity of the secondary vulval cell lineage produced by the P7.p vulval precursor cell; LIN-18 may be a receptor for Wnt-like signaling mole…
	C16B8.2	WBGene00015822	-0.0709771	1.7073	0.797976	1
	C16B8.3	WBGene00015823	-0.0197565	5.93732	0.956663	1
	C16B8.4	WBGene00015824	-0.130457	4.21193	0.523037	1
	C16C10.1	WBGene00007622	0.208742	3.20183	0.334011	0.942986
glod-4	C16C10.10	WBGene00006448	-0.215801	4.82347	0.403883	0.97959	glod-4 encodes a glyoxalase required for normal lifespan, orthologous to human GLOD4; GLOD-4 is expressed in the larval and adult pharynx, pharyngeal-intestinal valve, intestine, anal sphincter, seam cells, amphids, and neurons, and in the adult reproductive system; overexpression of GLOD-4 increases glyoxalase activity 200-fold, reduces oxidative stress markers, and extends lifespan, probably by…
har-1	C16C10.11	WBGene00007630	0.278356	6.35552	0.309727	0.931238
wht-3	C16C10.12	WBGene00007631	0.867919	0.254215	0.0374743	0.396423	wht-3 encodes an ATP-binding cassette (ABC) transporter; wht-3 activity is required for efficient RNA interference (RNAi) of a germline-expressed target, pop-1, as well as for normal pharyngeal and body morphology.
	C16C10.2	WBGene00007623	-0.0950486	4.9933	0.65592	1
hrde-1	C16C10.3	WBGene00007624	0.128451	3.77031	0.731661	1
	C16C10.4	WBGene00007625	0.284907	4.7983	0.335242	0.94451
rnf-121	C16C10.5	WBGene00007626	-0.0320147	5.17168	0.893645	1	rnf-121 encodes a RING finger E3 ubiquitin ligase; RNF-121 appears to function in the endoplasmic reticulum-associated degradation (ERAD) pathway downstream of PEK-1; RNF-121 exhibits E3 ubiquitin-protein ligase activity in vitro and in vivo regulates levels of the PAT-3 beta integrin subunit which is an RNF-121 substrate; RNF-121 may thus regulate cell adhesion through control of PAT-3 levels, c…
ccdc-55	C16C10.6	WBGene00007627	-0.10686	4.97692	0.689409	1	ccdc-55 encodes a conserved coiled-coil domain-containing protein that is related to the mammalian nuclear speckle splicing regulatory proteins 1 (NSrp1s); in C. elegans, CCDC-55 activity is required for early larval development and also for distal tip cell (DTC) migration; cell type-specific RNAi experiments suggest that CCDC-55 functions within the DTC to regulates its migration; genetic intera…
rnf-5	C16C10.7	WBGene00004381	-0.0348137	5.76371	0.893927	1	rnf-5 encodes a homolog of mammalian RNF5, an E3 ubiquitin ligase; in C. elegans, RNF-5 functions as a ubiquitin ligase that regulates activity of the UNC-95 LIM domain protein that is essential for proper formation of muscle attachment structures; RNF-5 is also required for distal tip cell migration (DTC) and genetic interactions suggest that RNF-5 functions at least partially in parallel with t…
	C16C10.8	WBGene00007628	-0.371947	7.27782	0.116498	0.679878
	C16C10.9	WBGene00007629	0.0823882	0.540799	0.850263	1
ceh-5	C16C2.1	WBGene00000430	0.490597	-0.0663657	0.369772	0.96498	ceh-5 encodes a homeodomain protein, similar to the human VENTRAL ANTERIOR HOMEO BOX 2 gene (VAX2; OMIM:604295); CEH-5 is dispensable for viability and gross morphology.
eat-16	C16C2.2	WBGene00001145	-0.139602	7.6924	0.563952	1	The eat-16 gene encodes an RGS protein that affects movement, pharyngeal pumping, egg laying, and synaptic transmission; it genetically interacts with the egl-30 and goa-1 signaling pathways, and is expressed in excitable cells and in the spermatheca.
ocrl-1	C16C2.3	WBGene00007620	-0.0410801	5.78779	0.844788	1	The C16C2.3 gene encodes an inositol-1,4,5-triphosphate 5-phosphatase homolog that is homologous to human OCRL.
	C16C2.4	WBGene00007621	0.0604071	5.46625	0.793917	1
	C16C8.11	WBGene00015849	0.203755	1.56649	0.480384	0.999097
	C16C8.12	WBGene00015850	0.0895114	0.178974	0.850469	1
	C16C8.14	WBGene00015852	0.187523	0.522192	0.62702	1	C16C8.14 encodes a Caenorhabditis-specific protein, with a central predicted coiled-coil and a C-terminal ubiqutin-like domain; C16C8.14 inhibits CEP-1- and HUS-1-dependent germline apoptosis, as do BMK-1, RAD-50, and RAD-51; C16C8.14 is paralogous to C16C8.4, C16C8.11, C16C8.12, C16C8.13, C16C8.15, C16C8.16, and F54D10.7.
	C16C8.16	WBGene00015853	0.354389	1.92503	0.175841	0.794705
skpo-2	C16C8.2	WBGene00015841	1.52929	0.173305	0.00130589	0.0613072
	C16C8.4	WBGene00015842	0.385932	1.17917	0.205785	0.838029
	C16C8.5	WBGene00015843	0.0263468	1.53418	0.958403	1
	C16D2.2	WBGene00195143	-0.0859766	1.66478	0.842324	1
npr-4	C16D6.2	WBGene00007635	-0.0901562	4.87559	0.651652	1
	C16D9.1	WBGene00015857	-0.0359448	4.88497	0.872627	1
rol-3	C16D9.2	WBGene00004395	0.115607	4.47291	0.679708	1	rol-3 was identified in screens for recessive mutations that affect body morphology; strong loss-of-function mutations in rol-3 result in early-to-mid larval lethality, while weaker mutations result in animals that are left-handed rollers at the adult stage only; lethal rol-3 mutations are suppressed by mutations in srl-1 and srl-2.
	C16D9.3	WBGene00015858	-0.55902	0.806429	0.0729332	0.552149
	C16D9.4	WBGene00015859	0.216263	3.27546	0.368626	0.96498
	C16D9.5	WBGene00015860	0.037884	2.26317	0.906234	1
	C16D9.6	WBGene00015861	-0.0574959	4.3324	0.771086	1
srt-25	C16D9.7	WBGene00015862	-0.226422	1.70979	0.497328	1
	C16D9.9	WBGene00015864	-1.00095	3.57844	0.000957333	0.0500089
	C16E9.1	WBGene00015865	-0.151688	5.07294	0.431487	0.987179
	C16E9.2	WBGene00015866	-0.197574	5.03782	0.306613	0.929519
inx-1	C16E9.4	WBGene00002123	-0.0345482	6.79665	0.897114	1	inx-1 encodes a predicted member of the innexin family; expressed in 4-6 anterior neurons.
ncs-7	C16H3.1	WBGene00015867	-0.0308349	1.43781	0.912781	1
lec-9	C16H3.2	WBGene00002272	-0.122639	7.61076	0.643376	1	lec-9 encodes a predicted lectin that affects embryonic viability.
	C16H3.3	WBGene00015868	-0.236898	6.13998	0.488652	1
str-63	C17B7.1	WBGene00006126	0.0590444	0.477822	0.913294	1
	C17B7.10	WBGene00015884	-0.454209	0.94734	0.192975	0.817531	C17B7.10 encodes a neprilysin; neprilysins are thermolysin-like zinc metallopeptidases, found on the outer surface of animal cells, that negatively regulate small signalling peptides (e.g., enkephalin, tachykinin, insulin, and natriuretic peptides) by cleaving them; C17B7.10 has no clear orthologs in other organisms.
fbxa-65	C17B7.11	WBGene00015885	-0.0878375	3.71151	0.722463	1	This gene encodes a protein containing an F-box, a motif predicted to mediate protein-protein interactions either with homologs of yeast Skp-1p or with other proteins; this gene's encoded protein also contains an FTH/DUF38 motif, which may also mediate protein-protein interaction.
	C17B7.2	WBGene00015876	-0.131587	1.46533	0.76722	1
	C17B7.4	WBGene00015878	-1.19126	1.12789	0.00291794	0.0995297
	C17C3.1	WBGene00015887	0.130781	4.51932	0.555178	1
	C17C3.15	WBGene00015896	0.168979	0.559802	0.711913	1
ins-12	C17C3.19	WBGene00002095	-1.2548	0.534943	0.0149013	0.250536	ins-12 encodes a predicted gamma-type insulin-like molecule that lacks a C peptide domain.
	C17C3.3	WBGene00015889	-0.685449	4.22044	0.00392865	0.117154
ins-11	C17C3.4	WBGene00002094	-0.301431	1.11009	0.573916	1	ins-11 encodes an insulin-like peptide of the insulin superfamily of proteins (OMIM:176730, 147440); INS-11 is one of 38 insulin-like peptides in C. elegans and is expressed in the labial sensory neurons, the nerve ring, and other neurons; loss of INS-11 function via RNA-mediated interference can result in animals that are smaller than wild type (Sma); in addition, ins-11 appears to play a role i…
dhhc-7	C17D12.1	WBGene00007637	0.327937	4.22404	0.301984	0.928803
unc-75	C17D12.2	WBGene00006807	-0.0142899	3.3259	0.986176	1	unc-75 encodes an RNA-binding protein with two N-terminal RNA recognition motifs (RRMs), a glutamine/asparagine-rich linker domain, and a third C-terminal RRM that is orthologous to the mammalian CELF/BrunoL proteins that control pre-mRNA splicing; UNC-75 is required for neuron-specific splicing of unc-32 mRNA; UNC-75 binds the unc-32 intron 7a in vitro; both UNC-75 and EXC-7 are required in para…
	C17D12.3	WBGene00007638	-0.702391	4.79976	0.00128165	0.0606981
spe-9	C17D12.6	WBGene00004963	0.379703	0.0989601	0.443302	0.989976	spe-9 encodes an EGF repeat-containing protein with a short intracellular domain; SPE-9 is required autonomously in sperm for fertilization, and by homology, likely mediates an adhesive or signaling event necessary for proper oocyte fertilization; spe-9 mRNA is detected solely in animals that are engaged in spermatogenesis; in spermatids, SPE-9 is found at or near the cell surface; following sper…
	C17D12.7	WBGene00007640	0.299979	2.79778	0.435525	0.987379
	C17E4.10	WBGene00007647	-0.26231	6.77317	0.256348	0.88818
	C17E4.11	WBGene00044236	-0.38784	4.12308	0.110046	0.665057
	C17E4.2	WBGene00007642	0.216044	4.82122	0.354789	0.957164
2016-03-03	C17E4.3	WBGene00007643	0.803162	1.66215	0.0221104	0.3003
pabp-2	C17E4.5	WBGene00003904	0.119137	6.30295	0.647967	1	pabp-2 encodes the C. elegans PABPN1 (polyadenylate-binding protein, nuclear 1) ortholog; by homology, PABP-2 is predicted to function as a poly(A)-binding protein involved in several aspects of pre-mRNA processing; large-scale RNAi screens indicate that pabp-2 activity is essential for embryonic and larval development, as well as normal rates of growth and locomotion; in humans, expansion of a p…
	C17E4.6	WBGene00007645	0.0206806	5.51273	0.957183	1
nkb-1	C17E4.9	WBGene00007646	0.0278011	8.91434	0.922835	1
nhr-156	C17E7.1	WBGene00015897	-0.270242	2.7921	0.228962	0.865558
	C17E7.12	WBGene00015905	1.48544	0.270281	0.0526935	0.469434
	C17E7.13	WBGene00015906	0.212629	0.605129	0.563676	1
	C17E7.4	WBGene00015899	1.4558	1.13057	0.022322	0.302068
nhr-157	C17E7.5	WBGene00015900	0.193433	3.72869	0.434292	0.987379
nhr-158	C17E7.6	WBGene00015901	-0.0287582	3.58544	0.907288	1
nhr-159	C17E7.7	WBGene00015902	0.522376	0.62815	0.145634	0.741573
nhr-124	C17E7.8	WBGene00003714	0.147868	1.43808	0.593327	1
	C17E7.9	WBGene00015903	1.15304	1.01289	0.0470716	0.445528
	C17F4.11	WBGene00044373	0.316578	0.0953747	0.404084	0.97959
fbxc-50	C17F4.5	WBGene00015912	1.20637	0.762536	0.0158357	0.256879	This gene encodes a protein containing an F-box, a motif predicted to mediate protein-protein interactions either with homologs of yeast Skp-1p or with other proteins.
gcy-19	C17F4.6	WBGene00001544	-0.118855	4.23157	0.753712	1	gcy-19 encodes a predicted transmembrane guanylyl cyclase; as loss of gcy-19 activity via RNA-mediated interference does not result in any abnormalities, the precise role of GCY-19 in C. elegans development and/or behavior is not yet known; by sequence similarity, however, GCY-19 can be predicted to function in chemosensory signal transduction.
	C17F4.7	WBGene00015913	-0.463482	7.50443	0.166659	0.7778
	C17F4.8	WBGene00015914	0.326451	1.5138	0.246599	0.879282
srz-68	C17F4.9	WBGene00023480	-1.04487	0.401548	0.0169464	0.265387
	C17G1.1	WBGene00007648	0.417356	-0.0449872	0.352741	0.956734
ugt-23	C17G1.3	WBGene00007650	-0.204274	6.08542	0.362343	0.960335
nra-3	C17G1.4	WBGene00007651	-0.0714534	5.7303	0.843413	1
	C17G1.5	WBGene00007652	-0.239555	4.41926	0.286669	0.917291
nas-37	C17G1.6	WBGene00003553	0.476079	-0.146937	0.352987	0.956798	nas-37 encodes a Astacin-class metalloprotease required for full ecdysis that is expressed in hypodermal cells 4 hours before each ecdysis; NAS-37 protein has an N-terminal signal sequence followed by an Astacin protease domain and three protein-binding domains (EGF-like, CUB, and thrombospondin); NAS-37 accumulates in anterior cuticle, being shed with it after ecdysis; nas-37 mutants fail to com…
cysl-1	C17G1.7	WBGene00007653	0.115097	6.24611	0.598736	1	cysl-1 encodes a homolog of sulfhydrylases/cysteine synthases; CYSL-1 functions in neurons to transduce signals from H2S (hydrogen sulfide), which accumulates during hypoxia, to the EGL-9 proline hydroxylase to regulate O2-dependent behavioral plasticity in C. elegans via neuronal activation of the HIF-1 hypoxia-inducible transcription factor.; specifically, CYSL-1 physically interacts with EGL-9…
tsp-21	C17G1.8	WBGene00023491	-0.0283695	3.94302	0.885651	1
	C17G10.1	WBGene00015915	0.0621498	4.45355	0.74334	1
	C17G10.2	WBGene00015916	0.197743	4.14264	0.369998	0.96498
cdc-14	C17G10.4	WBGene00000383	-0.231689	7.8235	0.418864	0.984809	cdc-14 encodes a dual-specificity phosphatase, homologous to Cdc14p in S. cerevisiae; cdc-14 regulates developmental cell cycle arrest during post-embryonic development; in regulating cell cycle arrest, CDC-14 appears to function via regulation of CKI-1 levels in the nucleus; CDC-14 is widely expressed and its localization is dynamic, localizing to the cytoplasm during the G1 phase of the cell cy…
lys-8	C17G10.5	WBGene00003097	0.0396596	7.47273	0.862326	1	lys-8 encodes a putative lysozyme required for normal longevity, probably because it prevents killing of C. elegans by bacteria infecting its gut; LYS-8 is expressed in intestine up to the terminal bulb of the pharynx, as well as in g1 and g2 pharyngeal gland cells; LYS-8 expression is induced by infection with Serratia marcescens, Pseudomonas aeruginosa, or (weakly) by Microbacterium nematophilu…
	C17G10.6	WBGene00015918	-0.660008	3.59619	0.00727056	0.165104
	C17G10.7	WBGene00015919	-1.21978	5.17235	3.38214e-07	0.000229678
dhs-6	C17G10.8	WBGene00000970	0.18842	5.3946	0.40552	0.979615	The dhs-6 locus is predicted to encode four transcripts derived from alternative splicing and alternative transcriptional initiation sites; the longest transcript is predicted to encode a member of the eukaryotic translation initiation factor family within its amino-terminal end, and is a member of both the SCP-2 sterol transfer family and short-chain dehydrogenase-reductase families within its c…
	C17G10.9	WBGene00015920	0.126459	6.72538	0.582211	1
	C17H1.3	WBGene00007656	-0.247891	-0.250052	0.617843	1
	C17H1.5	WBGene00007658	1.76184	-0.0781726	0.0167802	0.263984
	C17H1.7	WBGene00007660	0.5133	1.45221	0.172646	0.789199
	C17H11.1	WBGene00015921	0.0412999	3.37514	0.859043	1
	C17H11.2	WBGene00015922	-0.0254769	4.53134	0.920824	1
	C17H11.5	WBGene00015925	-0.0264379	0.112235	0.949898	1
	C17H11.6	WBGene00015926	-0.0649595	6.95157	0.85766	1
dyci-1	C17H12.1	WBGene00015927	0.136601	6.15358	0.547828	1	dyci-1 encodes a dynein intermediate chain; loss of dyci-1 activity via RNAi indicates that dyci-1 is essential during early embryogenesis for pronuclear migration and thus is required for embryonic development; RNAi experiments also indicate that dyci-1 is required for larval development, as well.
	C17H12.10	WBGene00015935	-0.0260358	4.52596	0.913679	1
	C17H12.11	WBGene00015936	-0.179372	3.19819	0.518554	1
	C17H12.12	WBGene00015937	0.27454	0.367287	0.5379	1
anat-1	C17H12.13	WBGene00015938	-0.25511	6.50356	0.276468	0.907051	anat-1 encodes a protein containing a C-terminal acetyltransferase domain and a protein kinase A phosphorylation site that is a member of the arylalkylamine N-acetyltransferases (AA-NAT) family, and the Gcn5-related N-acetyltransferases (GNAT) superfamily, of proteins; ANAT-1 shows similarity to enzymes involved in melatonin synthesis from serotonin; adult C. elegans exhibit daily fluctuation in …
vha-8	C17H12.14	WBGene00006917	0.0973909	8.93152	0.656904	1	vha-8 encodes an ortholog of subunit E of the cytoplasmic (V1) domain of vacuolar proton-translocating ATPase (V-ATPase); VHA-8 is a predicted cytosolic stator (stalk) component; VHA-8 is required for embryonic and larval viability, for ovulation, and for receptor-mediated endocytosis of yolk protein; VHA-8 is highly expressed in the cytoplasm of excretory canals throughout development, and in th…
	C17H12.2	WBGene00015928	0.151093	5.39051	0.435748	0.987379
	C17H12.3	WBGene00015929	-0.418911	0.0926712	0.258152	0.889681
	C17H12.4	WBGene00015930	-0.237515	4.27047	0.259589	0.89094
	C17H12.8	WBGene00015933	-0.616688	4.2217	0.0104662	0.201241
ceh-48	C17H12.9	WBGene00015934	-0.0575176	4.91041	0.773573	1	ceh-48 encodes a ONECUT class CUT homeobox protein with a single N-terminal cut domain; the cut domain may be a compact DNA-binding domain composed of alpha helices; CEH-48 is strongly affiliated with, and may be orthologous to, Drosophila ONECUT and mammalian HNF6 proteins; ceh-48 has no obvious function in mass RNAi assays.
	C18A11.1	WBGene00015947	-0.605971	5.70937	0.0243848	0.317066
	C18A11.2	WBGene00015948	-0.424212	4.82481	0.198914	0.825513
	C18A11.3	WBGene00015949	-0.0342275	3.16464	0.898462	1
dim-1	C18A11.7	WBGene00001000	0.100913	7.45569	0.671796	1	dim-1 encodes novel proteins containing three immunoglobulin-like repeats in the carboxy terminus; dim-1 was originally identified in screens for mutations that suppress locomotion defects caused by aberrant muscle assembly in animals carrying a missense mutation in unc-112, which encodes a pleckstrin homology domain-containing protein required for the early stages of muscle assembly; loss-of-fun…
	C18A3.1	WBGene00015939	0.263807	1.65716	0.372972	0.967888
	C18A3.10	WBGene00015946	-0.130463	1.92991	0.691955	1
	C18A3.2	WBGene00015940	-0.0658551	4.30418	0.753706	1
	C18A3.3	WBGene00015941	0.0455031	5.40112	0.835797	1
osta-2	C18A3.4	WBGene00015942	-0.0403335	5.89686	0.8557	1
tiar-1	C18A3.5	WBGene00015943	-0.0319859	7.20603	0.889899	1
rab-3	C18A3.6	WBGene00004267	-0.0553083	7.60288	0.804322	1	rab-3 encodes a rab3 homolog, a member of the Ras GTPase superfamily, and affects sensitivity to aldicarb and the distribution of synaptic vesicle populations and thereby affects synaptic transmission, track amplitude and speed of movement, chemotaxis to isoamyl alcohol, affects pharyngeal pump durations, and may only slightly affect male mating behavior; requires aex-3 for localization to synaps…
str-259	C18B10.10	WBGene00006285	0.47939	0.092229	0.220315	0.859379
	C18B10.6	WBGene00015963	-0.0445974	2.05822	0.891747	1
srh-125	C18B10.8	WBGene00005342	-0.589969	0.480127	0.104747	0.649614
seb-3	C18B12.2	WBGene00007664	-0.036875	5.7431	0.864468	1	C18B12.2 encodes a G-protein-coupled receptor (GPCR) that is a member of the secretin family (also known as family B or family 2) of GPCRs.
dsc-1	C18B12.3	WBGene00001096	-0.492499	1.88119	0.143883	0.735667
	C18B12.4	WBGene00007666	-0.357091	7.27858	0.128265	0.70547
fbxa-97	C18B12.5	WBGene00007667	-0.0564111	3.05942	0.828925	1
	C18B12.6	WBGene00007668	0.0914724	4.48625	0.689294	1
	C18B2.1	WBGene00015952	-0.0572782	1.0506	0.899001	1
	C18B2.2	WBGene00015953	-0.106878	2.4683	0.65381	1
	C18B2.3	WBGene00015954	0.101811	6.08339	0.664314	1
	C18B2.4	WBGene00015955	0.0413334	5.03131	0.855534	1
	C18B2.5	WBGene00015956	-0.312827	6.74673	0.460839	0.992827
del-9	C18B2.6	WBGene00015957	-0.32936	4.26611	0.145292	0.740335
glb-5	C18C4.1	WBGene00015964	-0.152049	1.94359	0.556094	1	glb-5 encodes, by alternative splicing, two isoforms of a globin; GLB-5 participates in oxygens (O2) sensing; glb-5 expression is induced by anoxia in a HIF-1 dependent manner, although glb-5 is also paradoxically upregulated in a hif-1 mutant background.
klc-2	C18C4.10	WBGene00002215	0.0318128	6.94596	0.89969	1	klc-2 encodes a kinesin light chain; klc-2 is required for transport and localization of synaptic vesicles to presynaptic terminals; in addition, klc-2 is required for normal translocation of the meiotic spindle to the oocyte cortex; KLC-2 physically interacts with UNC-116/kinesin heavy chain (KHC) and with UNC-16 and UNC-14, suggesting that it regulates vesicular transport by mediating the assoc…
cft-1	C18C4.2	WBGene00000477	-0.017555	4.3054	0.934308	1
ugt-48	C18C4.3	WBGene00015965	0.35313	2.50127	0.199405	0.826382
	C18C4.5	WBGene00015966	-0.0164888	5.26348	0.946229	1
glb-6	C18C4.9	WBGene00015969	-0.225031	4.18164	0.325295	0.942006	glb-6 encodes a novel globin-like protein; GLB-6 is expressed in neurons and glb-6 expression is downregulated in a daf-2(e1370) mutant background under normoxic conditions; biochemical characterization of GLB-6 indicates that CO, NO, and CN- do not bind to the heme in GLB-6 and that GLB-6 demonstrates a low redox potential and rapid, two-state autoxidation kinetics.
die-1	C18D1.1	WBGene00000995	0.0583535	5.39918	0.870943	1	die-1 encodes a C2H2 zinc finger protein containing four fingers, homologous to CG18265-PA in Drosophila; DIE-1 is autonomously required in the posterior dorsal hypodermis for intercalation, for morphogenesis in other embryonic tissues, and for normal postembryonic growth and vulval development.
	C18D1.2	WBGene00007669	-0.0621376	4.00545	0.861004	1
flp-4	C18D1.3	WBGene00001447	-0.106073	6.22013	0.67064	1
stg-1	C18D1.4	WBGene00007670	-0.248621	1.54077	0.32379	0.94078	stg-1 encodes, along with stg-2, one of two C. elegans TARPs (transmembrane AMPAR regulatory proteins); STG-1 is similar to mammalian voltage-dependent calcium channel gamma subunits that are known or suspected to prevent epilepsy in vivo (e.g., stargazin; MGI:1316660).
	C18D11.1	WBGene00007679	-0.109599	5.75351	0.641477	1
maa-1	C18D11.2	WBGene00007680	-0.205679	4.41636	0.31732	0.937696	maa-1 encodes a novel, transmembrane acyl-CoA-binding protein; maa-1 activity, together with that of rme-1, is required for normal rates of endosomal recycling and for proper endosomal shape and morphology; a rescuing MAA-1::GFP fusion protein is expressed in the hypodermis (excluding the seam cells) and the intestine, as well as in an area near the dorsal and ventral nerve cords; within the hypo…
	C18D11.3	WBGene00007681	0.710774	4.33838	0.0529954	0.470319
rsp-8	C18D11.4	WBGene00004705	0.200015	6.33309	0.415426	0.984175	rsp-8 encodes the C. elegans ortholog of the conserved Tra2beta splicing activator.
	C18D11.6	WBGene00007682	-0.107673	2.69051	0.816523	1
	C18D11.7	WBGene00044232	0.471094	0.571397	0.211674	0.844871
linc-14	C18D4.11	WBGene00195060	-0.0390323	3.07014	0.930303	1
fbxa-136	C18D4.2	WBGene00007672	-0.0881046	1.5074	0.752574	1
	C18D4.4	WBGene00007674	-0.375129	0.495872	0.430739	0.987122
	C18D4.6	WBGene00007675	0.0135549	3.71994	0.952403	1
	C18D4.8	WBGene00007677	-0.522368	3.26763	0.0891746	0.607041
swsn-2.2	C18E3.2	WBGene00015971	0.347369	4.48653	0.0922229	0.617391	swsn-2.2 encodes a homolog of Swp73/BAF60, a component of the SWI/SNF complex that is conserved from yeast to mammals and that is involved in chromatin remodeling; swsn-2.2 is probably required during mitosis of the T cells for asymmetric cell division.
	C18E3.3	WBGene00015972	0.280382	5.15999	0.183018	0.805221
	C18E3.4	WBGene00015973	0.0504051	0.569465	0.916702	1
	C18E3.5	WBGene00015974	0.249635	2.38166	0.378327	0.971003
cas-2	C18E3.6	WBGene00015975	0.297251	3.29309	0.204945	0.836527
ppw-1	C18E3.7	WBGene00004093	0.222494	4.22778	0.465134	0.992827	ppw-1 encodes a PAZ (PIWI/Argonaute/Zwille)/PIWI domain-containing protein that is a member of the Argonaute family of proteins; ppw-1 activity is required for efficient germline RNAi.
hop-1	C18E3.8	WBGene00001985	0.728167	0.834844	0.0416516	0.418242	hop-1 encodes one of three C. elegans presenilins (the other two presenilins are encoded by sel-12 and spe-4); originally identified on the basis of its sequence similarity to SEL-12 and the human PS1 and PS2 presenilins, HOP-1 has been shown to function redundantly with SEL-12 in embryonic, larval, and germline development and thus, to likely function by regulating LIN-12/GLP-1 signaling; in add…
	C18E3.9	WBGene00015976	-0.294365	3.30194	0.205623	0.838029
cal-2	C18E9.1	WBGene00000286	-0.407423	6.68315	0.118601	0.68466	cal-2 encodes a calmodulin homolog required for embryonic development or viability; CAL-2 is closely similar to its paralogs CAL-1, CAL-3, CAL-4 and CMD-1.
sftd-3	C18E9.10	WBGene00007690	0.0886409	4.06332	0.713745	1
ooc-5	C18E9.11	WBGene00003870	0.0717782	5.08541	0.747506	1	ooc-5 encodes a AAA+ ATPase that is related to the Torsin family of proteins; along with TOR-1 and TOR-2, OOC-5 comprises the three C. elegans orthologs of human Torsin 1A; during embryonic development, OOC-5 activity is essential and required for re-establishment of PAR protein asymmetry in the P1 cell of the two-cell embryo and for proper spindle orientation and embryonic cell polarity; OOC-5 i…
	C18E9.2	WBGene00007683	-0.144897	6.11652	0.524165	1
szy-20	C18E9.3	WBGene00004105	0.0382982	4.41017	0.9157	1	szy-20 encodes a conserved RNA binding protein; szy-20 functions to negatively regulate centrosome size, duplication, and microtubule-nucleating capacity by limiting the amount of centriolar and pericentriolar material, such as gamma-tubulin and ZYG-1, SPD-2, and SPD-5, at the centrosomes; SZY-20 also plays a role in cytokinesis, centrosome attachment to the nucleus, mitotic metaphase spindle len…
	C18E9.4	WBGene00007684	0.0381555	6.27364	0.900309	1	C18E9.4 encodes the C. elegans ortholog of the NDUFB3/B12 subunit of the mitochondrial NADH dehydrogenase (ubiquinone) complex (complex I).
	C18E9.5	WBGene00007685	-0.248303	3.94482	0.224145	0.862077
tomm-40	C18E9.6	WBGene00007686	0.350582	6.25166	0.140791	0.72808
	C18E9.7	WBGene00007687	0.71122	2.66049	0.0293534	0.350534
	C18E9.9	WBGene00007689	-0.141696	6.31549	0.646869	1
	C18F10.2	WBGene00015977	-0.20755	3.76289	0.399886	0.978407
srg-2	C18F10.5	WBGene00005160	0.309275	0.0555919	0.511806	1	srg-2 encodes a predicted seven transmembrane domain G protein-coupled chemosensory receptor; an SRG-2::GFP fusion protein is expressed exclusively in the cilia of ASK sensory neurons, which are believed to be involved in chemotaxis to lysine and sensory regulation of egg laying; localization of SRG-2 to ASK cilia does not appear to depend upon wild-type activity of either odr-4 or odr-8.
	C18F10.7	WBGene00015978	0.0722626	5.79076	0.818322	1
srg-7	C18F10.8	WBGene00005165	-0.116595	0.928299	0.7337	1
sax-7	C18F3.2	WBGene00004732	0.0259688	7.85301	0.941039	1	sax-7 encodes an ortholog of human L1CAM, and a paralog of lad-2; L1CAM is a member of the group of highly conserved transmembrane cell adhesion receptor molecules which belong to the immunuglobulin superfamily; SAX-7 is required for axon guidance, neurite outgrowth and maintenance of neuronal positioning through homophilic and heterophilic interactions; sax-7 also affects germline development, e…
nsy-7	C18F3.4	WBGene00044508	-0.317942	4.7942	0.117438	0.682426	nsy-7 encodes a protein with distant similarity to homeodomain transcription factors; during neuronal development, nsy-7 functions downstream of an initial embryonic signaling pathway involving unc-2, unc-36, and nsy-1, to coordinate the transition from initial establishment to subsequent stable specification (maintenance) of the AWC-ON cell fate; in regulating the AWC-ON fate, NSY-7 likely acts …
	C18G1.1	WBGene00015980	-0.135118	4.80323	0.569557	1
elt-7	C18G1.2	WBGene00015981	-0.360671	4.03081	0.0833636	0.587755	elt-7 encodes a GATA-type transcription factor; during embryonic development, ELT-7 functions together with ELT-2 in the endoderm/gut to regulate the transition from cell fate specification to differentiation; expression of ELT-7 is sufficient to induce gut-specific differentiation; an elt-7::gfp promoter fusion is expressed in the gut lineage beginning at the 2E-cell stage of gut development and…
pgl-3	C18G1.4	WBGene00003994	0.807341	1.42965	0.0384407	0.401893	pgl-3 encodes a novel protein that is a member of the PGL (P Granule Abnormality) family of C. elegans proteins that are associated with germline P granules; pgl-3 functions redundantly with pgl-1 in hermaphrodite germline development by controlling the extent of germline proliferation as well as gametogenesis and embryonic development; PGL-3 and PGL-1 interact in vitro and in vivo, suggesting th…
hil-4	C18G1.5	WBGene00001855	0.834484	2.96752	0.0500111	0.456423
	C18G1.6	WBGene00015984	-0.019095	2.27536	0.945378	1
	C18G1.7	WBGene00015985	-0.342182	0.750007	0.352523	0.956734
	C18G1.8	WBGene00015986	-0.267685	0.9644	0.373794	0.968035
	C18H2.1	WBGene00015988	0.569073	0.246411	0.116471	0.679878
	C18H2.2	WBGene00015989	-0.00935374	3.22193	0.977929	1
	C18H2.4	WBGene00015991	0.742366	-0.114468	0.107573	0.657051
	C18H7.1	WBGene00015993	-0.426614	8.04806	0.0591336	0.492568
	C18H7.10		-0.112583	0.646403	0.767411	1
	C18H7.11	WBGene00044457	0.597484	2.42385	0.169358	0.783105
	C18H7.13		-0.29608	3.30461	0.173854	0.790143
inx-18	C18H7.2	WBGene00002140	0.102415	4.36092	0.624517	1	inx-18 encodes a predicted member of the innexin family.
	C18H7.6	WBGene00015996	-0.563377	2.56574	0.0327592	0.368818
srt-59	C18H7.8	WBGene00015998	0.25194	-0.163932	0.593741	1
prmt-4	C18H7.9	WBGene00015999	-0.506952	0.266804	0.298798	0.924923
	C18H9.2		-0.125061	4.30982	0.632789	1
	C18H9.3	WBGene00016002	-0.0157308	5.32561	0.977902	1
	C18H9.5	WBGene00016003	-0.169616	2.49037	0.648076	1
	C18H9.6	WBGene00016004	0.47576	3.20259	0.0321512	0.365276
rpy-1	C18H9.7	WBGene00004507	0.0126216	5.7638	0.962885	1	rpy-1 is orthologous to the human gene 43KDA ACETYLCHOLINE RECEPTOR-ASSOCIATED PROTEIN (RAPSN; OMIM:601592), which when mutated leads to congenital myasthenic syndrome.
ift-74	C18H9.8	WBGene00016005	0.104738	3.08442	0.722434	1	ift-74 encodes a protein that interacts with the intraflagellar transport (IFT) component IFT-81; ift-74 along with ift-81 is involved in growth, chemotaxis, intraflagellar transport and the morphogenesis of cilia; ift-74 colocalizes with ift-81 in the ciliary transition zone; ift-74 binds ift-81 in protien binding assays; the physical interaction of ift-74 and ift-81 and their co-localization in…
fln-2	C23F12.1	WBGene00016006	-0.282379	8.63714	0.543068	1
	C23F12.4	WBGene00016009	-0.559627	5.26277	0.0106786	0.204274
	C23G10.10	WBGene00016016	1.0104	0.269589	0.00752505	0.168048
	C23G10.11	WBGene00016017	3.56455	2.81605	1.44349e-07	0.000129748
	C23G10.2	WBGene00016011	-0.123297	6.52616	0.65622	1
rps-3	C23G10.3	WBGene00004472	0.0783091	10.9826	0.796416	1	rps-3 encodes a small ribosomal subunit S3 protein that contains a KH RNA-binding domain and by homology,is predicted to function in protein biosynthesis; in C. elegans, RPS-3 activity is required for embryonic and germline development, as well as the overall health of the animal.
rpn-2	C23G10.4	WBGene00004459	0.05551	6.26056	0.890529	1	rpn-2 encodes a non-ATPase subunit of the 26S proteasome's 19S regulatory paritcle (RP) base subcomplex; RPN-2 is required for embryonic, larval, and germline development and by homology, is predicted to function in unfolding and recognition of protein substrates and/or recycling of ubiquitin moieties during protein degradation; RPN-2 is expressed sporadically at all stages of development in the …
	C23G10.5	WBGene00016012	0.0887232	3.13536	0.707249	1
	C23G10.6	WBGene00016013	1.90078	3.88885	0.000116154	0.0139947
	C23G10.7	WBGene00016014	0.0196777	5.2887	0.9246	1
	C23G10.8	WBGene00016015	0.0380002	6.19063	0.889071	1
egl-26	C23H3.1	WBGene00001193	-0.0234483	5.4317	0.922855	1	egl-26 encodes a protein that contains an H-box and an NC domain that is a member of the LRAT (lecithin retinol acyltransferase) subfamily of the NlpC/P60 superfamily of enzymes; egl-26 activity is required for fertility, egg laying, and vulval development, specifically the connection of the uterus to the vulva mediated by proper morphogenesis of vulF, the most dorsal vulval cell; EGL-26 is an ap…
	C23H3.2	WBGene00016018	0.250022	5.71647	0.218418	0.857149
	C23H3.3	WBGene00016019	-0.365405	5.08319	0.0764354	0.565054
sptl-1	C23H3.4	WBGene00016020	0.0189104	6.96405	0.931207	1	sptl-1 encodes a putative serine palmitoyltransferase required for normal embryonic and larval developement, locomotion, and speed of growth.
	C23H3.5	WBGene00016021	-0.121792	5.13781	0.55437	1
tre-5	C23H3.7	WBGene00006611	-1.21603	3.89431	5.06322e-05	0.00786032
	C23H3.9	WBGene00016022	-0.191003	5.15695	0.354241	0.957036
cab-1	C23H4.1	WBGene00000277	-0.244274	9.81102	0.526353	1	Novel protein which has a C-terminal motif weakly homologous to mouse NPDC-1 and is involved in synaptic regulation; it is expressed in various neurons including ventral cord and tail ganglion neurons; it physically interacts with AEX-3, which is a guanine nucleotide exchange factor for the Rab3 GTPase.
	C23H4.2	WBGene00007691	0.130322	1.62014	0.711957	1
	C23H4.3	WBGene00007692	-0.680162	3.12592	0.00263243	0.0929751
	C23H4.6	WBGene00007694	0.250765	2.11765	0.504577	1
	C23H4.7	WBGene00007695	-0.253483	3.91037	0.207882	0.841872
	C23H4.8	WBGene00044132	-0.0839296	2.488	0.777108	1
prmt-6	C23H5.1	WBGene00016023	-0.303167	4.18511	0.337276	0.945385
	C23H5.11	WBGene00044649	0.149754	0.482173	0.69454	1
glb-7	C23H5.2	WBGene00016024	0.157828	3.15762	0.481339	0.999097	glb-7 encodes a globin with no obvious function in mass RNAi assays.
xbx-4	C23H5.3	WBGene00016025	-0.0770889	1.27823	0.847893	1
che-6	C23H5.7	WBGene00000487	0.135324	1.15982	0.660613	1
	C23H5.8	WBGene00016027	-0.712304	3.63016	0.0154709	0.255116
flp-24	C24A1.1	WBGene00016028	-0.284884	8.07024	0.330681	0.942508
elf-1	C24A1.2	WBGene00016029	0.363977	1.14208	0.285506	0.916727
	C24A1.3	WBGene00016030	-0.0690249	4.77563	0.843661	1
	C24A11.1	WBGene00016040	-0.877459	2.59183	0.00177043	0.0738835
frm-4	C24A11.8	WBGene00001491	-0.28378	7.14942	0.217683	0.855359	frm-4 encodes a predicted transmembrane protein that contains an N-terminal FERM (Band 4.1-ezrin-radixin-moesin) domain; by homology, FRM-4 is predicted to function as a membrane-cytoskeleton linker protein that plays a role in cell adhesion, migration, or organization of cell surface structures; however, as loss of frm-4 activity via large-scale RNAi screens does not result in any obvious abnorm…
coq-1	C24A11.9	WBGene00000761	0.132453	5.57468	0.516907	1	coq-1 encodes a putative hexaprenyl pyrophosphate synthetase, orthologous to S. cerevisiae COQ1; COQ-1 is required for ubiquinone (coenzyme Q9) biosynthesis and for normally short lifespan; coq-1 mutants have slowed pharyngeal pumping, and eventually arrest as paralysed larvae before dying; coq-1(RNAi) animals have reduced levels of coenzyme Q9 and superoxide, and have abnormally long lifespans; …
	C24A3.1	WBGene00016032	-0.0860878	1.5354	0.825422	1
	C24A3.2	WBGene00016033	-0.069044	8.08494	0.820397	1
	C24A3.4	WBGene00016034	0.261289	3.45798	0.297289	0.923396
twk-18	C24A3.6	WBGene00006672	-0.0359372	7.08888	0.869202	1	twk-18 encodes one of 44 C. elegans TWK (two-P domain K+) potassium channel subunits that contain two pore-forming domains and four transmembrane domains; TWK-18 was originally defined by gain-of-function mutations that result in embryonic lethality at the two-fold stage, locomotion defects, longer than normal body length, abnormal egg-laying, and temperature-sensitive paralysis; as loss of TWK-1…
dop-6	C24A8.1	WBGene00016037	-0.0557422	4.72814	0.88258	1	dop-6 encodes an homolog of mammalian D2 or D3 dopamine receptors, and a paralog of DOP-2/-3; dop-6 is expressed in the nervous system; because of its paralogy, DOP-6 might act redundantly with DOP-2 to promote the basal slowing response to bacterial feeding, or it might account for the residual response to excess dopamine seen in triple dop-1/-2/-3 mutants; but dop-6 otherwise has no obvious fun…
pqn-15	C24A8.3	WBGene00004106	-0.276504	4.05094	0.5757	1	The protein product of this gene is predicted to contain a glutamine/asparagine (Q/N)-rich ('prion') domain, by the algorithm of Michelitsch and Weissman (as of the WS77 release of WormBase, i.e., in wormpep77).
cst-2	C24A8.4	WBGene00016038	-0.0935591	6.15468	0.770795	1	cst-2 encodes a protein kinase that is the C. elegans ortholog of the MST (mammalian Ste20-like) kinases and Drosophila Hippo; CST-2 appears to play a role in the responses to oxidative stress and determination of adult lifespan; in regulating stress response and lifespan, CST-2 functions upstream of the DAF-16/FOXO transcription factor; CST-2 physically interacts with RSF-1, the C. elegans homol…
	C24A8.6	WBGene00044004	-0.0746432	4.69412	0.838382	1
	C24B5.1	WBGene00016044	-0.269351	5.48121	0.213855	0.848602
spas-1	C24B5.2	WBGene00016045	0.152661	4.45798	0.475729	0.99599	spas-1 encodes, by alternative splicing, two isoforms of an ortholog of human SPAS that, like its ortholog, has a AAA domain and severs microtubles; SPAS-1 is required for normally rapid growth, fully normal fertility and oogenesis, and inhibition of vulval development; SPAS-1 is expressed throughout the body (e.g., in intestine, gonad, and vulva), with its subcellular localization matching perin…
ptr-1	C24B5.3	WBGene00004216	0.817303	1.90913	0.0180852	0.273769	ptr-1 encodes an ortholog of Drosophila and human PTCHD3, which defines one of seven paralogous families of sterol sensing domain (SSD) proteins; individually, PTR-1 is weakly required for normal molting from L4 to adult stages; however, PTR-1, in conjunction with either PTR-16 alone or with PTR-6 and PTR-10, is strongly required for both molting and viability, with double ptr-1/-16 or triple ptr…
	C24B5.4	WBGene00016046	-0.263615	3.45657	0.323086	0.940446
srg-62	C24B9.12	WBGene00005219	0.519561	0.00765003	0.207777	0.841872
	C24B9.3	WBGene00016048	-0.361975	6.5768	0.213834	0.848602
srt-28	C24B9.4	WBGene00016049	0.708583	0.756519	0.0888798	0.607041
dod-3	C24B9.9	WBGene00016052	-0.372446	6.87259	0.287416	0.9185
	C24D10.4	WBGene00016055	0.0913882	3.88215	0.675388	1
	C24D10.5	WBGene00016056	0.754995	0.57262	0.0580308	0.487341
	C24D10.6	WBGene00016057	0.0391362	4.20069	0.868707	1
tram-1	C24F3.1	WBGene00007696	0.044724	6.64682	0.852093	1	tram-1 encodes the C. elegans ortholog of translocating chain-associated membrane protein 1; by homology, TRAM-1 is predicted to function in translocation of protein across the endoplasmic reticulum membrane; TRAM-1 localizes to the rough endoplasmic reticulum (ER) as well as to post-ER compartments such as the ciliary base.
	C24F3.2	WBGene00007697	0.403745	1.77461	0.136329	0.722256
qns-1	C24F3.4	WBGene00007698	0.0725967	5.50813	0.745599	1	qns-1 encodes an NAD+ synthase orthologous to human NAD synthetase 1 (HGNC:NADSYN1); by homology, QNS-1 is predicted to catalyze the final step in NAD+ synthesis; loss of qns-1 activity via RNAi results in reduced NAD+ levels and shortened adult lifespan.
col-124	C24F3.6	WBGene00000698	1.55805	1.69577	0.000548323	0.0367682
syp-2	C24G6.1	WBGene00006376	0.408846	2.0266	0.103519	0.646023	syp-2 encodes a coiled-coil protein; during meiosis, syp-2 activity is required for the normal progression of chromosome organization in the nucleus, for maintaining stable pairing between homologous chromosomes subsequent to initial pairing, and for productive crossover events and chiasmata formation; SYP-2 localizes to the region between paired homologous chromosomes during pachytene and disapp…
	C24G6.2	WBGene00016059	0.0718575	6.20346	0.746389	1
mms-19	C24G6.3	WBGene00016060	-0.0210668	5.24235	0.923301	1
nhr-47	C24G6.4	WBGene00003637	-0.0817785	5.40909	0.696881	1	nhr-47 is predicted to encode a nuclear hormone receptor (NHR); gene expression of nhr-47 appears to be induced upon exposure of worm cultures to estradiol.
hpo-15	C24G6.6	WBGene00016061	-1.14067	7.43805	2.33736e-06	0.000895389
grl-1	C24G6.7	WBGene00001710	0.053595	0.10737	0.955368	1	grl-1 encodes a hedgehog-like protein, with an N-terminal signal sequence, a central proline-rich region, and a C-terminal Ground-like (Grl) domain; GRL-1 is expressed in intestine, neurons, and larval arcade cells; the Grl domain is predicted to form a cysteine-crosslinked protein involved in intercellular signalling, and it has subtle similarity to the N-terminal Hedge domain of HEDGEHOG protei…
	C24G6.8	WBGene00016062	-0.105454	6.40048	0.663157	1
acd-1	C24G7.2	WBGene00016064	-0.24389	1.1684	0.48329	0.999648
acd-2	C24G7.4	WBGene00016066	0.450354	2.38343	0.237777	0.872844
	C24H10.1	WBGene00016067	-0.141718	3.99591	0.619759	1	C24H10.1 encodes a claudin homolog that may be required for normal cohesion of apical junctions in epithelia; C24H10.1 is worm-specific, with obvious homologs only in C. elegans; C24H10.1 has no obvious function in mass RNAi assays; claudins are integral membrane proteins with four transmembrane sequences that are found in mammalian tight junctions (TJs), induce TJs when transgenically expressed …
	C24H10.2	WBGene00016068	-0.196993	4.16501	0.334231	0.943043
	C24H10.3	WBGene00016069	0.287056	-0.236535	0.607976	1
cal-5	C24H10.5	WBGene00006861	0.153723	6.37252	0.490839	1	uvt-2 encodes a protein that contains four EF-hand calcium binding motifs with similarity to human calmodulin; mRNA weakly expressed in L1 through L4 larval stages and in the adult hermaphrodite.
tbx-38	C24H11.3	WBGene00006557	1.149	-0.288955	0.222981	0.860277	tbx-38 encodes a T box transcription factor; during embryonic development, tbx-38 functions redundantly with tbx-37 to effect Notch-mediated pharyngeal mesoderm induction in descendants of the ABa blastomere; in addition, tbx-38 and tbx-37 are required for proper cell fate specification of other ABa descendants, such as those that give rise to hypodermal tissue; TBX-38 expression appears to be li…
	C24H11.5	WBGene00007702	-0.271549	2.92811	0.289049	0.920398
immp-1	C24H11.6	WBGene00007021	-0.0855101	3.44671	0.793537	1
gbf-1	C24H11.7	WBGene00007703	-0.0443564	6.1669	0.946319	1
twk-39	C24H11.8	WBGene00006690	0.0650901	1.59598	0.930334	1
mdt-21	C24H11.9	WBGene00007704	0.0359402	3.80681	0.872571	1
	C24H12.1	WBGene00016071	0.483289	1.46658	0.111208	0.667515	This gene encodes a protein containing an F-box, a motif predicted to mediate protein-protein interactions either with homologs of yeast Skp-1p or with other proteins; its encoded protein also contains a Pfam-B45 motif of presently unknown function.
	C24H12.11	WBGene00016080	0.645243	0.736691	0.137077	0.723553
	C24H12.2	WBGene00016072	0.478502	0.184876	0.408494	0.981016
	C24H12.4	WBGene00016073	-0.300044	7.89961	0.36947	0.96498	C24H12.4 encodes a DEAD-box helicase; loss of C24H12.4 activity via RNAi indicates that C24H12.4 activity is required for larval development.
	C24H12.5	WBGene00016074	0.679908	2.22982	0.0164968	0.262193
	C25A1.1	WBGene00007705	-0.00545043	4.46474	0.979448	1
dao-5	C25A1.10	WBGene00000931	-0.0186653	6.84099	0.970637	1	dao-5 encodes a predicted nucleolar phosphoprotein related to Saccharomyces cerevisiae SRP40 and the vertebrate Nopp140 proteins that may play a role in rRNA gene transcription and nucleolar structural organization; dao-5 expression is negatively regulated by the DAF-2/insulin-like receptor and positively regulated by the DAF-16/fork-head transcription factor, suggesting that dao-5 may be involve…
aha-1	C25A1.11	WBGene00000095	-0.213334	6.01334	0.303155	0.929455	aha-1 encodes an ortholog of human aryl-hydrocarbon receptor nuclear translocator; AHA-1 interacts with AHR-1 and HIF-1 in vitro, requires HIF-1 for proper localization, and is expressed ubiquitously; AHA-1 also physically interacts with CKY-1, and when co-expressed in vitro, an AHA-1/CKY-1 complex exhibits sequence-specific DNA binding; when co-expressed in cultured cells, the AHA-1/CKY-1 comple…
lid-1	C25A1.12	WBGene00007711	-0.0725288	4.87661	0.759457	1
mrpl-34	C25A1.13	WBGene00007712	-0.0933558	3.90776	0.69618	1
fkh-10	C25A1.2	WBGene00001442	0.111666	2.34075	0.65172	1	fkh-10 encodes one of 15 forkhead transcriptional regulators encoded by the C. elegans genome; by homology, FKH-10 is predicted to function as a transcription factor that regulates gene expression during development; however, as loss of fkh-10 activity via RNA-mediated interference (RNAi) does not result in any obvious abnormalities, the precise role of FKH-10 in C. elegans development and/or beh…
tag-72	C25A1.3	WBGene00006447	0.279064	2.56186	0.249878	0.882756
	C25A1.4	WBGene00007706	0.319241	6.44768	0.162288	0.770946
	C25A1.5	WBGene00007707	-0.0786427	7.13119	0.757305	1
nola-3	C25A1.6	WBGene00007708	-0.357781	0.996571	0.261779	0.893733
iars-2	C25A1.7	WBGene00002153	-0.213265	5.28592	0.407553	0.980178	iars-2 encodes a predicted mitochondrial isoleucyl-tRNA synthetase (IleRS), a class I aminoacyl-tRNA synthetase that catalyzes the attachment of isoleucine to its cognate tRNA and is thus required for protein biosynthesis; loss of iars-2 activity via RNA-mediated interference (RNAi) in the hypersensitive rrf-3 strain results in thin animals who grow at slower rates than wild type, indicating that…
clec-87	C25A1.8	WBGene00007709	1.56763	5.47197	0.0117649	0.219436	clec-87 encodes a C-type lectin, paralogous to CLEC-88, C25B8.4, F26D10.12, and ZK858.3; CLEC-87 has a single chondroitin attachment site verified by mass spectrometry; clec-87 expression is upregulated in response to pathogen infection.
rsa-1	C25A1.9	WBGene00007710	0.999752	1.35708	0.0272686	0.335408	rsa-1 encodes a protein phosphatase 2A (PP2A) regulatory subunit of the B'' class; RSA-1 is required for localization of C. elegans PP2A to centrosomes and for mitotic spindle assembly; RSA-1 physically interacts with the LET-92 PP2A catalytic subunit and the PAA-1 PP2A structural subunit; centrosomal levels of PAA-1 are decreased in rsa-1 mutant animals; RSA-1 localizes to centrosomes.
	C25A11.1	WBGene00016086	0.716949	0.528612	0.0511669	0.461669
	C25A11.2	WBGene00016087	0.0438674	3.94276	0.836778	1
ajm-1	C25A11.4	WBGene00000100	-0.246823	7.82905	0.607811	1	ajm-1 encodes a member of the apical junction molecule class that is required for correct elongation of the C. elegans embryo; AJM-1 contains a coiled-coil motif; AJM-1 binds DLG-1 in vitro, in yeast two-hybrid assays, and in vivo; AJM-1 is mislocalized in a dlg-1(RNAi) background; LET-413 is required for rapid confinement of DLG-1 and AJM-1 to a narrow apical region in C. elegans epithelia; CLC-…
	C25A6.1	WBGene00016081	0.125491	3.40368	0.638174	1
cht-3	C25A8.4	WBGene00016084	1.14318	-0.26118	0.0468254	0.444737
	C25A8.5	WBGene00016085	-0.68928	0.381742	0.042935	0.425082
kqt-1	C25B8.1	WBGene00002233	-0.0407279	4.20912	0.844616	1	kqt-1 encodes one of three C. elegans KCNQ-like potassium channel subunits that, with respect to humans, is most similar to the KCNQ2-5 subfamily of channel proteins; although loss of KQT-1 activity via large-scale RNAi screens results in no obvious abnormalities, KQT-1 likely functions to regulate cellular excitability as expression of KQT-1 in Xenopus oocytes can produce K+ channel currents tha…
cpr-6	C25B8.3	WBGene00000786	-0.614634	8.50516	0.021222	0.295464
clec-266	C25B8.4	WBGene00016088	1.80152	3.88401	0.00784435	0.170372
aexr-1	C25B8.5	WBGene00016089	0.0338809	2.58034	0.905727	1
nhr-120	C25B8.6	WBGene00003710	-0.434156	6.82292	0.0454991	0.437987
aexr-2	C25B8.7	WBGene00016090	-0.0485016	1.50247	0.859119	1
	C25B8.8	WBGene00044297	-0.204268	2.58003	0.450287	0.991555
	C25D7.10	WBGene00007720	-0.142768	4.29441	0.517339	1
	C25D7.13		-0.473157	1.67464	0.125203	0.697734
	C25D7.15	WBGene00007722	-0.138112	3.65462	0.594606	1
sdc-3	C25D7.3	WBGene00004747	-0.167957	5.16833	0.713364	1	sdc-3 encodes a protein that contains two mutationally separable domains: a zinc finger motif required for dosage compensation and a myosin- like putative ATP- binding region required for her-1 regulation of sex determination; SDC-3 activates dosage compensation by directing the dosage compensation protein complex to the hermaphrodite X chromosomes, and is functionally redundant with SDC-2 with r…
fbxa-82	C25D7.4	WBGene00007716	-0.00565937	2.26496	1	1	This gene encodes a protein containing an F-box, a motif predicted to mediate protein-protein interactions either with homologs of yeast Skp-1p or with other proteins; this gene's encoded protein also contains an FTH/DUF38 motif, which may also mediate protein-protein interaction.
	C25D7.5	WBGene00007717	0.680302	1.82278	0.0341783	0.376289
mcm-3	C25D7.6	WBGene00003155	0.73096	5.15541	0.00300071	0.100743	mcm-3 encodes a member of the MCM2/3/5 family with similarity to human DNA replication licensing factor, MCM3, and affects embryonic viability.
rap-2	C25D7.7	WBGene00004308	-0.150832	6.05106	0.484533	0.999648	rap-2 encodes a Ras-related GTPase that is most similar to the RAP2 members of the Ras GTPase superfamily; by homology, RAP-2 is predicted to function as a membrane-localized GTPase that likely plays a role in signal transduction; as animals homozygous for a rap-2 deletion mutation show no obvious abnormalities, the precise role of RAP-2 in C. elegans development and/or behavior is not yet known.
otub-1	C25D7.8	WBGene00007718	-0.0483676	6.23403	0.821997	1
	C25E10.10	WBGene00016099	0.0243368	2.8997	0.9424	1	C25E10.10 encodes a putative secreted TIL-domain protease inhibitor paralogous to SWM-1, ISL-1, and the products of 11 other C. elegans genes; C25E10.10 and its relatives are collectively similar to other TIL-domain protease inhibitors from nematodes, insects, and vertebrates; C25E10.10 has no obvious function in mass RNAi assays.
	C25E10.11	WBGene00016100	-0.341208	3.01386	0.169865	0.783668
	C25E10.12	WBGene00016101	-0.174783	5.44234	0.45003	0.991555	C25E10.12 encodes one of three C. elegans metallophoshopesterase that are related to human 239FB, which is encoded by a gene in the 11p13-p14 chromosomal region associated with various tumors and WAGR (Wilms' tumor, aniridia, genitourinary anomalies, and mental retardation) syndrome; large-scale expression studies suggest that C25E10.12 is expressed in a number of different tissues including the …
	C25E10.13	WBGene00023431	-0.326074	1.83626	0.425905	0.985751
cyp-33B1	C25E10.2	WBGene00016092	-0.109049	0.146025	0.74813	1
srsx-34	C25E10.3	WBGene00016093	-0.0917948	4.60549	0.762901	1
	C25E10.4	WBGene00016094	-0.146855	2.65952	0.64272	1
	C25E10.5	WBGene00016095	0.329706	4.34487	0.139417	0.727227
	C25E10.7	WBGene00016096	-0.115096	2.83418	0.728847	1	C25E10.7 encodes a putative secreted TIL-domain protease inhibitor paralogous to SWM-1, ISL-1, and the products of 11 other C. elegans genes; C25E10.7 and its relatives are collectively similar to other TIL-domain protease inhibitors from nematodes, insects, and vertebrates; C25E10.7 has no obvious function in mass RNAi assays.
	C25E10.8	WBGene00016097	0.090182	3.93262	0.791521	1	C25E10.8 encodes a putative secreted TIL-domain protease inhibitor paralogous to SWM-1, ISL-1, and the products of 11 other C. elegans genes; C25E10.8 and its relatives are collectively similar to other TIL-domain protease inhibitors from nematodes, insects, and vertebrates; despite both swm-1 and C25E10.8 being mutated by the swm-1(ok1193) deletion, transgenic rescue of swm-1(ok1193) by SWM-1 al…
swm-1	C25E10.9	WBGene00023417	-0.64381	2.99011	0.009732	0.192518	swm-1 encodes a putative secreted TIL-domain protease inhibitor that, in males, inhibits unpolarized round spermatids from remodelling themselves into motile spermatozoa until their transfer to a hermaphrodite; SWM-1 is also required for efficient sperm transfer, and thus for male fertility; SWM-1 is biologically active from spermatogenesis in L4 larvae onward into adulthood, and functions non-au…
	C25F6.1	WBGene00016102	-0.00445266	3.75922	0.983236	1
dlg-1	C25F6.2	WBGene00001006	0.0657155	7.97371	0.8598	1	dlg-1 encodes a MAGUK protein, orthologous to Drosophila Discs large; DLG-1 is physically located at apical adherens junctions in all epithelia and is required for organization of the embryonic gut epithelium into a coherent tube.
dpyd-1	C25F6.3	WBGene00016103	-0.425283	7.41991	0.180846	0.803848	dpyd-1 encodes the C. elegans ortholog of human DihydroPYrimidine Dehydrogenase (DPYD), which when mutated leads to thymine-uraciluria (OMIM:274270); DPYD-1 is the first and rate-limiting enzyme for uracil and thymine metabolism to 5,6-dihydrouracil and 5,6-dihydrothymine, respectively, and in humans, functions in metabolism of the anti-cancer pyrimidine antagonist 5-fluorouracil (5-FU); in C. el…
ddr-1	C25F6.4	WBGene00016104	-0.0977057	3.66021	0.781647	1	The C25F6.4 gene encodes a protein tyrosine kinase homolog that is also homologous to human RS1.
	C25F6.7	WBGene00016106	0.434588	1.76627	0.323555	0.940459
srw-85	C25F9.1	WBGene00005832	-0.0288148	5.96181	0.914243	1
	C25F9.10	WBGene00044291	-0.47748	3.47949	0.0760758	0.564336
	C25F9.11	WBGene00045411	-0.118333	7.68446	0.72743	1
	C25F9.12	WBGene00045412	-0.606816	5.65566	0.119634	0.687357
	C25F9.14	WBGene00045461	-0.499614	4.21195	0.0452953	0.437068
	C25F9.15	WBGene00050967	-0.531559	1.70247	0.107057	0.654702
	C25F9.16	WBGene00194803	-0.259472	1.6955	0.493781	1
	C25F9.2	WBGene00007723	0.0258003	0.977246	0.973559	1
	C25F9.4	WBGene00007724	0.229304	1.98362	0.579747	1
	C25F9.5	WBGene00007725	-0.239994	4.17733	0.277862	0.907295
	C25F9.6	WBGene00007726	-0.179554	2.60611	0.640157	1
srw-86	C25F9.7	WBGene00005833	-0.279839	5.94572	0.429371	0.986765
	C25F9.9	WBGene00007728	0.112611	1.30406	0.76416	1
clec-185	C25G4.1	WBGene00007729	0.362118	1.09795	0.233194	0.870012
igdb-2	C25G4.10	WBGene00007736	-0.0966886	6.86896	0.664924	1
	C25G4.2	WBGene00007730	-0.165298	8.2098	0.515516	1
	C25G4.3	WBGene00007731	-0.0443618	4.09487	0.860202	1
spe-44	C25G4.4	WBGene00007732	0.118857	0.311194	0.774239	1	spe-44 encodes a SAND (for Sp100, Aire, NucP41/75, DEAF-1) domain-containing protein that is one of four C. elegans proteins related to the mammalian glucocorticoid modulatory element-binding proteins GMEB-1 and GMEB-2; SPE-44 is one of the earliest markers of sperm fate and its activity is essential for regulation of sperm-specific genes during spermatogenesis; microarray analyses indicate the S…
dpy-26	C25G4.5	WBGene00001085	0.0778203	6.1525	0.797865	1	dpy-26 encodes a novel, acidic protein that is highly conserved in other Caenorhabditis species; during development, dpy-26 activity is required for both dosage compensation and meiotic chromosome segregation; DPY-26 localizes to all meiotic chromosomes in the germline and to the hermaphrodite X chromosomes in somatic cells; SDC-1, SDC-2, and SDC-3 proteins form a complex and these three proteins…
	C25G4.7	WBGene00007734	-0.124678	0.106414	0.730309	1
	C25G6.1	WBGene00016107	0.210139	1.92345	0.434601	0.987379
tsp-9	C25G6.2	WBGene00006635	-0.114368	5.38921	0.63745	1
	C25G6.3	WBGene00016108	-0.428844	4.18299	0.237918	0.872844
	C25G6.4	WBGene00016109	-0.31342	3.68873	0.225413	0.863425
npr-11	C25G6.5	WBGene00016110	0.037903	1.96184	0.876682	1
	C25H3.1	WBGene00016111	0.705676	3.96482	0.000544435	0.0367682
	C25H3.10	WBGene00016119	0.0865283	7.16319	0.745596	1
	C25H3.11	WBGene00016120	0.404778	3.79654	0.368202	0.96498
	C25H3.12	WBGene00016121	-0.024197	4.76394	0.912013	1
	C25H3.14	WBGene00016123	-0.184878	2.85883	0.478545	0.997934
	C25H3.17	WBGene00194642	0.0595138	2.01134	0.872147	1
	C25H3.18	WBGene00194836	-0.35742	4.92123	0.355127	0.957164
	C25H3.3	WBGene00016112	0.0466681	3.33752	0.837717	1
	C25H3.4	WBGene00016113	0.0803089	4.29922	0.694644	1
flp-27	C25H3.5	WBGene00016114	-0.465465	6.79386	0.108136	0.658336
mdt-26	C25H3.6	WBGene00016115	0.0230676	6.76882	0.92956	1
	C25H3.7	WBGene00016116	-0.0356058	6.38413	0.875787	1
	C25H3.8	WBGene00016117	0.296124	6.30907	0.375061	0.968761
	C25H3.9	WBGene00016118	0.0393219	8.1246	0.885962	1	C25H3.9 encodes the C. elegans ortholog of the NDUFB5/SGDH subunit of the mitochondrial NADH dehydrogenase (ubiquinone) complex (complex I).
dnc-4	C26B2.1	WBGene00016124	0.00654396	4.08247	0.977577	1	dnc-4 encodes the C. elegans ortholog of the dynactin p62/DNTN4 subunit; dnc-4 is an essential gene required for embryonic development and pronuclear migration; dnc-4 is also required for normal mitochondrial morphology; DNC-4 is part of the multisubunit dynactin complex in vivo.
	C26B2.2	WBGene00016125	0.145193	0.270843	0.724651	1
nhr-31	C26B2.3	WBGene00003625	0.0225747	6.97637	0.92051	1	nhr-31 encodes one of over 200 C. elegans nuclear receptors; nhr-31 activity is required for proper growth, development, and function of the excretory cell; in regulating excretory cell development, NHR-31 appears to function by controlling the expression of genes encoding subunits of the vacuolar ATPase; an nhr-31::gfp promoter fusion is expressed at high levels in the excretory cell beginning a…
nhr-258	C26B2.4	WBGene00016126	-0.128038	2.67759	0.607835	1
elpc-4	C26B2.6	WBGene00016128	-0.408759	6.50215	0.0556829	0.478655
	C26B2.7	WBGene00016129	0.202614	3.17459	0.522689	1
	C26B9.1	WBGene00016131	-0.039488	4.28661	0.880031	1
	C26B9.3	WBGene00016133	-0.0835344	1.83004	0.773227	1
	C26B9.5	WBGene00016134	-0.179161	5.5957	0.381929	0.973571
	C26B9.6	WBGene00016135	-0.514611	3.83437	0.0186688	0.280314
pbrm-1	C26C6.1	WBGene00007042	-0.0196716	7.1896	0.961978	1	pbrm-1 encodes an ortholog of human polybromo 1 (OMIM:606083) and Saccharomyces cerevisiae RSC1 and RSC2; by homology, PBRM-1 is predicted to function in chromatin remodeling and transcriptional regulation; pbrm-1 genetically interacts with two or more components of the EGF/RAS signaling pathway, and is required for such signaling in vulval development; pbrm-1 also interacts genetically with vab-…
	C26C6.10	WBGene00077553	0.0340979	-0.122228	1	1
goa-1	C26C6.2	WBGene00001648	-0.0399977	8.65647	0.878991	1	goa-1 encodes an ortholog of the heterotrimeric G protein alpha subunit Go (Go/Gi class); GOA-1 activity is required for regulation of a number of behaviors, including locomotion, egg-laying, male mating, and olfactory-mediated behaviors; GOA-1 activity is also required for asymmetric cell division in the early embryo; goa-1 genetically interacts with the egl-30 pathway, and is expressed in all n…
nas-36	C26C6.3	WBGene00003552	0.350773	1.36171	0.232369	0.869257	nas-36 encodes an astacin-like protease; nas-36 activity is required for molting; a nas-36::gfp reporter is expressed in hypodermal cells.
dcp-66	C26C6.5	WBGene00000938	-0.373653	6.61865	0.256963	0.888593	dcp-66 encodes an ortholog of the NuRD component p66, and is required for excretory cell differentiation and vulval development; DCP-66 is predicted, by orthology, to be a member of the transcriptionally inhibitory nucleosomal remodelling and deacetylase (NuRD) complex; DCP-66 binds the Ex-1 pgp-12 promoter element both in vivo and in vitro, is expressed in excretory cells from embryos through ad…
glb-8	C26C6.7	WBGene00007741	0.108343	3.33201	0.661993	1	glb-8 encodes a globin with no obvious function in mass RNAi assays; glb-8 expression is induced by anoxia in a HIF-1 dependent manner, although it is also paradoxically upregulated in a hif-1 mutant background; glb-8 expression is downregulated in a daf-2(e1370) mutant background under normoxic conditions; glb-8 expression is lower in L3 larvae than in young adults or dauers.
	C26C6.8	WBGene00007742	0.965452	-0.220969	0.0582734	0.488111
	C26C6.9	WBGene00007743	-0.128088	3.19117	0.586915	1
ran-3	C26D10.1	WBGene00004304	0.193181	5.96591	0.475266	0.995439
hel-1	C26D10.2	WBGene00001840	0.444298	8.05899	0.0631098	0.510931	hel-1 encodes an ortholog of human 56-kD U2AF65 associated protein (UAP56) that is required for exporting mRNAs from the nucleus; unlike animals with RNAi against several other splicing factors, hel-1(RNAi) animals fail to export transgenic GFP mRNA from the nucleus; conversely, hel-1 overexpression is lethal, with failed transgene expression as well.
	C26D10.3	WBGene00007744	-0.217061	2.04894	0.385665	0.97403
	C26D10.4	WBGene00007745	-0.345146	4.75046	0.147813	0.747318
eff-1	C26D10.5	WBGene00001159	0.0550796	4.83945	0.790211	1	eff-1 encodes novel, nematode-specific type I transmembrane and secreted glycoproteins; during development, EFF-1 functions as a fusogen required, in both fusion partners, for the initiation and expansion of membrane mergers that characterize cell fusions; eff-1(hy21) mutants are viable, but have severe body morphology defects associated with cell fusion failure; eff-1::GFP reporter fusions are e…
	C26D10.6	WBGene00007746	-0.00728371	5.4114	0.973373	1
	C26D10.7	WBGene00023420	-0.328629	2.50057	0.214958	0.851115	C26D10.7 encodes a close paralog of EFF-1 (with 89% identity at the amino acid level) and a much more distant paralog of AFF-1 (with 27% identity) ; however, C26D10.7 has no known function, in mass RNAi assays or otherwise.
	C26E1.2	WBGene00007748	-0.146103	4.63755	0.621671	1
ceh-79	C26E1.3	WBGene00007749	-0.284909	5.13879	0.245617	0.878516
mmab-1	C26E6.11	WBGene00016144	-0.174348	4.69542	0.459756	0.992827	mmab-1 encodes an ortholog of human co(I)balamin adenosyltransferase (MMAB); mmab-1 deletion mutants incorporate abnormally low levels of 1-[(14)C]-propionate into proteins; mmab-1 mutants and mmab-1(RNAi) animals excrete abnormally high levels of methylmalonic acid into their culture medium when challenged with propionic acid; these data are consistent with the hypothesis that MMAB-1 participate…
	C26E6.12	WBGene00016145	-0.0956869	3.95607	0.65337	1
flh-2	C26E6.2	WBGene00016138	-0.164541	5.95254	0.644005	1
ntl-9	C26E6.3	WBGene00016139	0.14795	5.19381	0.517034	1
rpb-2	C26E6.4	WBGene00016140	0.0550213	6.60851	0.832342	1
fsn-1	C26E6.5	WBGene00001499	0.107318	5.46159	0.585983	1	fsn-1 encodes a protein containing an F-box, a motif predicted to mediate protein-protein interactions either with homologs of yeast Skp-1p or with other proteins
mrps-18C	C26E6.6	WBGene00016142	0.0438209	5.99508	0.837871	1
eri-9	C26E6.7	WBGene00016143	0.00134032	4.83251	1	1
ula-1	C26E6.8	WBGene00006735	-0.0803122	4.90199	0.683846	1	The ula-1 gene encodes a component of the enzyme that activates NED-8, which in turn is a ubiquitin-like protein whose conjugating enzyme is UBC-12.
set-2	C26E6.9	WBGene00004782	0.0751175	5.71799	0.826667	1	set-2 encodes a histone H3K4 methyltransferase closely related to the yeast Set1 and mammalian SET1/MLL proteins; SET-2 displays H3K4 methyltransferase activity in vitro and in C. elegans, regulates levels of H3K4; SET-2 plays a role in germline development, postembryonic development, negative regulation of lifespan in adult animals, and RNA interference; SET-2 localizes to nuclei.
	C26F1.1	WBGene00016146	-0.36933	3.67606	0.133927	0.717974
flp-21	C26F1.10	WBGene00001464	-0.258269	6.87449	0.383952	0.973571	flp-21 encodes a single FMRFamide-related neuropeptide (FaRP) that serves as a ligand for NPR-1, a G protein-coupled receptor that regulates social versus solitary feeding behavior in several Caenorhabditis species; genetic analysis suggests that FLP-21 acts through NPR-1 to inhibit social feeding behavior; FLP-21 is expressed in the ADL, ASE and ASH sensory neurons, the URA motor neurons, the MC…
cyp-32A1	C26F1.2	WBGene00016147	-0.163484	4.62876	0.459283	0.992827
	C26F1.3	WBGene00016148	0.0981752	3.50119	0.66392	1
rps-30	C26F1.4	WBGene00004499	0.0500074	10.5795	0.858829	1	rps-30 encodes two proteins, a small ribosomal subunit S30 protein and ubiquitin, which is cleaved from the ribosomal protein posttranslationally; by homology, S30 is predicted to function in protein biosynthesis and ubiquitin in protein degradation; in C. elegans, loss of rps-30 function via RNA-mediated interference (RNAi) does not result in any obvious abnormalities.
grl-10	C26F1.5	WBGene00001719	0.301642	1.79913	0.251686	0.884353	grl-10 encodes a hedgehog-like protein, with an N-terminal signal sequence and a C-terminal Ground-like (Grl) domain; the Grl domain is predicted to form a cysteine-crosslinked protein involved in intercellular signalling, and it has subtle similarity to the N-terminal Hedge domain of HEDGEHOG proteins.
frpr-3	C26F1.6	WBGene00016149	-0.200014	3.42762	0.368793	0.96498	C26F1.6 encodes a homolog of the functionally active Fmrf Receptor (FR; CG2114) of D. melanogaster; it is thus possible that C26F1.6 is a receptor for one of the FMRF-like neurotransmitters in C. elegans (e.g., FLP-1 through FLP-12).
hint-3	C26F1.7	WBGene00016150	-0.277174	4.8318	0.336052	0.945109
rpl-39	C26F1.9	WBGene00004453	-0.152251	9.75945	0.624486	1	rpl-39 encodes a large ribosomal subunit L39 protein.
syg-2	C26G2.1	WBGene00007750	0.179681	4.5229	0.483366	0.999648	syg-2 encodes a transmembrane protein that is a member of the immunoglobulin superfamily of proteins; during larval development, SYG-2 activity is required in vulval epithelial cells for proper synaptic specificity of the HSNL neuron; in regulating synapse formation, SYG-2 acts as a guidepost protein for the SYG-1 receptor that interacts with SYG-2 and acts within HSNL to regulate synaptic specif…
	C26G2.2	WBGene00007751	0.176002	2.13612	0.589097	1
vha-7	C26H9A.1	WBGene00006916	0.160162	4.74871	0.409986	0.981608	vha-7 encodes an ortholog of subunit a of the membrane-bound (V0) domain of vacuolar proton-translocating ATPase (V-ATPase); VHA-7 is orthologous to human ATP6N1A (OMIM:192130), ATP6V0A2, ATP6V0A4 (OMIM:605239, mutated in distal renal tubular acidosis), and TCIRG1 (OMIM:604592, mutated in osteopetrosis); vha-7 is expressed in hypodermis and uterus; VHA-7 is dispensable for viability, since vha-7(…
wdfy-3	C26H9A.2	WBGene00007752	-0.100477	7.80184	0.763012	1
mbd-2	C27A12.10	WBGene00023409	0.244285	3.61913	0.321329	0.940013	mbd-2 encodes an truncated ortholog of methyl-CpG-binding-domain (MBD) proteins; this is a surprising orthology, because C. elegans genomic DNA is unmethylated, and may reflect a more general role of MBD proteins in epigenetic regulation independent of methyl-DNA binding; while mbd-2(RNAi) animals have no obvious phenotype, RNAi of the C. briggsae mbd-2 ortholog causes paralysis; MBD-2 may be fun…
	C27A12.2	WBGene00016154	-0.170367	4.44711	0.493769	1
let-391	C27A12.3	WBGene00006492	-0.0317503	4.29901	0.88269	1
	C27A12.4	WBGene00016155	0.46076	1.05952	0.224632	0.86241
ceh-2	C27A12.5	WBGene00000429	-0.0303788	2.66905	0.926767	1	ceh-2 encodes a homeodomain protein homologous to Drosophila empty spiracles (EMS) and the vertebrate EMX1 and EMX2 proteins (OMIM:600034, 600035); although the exact biological role of CEH-2 in C. elegans development and/or behavior is not yet known, expression in pharyngeal neurons and muscle, as well as vulval cells (vulB1, vulB2, and vulC) at late stages of development suggests that CEH-2 may…
	C27A12.6	WBGene00016156	0.326369	5.21282	0.158507	0.764409
	C27A12.7	WBGene00016157	-0.0581188	5.88781	0.784482	1
ari-1	C27A12.8	WBGene00016158	-0.13686	6.54289	0.549928	1
	C27A12.9	WBGene00016159	0.154925	4.21941	0.412274	0.982865
smc-5	C27A2.1	WBGene00016151	0.693648	3.95462	0.0142686	0.244891
rpl-22	C27A2.2	WBGene00004434	-0.147334	10.7685	0.610925	1	rpl-22 encodes a large ribosomal subunit L22 protein; by homology, RPL-22 is predicted to function in protein biosynthesis; in C. elegans, RPL-22 activity is broadly required for embryonic and germline development, as well as normal body coloration, morphology, and postembryonic growth rates.
ify-1	C27A2.3	WBGene00002068	1.05575	3.91008	0.00221448	0.0833844	ify-1 encodes a rapidly evolving protein ligand of FZY-1, with only 53% identity between C. elegans and C. briggsae and with no visible homologs in more distant species; IFY-1 binds FZY-1 and SEP-1 in yeast two-hybrid assays; ify-1(RNAi) and sep-1(RNAi) animals arrest as one-cell embryos with disorganized chromosomes, supporting the hypothesis that IFY-1 is a securin; the fzy-1(h1983) mutation bl…
pho-12	C27A2.4	WBGene00016152	0.207084	2.62367	0.376527	0.969367
dsh-2	C27A2.6	WBGene00001102	0.588662	3.92388	0.00974187	0.192518	dsh-2 encodes one of three C. elegans Dishevelled (Dsh) homologs; during embryonic development, dsh-2 functions in the Wnt signaling pathway that specifies endoderm and orients the division axis of the EMS blastomere; dsh-2 is also required for many neuronal cell fate specifications and for asymmetric cell division in the early somatic gonad; dsh-2 is additionally required for proper hypodermal m…
	C27A2.7	WBGene00044386	0.052952	0.538518	0.888333	1
	C27A2.8	WBGene00044387	-0.116819	3.1033	0.709509	1
	C27A7.1	WBGene00007753	0.029854	4.99111	0.893829	1	C27A7.1 is orthologous to the human gene NPPASE (ENPP1; OMIM:173335), which when mutated leads to disease.
	C27A7.3	WBGene00007755	-0.059026	2.98551	0.803783	1
che-11	C27A7.4	WBGene00000490	0.356641	4.09845	0.174131	0.79079	che-11 encodes a large, unfamiliar protein with orthologs in vertebrates and arthropods (e.g., KIAA0590 and CG11838-PA) and in Chlamydomonas (IFT140), as well as distant similarity to OSM-1 and ZK520.1; che-11 is required for normal synthesis of sensory cilia (via intraflagellar transport) in sensory neurons, osmotic avoidance, and dauer formation.
	C27A7.5	WBGene00007756	-0.0952246	5.73913	0.631379	1
	C27A7.6	WBGene00007757	0.0435653	2.22505	0.851472	1
	C27A7.8	WBGene00007758	0.0458225	2.14336	0.9156	1
spr-2	C27B7.1	WBGene00005007	0.156226	5.29073	0.452874	0.991908	spr-2 encodes the C. elegans ortholog of the Drosophila and mammalian SET proteins (OMIM:600960, translocation breakpoint in human SET is associated with acute myeloid leukemia); SPR-2 is predicted to be a member of the SET protein complex that functions in chromatin remodeling, DNA repair, and transcriptional regulation; in C. elegans, SPR-2 may function to regulate the activity and/or levels of…
	C27B7.2	WBGene00007760	-0.319834	4.4867	0.181481	0.804166
rad-26	C27B7.4	WBGene00007761	0.1084	6.36763	0.681343	1
	C27B7.5	WBGene00007762	0.416447	2.83375	0.153801	0.755644
	C27B7.6	WBGene00007763	0.353908	1.1715	0.244363	0.878516
	C27B7.7	WBGene00007764	-0.185459	6.09222	0.496034	1
rap-1	C27B7.8	WBGene00004307	0.135036	6.54585	0.540267	1	rap-1 encodes a member of the Ras superfamily of small GTPases; the activated protein interacts with W05B10.4 and T14G10.2 in yeast two-hybrid assays and rap-1 is expressed in some neurons in the head and tail, the rectal epithelial cells, body muscle, hypodermis, and in the somatic cells of the gonad.
	C27B7.9	WBGene00007765	-0.381104	3.62661	0.281692	0.913566
	C27C12.1	WBGene00007771	-0.444931	2.12895	0.0993745	0.638013
egrh-1	C27C12.2	WBGene00007772	-0.122929	6.13354	0.582748	1	egrh-1 encodes a zinc finger protein that has similarity to the vertebrate EGR (early growth response factor) family of proteins, including the human EGR transcription factors; in C. elegans, EGRH-1 activity is required, non-autonomously in the gut and the somatic gonad, for regulation of oocyte meiotic maturation and ovulation; EGRH-1 is expressed in the somatic gonad, specifically in the gonada…
	C27C12.4	WBGene00007774	-0.0876024	4.68684	0.714432	1
acd-3	C27C12.5	WBGene00007775	-0.0874497	2.82244	0.71576	1
dmd-4	C27C12.6	WBGene00007776	-0.450585	2.80322	0.052882	0.470083
dpf-2	C27C12.7	WBGene00001055	-0.149613	4.23859	0.473858	0.995361
egl-45	C27D11.1	WBGene00001209	0.18087	6.84841	0.711245	1
	C27D6.12	WBGene00044389	-0.0648192	5.48798	0.843894	1
	C27D6.14	WBGene00202400	-0.51394	0.49554	0.16958	0.783644
crh-2	C27D6.4	WBGene00016162	-0.210265	7.56579	0.339456	0.947595
srb-5	C27D6.6	WBGene00005070	-0.18398	0.902189	0.610003	1
	C27D8.2	WBGene00007778	-0.601006	0.323332	0.106579	0.653886
	C27D8.3	WBGene00007779	-0.801659	5.63238	0.0153597	0.254154	The C27D8.3 gene encodes a protein that may be involved in apoptosis.
	C27D8.4	WBGene00007780	-0.00834914	3.59767	0.965504	1
	C27D9.1	WBGene00016163	0.442022	1.08612	0.33532	0.94451
	C27D9.2	WBGene00016164	1.21102	0.228494	0.056617	0.482455
	C27F2.1	WBGene00016165	0.0828871	2.97274	0.737064	1
	C27F2.10	WBGene00016171	0.0759345	4.4496	0.70559	1
nca-2	C27F2.2	WBGene00003558	-0.0728488	6.20296	0.763004	1	nca-2 encodes, along with unc-77, an alpha-1 subunit of a voltage-insensitive cation leak channel related to Drosophila narrow abdomen and the vertebrate Vgcnl1/NALCN proteins; nca-2 functions redundantly with unc-77 to transmit depolarization signals from neuronal cell bodies to axons, thus regulating presynaptic activation; nca-2 and unc-77 are also required for normal locomotion and the respon…
	C27F2.4	WBGene00016166	-0.458996	6.899	0.044122	0.432011
vps-22	C27F2.5	WBGene00016167	-0.273907	6.50912	0.247091	0.879973	C27F2.5 encodes the C. elegans ortholog of the conserved vacuolar protein sorting protein EAP30/SNF8/VPS22; by homology, the product of C27F2.5 is predicted to be a component of an ESCRT-II complex (Endosomal Sorting Complex Required for Transport) that functions in endosomal transport.
	C27F2.7	WBGene00016169	0.0243077	2.96746	0.911065	1	This gene encodes a protein containing an F-box, a motif predicted to mediate protein-protein interactions either with homologs of yeast Skp-1p or with other proteins.
	C27F2.8	WBGene00016170	-0.0606207	6.64525	0.882576	1
	C27F2.9	WBGene00043156	0.0559533	1.85862	0.855924	1
	C27H2.2		0.427352	3.93286	0.0334931	0.372867
pdl-1	C27H5.1	WBGene00003966	-0.140319	4.51797	0.510232	1	pdl-1 encodes the C. elegans ortholog of the mammalian cGMP phosphodiesterase delta subunit (PDE6D); genetic analyses indicate that pdl-1 plays a role in regulating gustatory plasticity.
	C27H5.2	WBGene00016172	0.0470758	6.01004	0.846151	1
fust-1	C27H5.3	WBGene00016173	0.214459	6.11054	0.619163	1
	C27H5.4	WBGene00016174	-0.269246	4.33179	0.221187	0.859801
	C27H5.6	WBGene00016175	-0.0231515	2.20239	0.966373	1
dyf-13	C27H5.7	WBGene00001129	0.156566	2.92997	0.500822	1	dyf-13 encodes a ciliary protein, belonging to a conserved but unfamiliar protein family, that is required for cilial function and formation, undergoes IFT, and might represent a core component of the OSM-3 kinesin IFT pathway; dyf-13 is expressed in AWB neurons; dyf-13 mutations affect morphology of the amphid and phasmid neurons, chemotaxis, dauer formation, growth, male mating, and hermaphrodi…
glc-4	C27H5.8	WBGene00001594	-0.265251	5.8771	0.195095	0.819685	glc-4 encodes a predicted glutamate-gated chloride channel that affects ivermectin sensitivity and reversal behavior and genetically interacts with avr-14; expressed in neurons.
unc-41	C27H6.1	WBGene00006777	-0.110294	6.58891	0.754125	1	unc-41 encodes an ortholog of Drosophila STONED B (STNB) required for normal locomotion; a beta-strand in the mu-adaptin-like domain of UNC-41 binds the C2A domain of SNT-1, and this binding is required for SNT-1 endocytosis, punctate localization of UNC-41 in neurons, and transgenic rescue of unc-41(e268) animals; UNC-41 is also required for normal secretion of EGL-17 from P6.p cells, and for em…
ruvb-1	C27H6.2	WBGene00007784	0.236874	5.89749	0.267048	0.900055	ruvb-1 encodes a AAA+ ATPase orthologous to the RUVBL1 family of ATPases; ruvb-1 functions as a component of the TOR signaling pathway that promotes localization of the box C/D snoRNP complex to nucleoli, thus enabling robust protein synthesis; ruvb-1 mutations strongly suppress pha-4 mutations, suggesting that pha-4 and the CeTOR pathway antagonize one another to regulate larval development and …
tofu-1	C27H6.3	WBGene00007785	0.226473	3.27948	0.341541	0.950033
rmd-2	C27H6.4	WBGene00007786	-0.00311457	7.01504	0.990034	1
	C27H6.8	WBGene00007787	-0.153501	6.16766	0.480441	0.999097
	C27H6.9	WBGene00077500	0.197749	2.45721	0.458504	0.992827
	C28A5.1	WBGene00007788	0.594	2.45814	0.0363551	0.387684
	C28A5.2	WBGene00007789	0.639372	2.50307	0.0193828	0.285908
nex-3	C28A5.3	WBGene00003590	0.708682	3.62857	0.021615	0.296265	nex-3 encodes an annexin, a member of a family of calcium-dependent phospholipid binding proteins; by homology, NEX-3 could function in a number of processes, such as membrane fusion, cytoskeletal interactions, and intracellular signaling; however, as loss of nex-3 function via RNA-mediated interference (RNAi) does not result in any abnormalities, the precise role of NEX-3 in C. elegans developme…
ceh-43	C28A5.4	WBGene00000463	0.0757726	4.71682	0.700412	1	ceh-43 encodes a homeobox protein of the Distal-less (Dll) class that is required for development of the anterior hypodermis during embryonic morphogenesis for cell adhesion; ceh-43 affects embryonic and larval viability; it is predominantly expressed in the head hypdodermis, neuronal support cells and CAN neurons.
	C28A5.6	WBGene00007791	0.0380428	0.817234	0.963322	1
tag-77	C28C12.10	WBGene00006450	-0.00893394	6.24478	0.976988	1
	C28C12.11	WBGene00016181	-0.207718	0.31082	0.577979	1
	C28C12.12	WBGene00016182	0.311306	2.83654	0.17011	0.783668
sru-7	C28C12.13	WBGene00005670	-0.773032	0.919299	0.0570061	0.484454
mesp-1	C28C12.2	WBGene00016178	0.269207	1.67956	0.531185	1
	C28C12.4	WBGene00016180	0.246403	3.08795	0.376317	0.969341
spp-8	C28C12.5	WBGene00004993	-0.601289	9.50098	0.0301312	0.354177
spp-10	C28C12.7	WBGene00004995	-0.128268	7.60147	0.572369	1	spp-10 encodes two protein isoforms that are orthologous to the human gene PROSAPOSIN (PSAP; OMIM:176801, mutated in Gaucher disease and metachromatic leukodystrophy); SPP-10A and -10B are predicted to have 3 and 4 embedded saposin sequences, that are likely to be split into individual saposin peptides by proteolysis; in mammals, saposins activate the enzymes sphingomyelinphosphodiesterase and be…
acdh-13	C28C12.9	WBGene00001566	0.0730146	4.62582	0.698462	1	gei-9 encodes a protein containing a putative acyl-CoA dehydrogenase domain; interacts with GEX-3 in yeast two-hybrid assays.
nhr-100	C28D4.1	WBGene00003690	-0.165875	6.17978	0.459953	0.992827	nhr-100 encodes a member of the superfamily of nuclear receptors, which is one of the most abundant class of transcriptional regulators; nuclear receptors have a well conserved DNA binding domain and a less conserved C-terminal ligand binding domain.
	C28D4.10	WBGene00007796	-0.614693	0.465064	0.0950782	0.625238
cka-1	C28D4.2	WBGene00000509	-0.379843	6.54663	0.0940253	0.623425	cka-1 encodes an isoform of choline kinase whose activity has been verified in vitro, and that has a strong preference for choline over ethanolamine; CKA-1 and CKA-2 comprise a related group ('A') of choline kinases.
gln-6	C28D4.3	WBGene00001607	1.21424	3.57848	0.00111597	0.0552075
nhr-138	C28D4.9	WBGene00003728	-0.157097	6.56023	0.465671	0.992827
glb-9	C28F5.2	WBGene00016184	-0.19205	4.65636	0.348829	0.952976	glb-9 encodes a globin with no obvious function in mass RNAi assays.
ubc-23	C28G1.1	WBGene00006718	-0.406073	3.60638	0.103237	0.644972	ubc-23 encodes a predicted conjugating enzyme (UBCs/E2s) of the ubiquitin-conjugation system; expressed in larvae and adults in cells around the pharynx and in intestinal cells.
	C28G1.2	WBGene00016187	-0.204582	2.27997	0.476205	0.996307
sec-15	C28G1.3	WBGene00016188	-0.045756	4.81008	0.83393	1
	C28G1.4	WBGene00016189	0.864012	0.670451	0.0276304	0.337549
	C28G1.5	WBGene00016190	0.183332	4.16292	0.435307	0.987379
	C28G1.6	WBGene00016191	-0.57967	4.33668	0.00541317	0.139196
bcl-7	C28H8.1	WBGene00016192	0.0224925	4.2327	0.936621	1	bcl-7 encodes the sole C. elegans member of the BCL7 family of proteins that contains human proteins, namely BCL7A and BCL7B, that are associated with malignant diseases; bcl-7 activity is required for proper terminal seam cell differentiation as well as for normal development of the distal tip cells of the somatic gonad and germ line; in controlling cell development and differentiation, bcl-7 in…
tdo-2	C28H8.11	WBGene00016201	-0.240478	6.42863	0.322991	0.940446
dnc-2	C28H8.12	WBGene00001018	0.0714474	5.15923	0.738176	1	dnc-2 encodes the C. elegans ortholog of the dynactin complex subunit p50/dynamitin/DCTN2; dnc-2 is required for spindle alignment in polarized cells in early embryos, nuclear movement, spindle morphology, chromosome segregation, and pronuclear migration; DNC-2 is part of the multisubunit dynactin complex in vivo, and physically interacts specifically with the DNC-1 and DNC-3 dynactin subunits.
	C28H8.2	WBGene00016193	-0.562919	2.56034	0.0207832	0.29265
	C28H8.3	WBGene00016194	-0.235918	9.89928	0.505989	1
	C28H8.4	WBGene00016195	0.212396	5.99341	0.411301	0.982865
pxl-1	C28H8.6	WBGene00016197	-0.224361	7.10108	0.314707	0.935382	pxl-1 encodes proteins containing N-terminal LD motifs and C-terminal LIM domains that is the C. elegans ortholog of vertebrate paxillin; pxl-1 is required for organized myofilament structure in the pharynx and pharyngeal muscle contraction, and hence feeding and viability past the first larval stage; PXL-1 is expressed in body wall and pharyngeal muscle, as well as pharyngeal epithelial cells; P…
	C28H8.7	WBGene00016198	0.59539	-0.0727198	0.204616	0.836258
	C28H8.8	WBGene00016199	0.445022	0.681713	0.179183	0.802216
dpff-1	C28H8.9	WBGene00016200	-0.00792909	5.75572	0.970584	1
	C29A12.1	WBGene00007797	0.324671	1.19008	0.277926	0.907295
lig-1	C29A12.3	WBGene00002985	0.0353308	4.68494	0.896234	1	lig-1 encodes a putative ATP-dependent DNA ligase, based on homology; lig-1 may be one of the direct targets of the daf-16 forkhead transcription factor, based on chromatin immunoprecipitation (ChIP) studies.
nrx-1	C29A12.4	WBGene00007799	-0.114572	6.38934	0.671236	1	nrx-1 encodes the C. elegans ortholog of neurexins, presynaptic transmembrane neural adhesion molecules that contain extracellular laminin and EGF domains and play a critical role in synaptic development; genetic analyses suggest that nrx-1 may play a role in regulation of adult lifespan; nrx-1 expression is controlled by daf-2 and daf-16.
	C29A12.6	WBGene00007800	0.0449584	0.706842	0.93848	1
	C29A12.7		-0.574362	1.01361	0.0869715	0.602949
	C29E4.10	WBGene00016207	-0.32572	2.67731	0.217241	0.855301	C29E4.10 is orthologous to the human gene GALACTOCEREBROSIDASE (GALC; OMIM:606890), which when mutated leads to disease.
	C29E4.12	WBGene00016209	-0.236169	1.52365	0.446627	0.991258
	C29E4.13	WBGene00043051	0.130094	2.90614	0.560832	1
	C29E4.15	WBGene00045246	0.719771	0.697632	0.0963997	0.628139
kle-2	C29E4.2	WBGene00016202	0.0496766	5.26122	0.846607	1
ran-2	C29E4.3	WBGene00004303	0.117069	6.58518	0.59823	1	ran-2 encodes the C. elegans RanGAP (GTPase activating protein) homolog, conserved amongst yeast, Drosophila (segregation distorter), Xenopus, and humans; by homology, RAN-2 is predicted to function as a key regulator of the Ran GTP/GDP cycle by stimulating the otherwise weak Ran GTPase activity; in C. elegans, RAN-2 activity is essential during early embryogenesis for comigration of centrosomes …
npp-15	C29E4.4	WBGene00003801	0.285744	5.34364	0.171203	0.785664
tag-250	C29E4.5	WBGene00016203	-0.0216357	4.90583	0.91981	1
gsto-1	C29E4.7	WBGene00016204	0.551441	3.33941	0.04867	0.450235	gsto-1 encodes an experimentally verified thiol oxidoreductase and dehydroascorbate reductase, required for normal stress resistance; formally, GSTO-1 is an omega-class glutathione transferase (GST; EC 2.5.1.18), but it has little activity in vitro on classic GST substrates; GSTO-1 is expressed in postembryonic intestine; gsto-1(RNAi) induces hypersensitivity to heat-, arsenite-, juglone-, paraqu…
let-754	C29E4.8	WBGene00002879	0.400487	5.48935	0.100048	0.638886	let-754 encodes an adenylate kinase; let-754 was identified in screens for ethyl methane sulfonate-induced lethal mutations on chromosome III; the let-754 mutation results in mid larval lethality.
	C29E4.9	WBGene00016206	-0.178706	3.18609	0.413961	0.984022
let-653	C29E6.1	WBGene00002827	0.526007	2.44055	0.0333037	0.372144	let-653 encodes a mucin-like protein similar to the highly glycosylated mucins secreted by the apical surface of epithelia and believed to provide a protective barrier to exposed cellular surfaces; LET-653 is required for viability, locomotion, and for maintaining the tubular epithelial structure of the excretory cell canals.
trpa-1	C29E6.2	WBGene00007801	0.100712	4.73925	0.663347	1	trpa-1 encodes a transient receptor potential (TRP) ion channel orthologous to the vertebrate and Drosophila TRPA1 channels; in C. elegans, trpa-1 activity is required for specific mechanosensory behaviors such as nose-touch avoidance and touch-mediated foraging; when expressed in mammalian cells, TRPA-1 exhibits channel activity in response to mechanical stimulation; TRPA-1::GFP reporters are ex…
nhr-43	C29E6.5	WBGene00003633	0.553794	5.14433	0.0364708	0.388124	nhr-43 is predicted to encode a nuclear hormone receptor (NHR); the primary sequence of nhr-43 reveals that it has a leucine instead of a methionine that is conserved within the NHR superfamily at the carboxyl boundary of the DNA-binding domain.
ech-1.1	C29F3.1	WBGene00001150	1.0086	1.65098	0.0689168	0.532837	ech-1.1 encodes one of two C. elegans enoyl-CoA hydratases/long-chain 3-hydroxyacyl-CoA dehydrogenases [EC:4.2.1.17 1.1.1.211] orthologous to human HADHA (hydroxyacyl-coenzyme A dehydrogenase/3-ketoacyl-coenzyme A thiolase/enoyl-coenzyme a hydratase (trifunctional protein), alpha subunit OMIM:600890), which when mutated leads to disease; loss of ech-1.1 activity via RNAi results in an increase in…
	C29F3.3	WBGene00007804	0.596394	0.384412	0.188061	0.81047
	C29F3.7	WBGene00007807	0.784726	4.14953	0.0488614	0.450889	C29F3.7 encodes a CUB-like domain-containing protein; C29F3.7 is involved in the transcriptional, innate immune response towards several different bacterial pathogens.
[truncated: 12,938 more rows]

## Sheet: tps_Sba vs. tps_Tre
symbol	sequence	primaryIdentifier	logFC	logCPM	PValue	FDR	briefDescription
	2L52.1	WBGene00007063	0.349388	3.5737	0.255818	0.875485	2L52.1 encodes a protein with sequence similarity to GLI-family zinc-finger transcription factors; deletion mutations in 2L52.1 are reported to be homozygous viable.
	2RSSE.1	WBGene00007064	0.0122802	4.36858	0.982685	1	2RSSE.1 encodes a protein that contains a RhoGAP domain and that is similar to Drosophila RhoGAP71E whose activity regulates the number and guidance of mushroom body axons.
	2RSSE.2		0.0274362	1.71279	0.961561	1
	2RSSE.3	WBGene00044951	0.291626	1.104	0.547388	0.99127
pot-3	3R5.1	WBGene00007065	-0.423644	2.80839	0.0741839	0.605633
	3R5.2	WBGene00007066	-0.187169	1.97052	0.627188	1
nas-6	4R79.1	WBGene00003525	-0.523257	3.82746	0.0149862	0.321724	nas-6 encodes an astacin-like metalloprotease.
	4R79.2	WBGene00007067	-0.120078	2.78774	0.591304	1
spe-10	AC3.10	WBGene00004964	-0.635408	0.68941	0.0935874	0.663595	spe-10 encodes a DHHC-CRD family zinc-finger transmembrane protein with homologs in other eukaryotes and is predicted to be a palmitoyl transferase; spe-10 is required during spermatogenesis and thus for fertility; specifically, spe-10 is required for the proper biogenesis and functioning of specialized Golgi-derived fibrous body-membranous organelle (FB-MO) complexes during spermatid formation; …
ugt-49	AC3.2	WBGene00007070	-0.259918	5.85797	0.302496	0.907468
	AC3.5	WBGene00007071	0.376121	6.02966	0.157475	0.76451
col-151	AC3.6	WBGene00000724	-0.0813763	0.662664	0.84737	1
ugt-1	AC3.7	WBGene00007072	-0.770374	3.92517	0.00510942	0.201147
ugt-2	AC3.8	WBGene00007073	-0.510658	4.85098	0.0122696	0.295658
	AC3.9	WBGene00044022	-0.27832	2.56139	0.33455	0.930412
tkr-3	AC7.1	WBGene00006428	-0.153272	2.70937	0.535885	0.989053
soc-2	AC7.2	WBGene00004929	-0.0604479	6.60315	0.821756	1	soc-2 encodes a leucine-rich repeat protein; soc-2 functions downstream in the let-60/Ras and egl-15/FGF receptor signaling pathways to positively and negatively regulate signaling through these pathways, respectively, and thus affect such processes as vulval development, osmoregulation, and muscle membrane extension; consistent with its role in regulating Ras-mediated signal transduction, SOC-2 …
	AC8.1	WBGene00004054	0.203676	1.68284	0.620015	1
	AC8.10	WBGene00043988	0.0188639	4.22664	0.964951	1
	AC8.11	WBGene00043989	-0.139919	3.77001	0.710488	1
	AC8.12	WBGene00043990	-0.415992	1.97214	0.110586	0.69305
	AC8.3	WBGene00007075	0.010771	4.25264	0.982036	1
	AC8.4	WBGene00007076	-0.167863	3.80845	0.652265	1
	AC8.5	WBGene00007077	0.521981	0.999869	0.179611	0.792729
	AC8.6	WBGene00007078	-0.380291	0.858731	0.22089	0.837982
	AC8.7	WBGene00007079	-0.234297	1.97204	0.368165	0.9447
	AH10.3	WBGene00007084	0.316466	-0.0556272	0.534939	0.988911
sra-6	AH6.10	WBGene00005032	0.237604	1.60551	0.375828	0.947549	sra-6 encodes a seven-transmembrane chemosensory receptor; an sra-6::GFP fusion reporter is expressed in the ASH (strongly) and ASI (weakly) amphid sensory neurons, the PVQ interneurons, and in the SPD and SPV male spicule neurons; sra-6 expression in the ASH neurons is positively regulated by KIN-29, a serine/threonine kinase, acting through the HDA-4 class II histone deacetylase and the MEF-2 M…
sra-7	AH6.11	WBGene00005033	0.341758	0.75626	0.390405	0.952278	sra-7 encodes a seven transmembrane receptor predicted to function as a G protein-coupled chemosensory receptor; an SRA-7::GFP fusion protein is expressed in the ASK amphid sensory neurons.
mex-6	AH6.5	WBGene00003231	1.60243	2.84012	0.0012708	0.0962832	mex-6 encodes a CCCH zinc-finger protein highly similar to MEX-5 that functions with MEX-5 to affect embryonic viability, establish soma germline asymmetry in embryos and establish PIE-1, MEX-1, and POS-1 asymmetry in embryos, and also affects formation of intestinal cells; MEX-6 and MEX-5 may act downstream of the PAR proteins.
	AH9.1	WBGene00014998	-0.245163	2.26777	0.346551	0.935515
crn-4	AH9.2	WBGene00000797	0.59662	2.25187	0.123389	0.719064	crn-4 encodes a DEDD family DNase, a cell death-related nuclease; crn-4 exhibits both DNase and RNase activities; crn-4 is believed to function in a large multinuclease complex, the degradeosome, whose components include the protein products of cps-6, crn-1, crn-5, cpy-13 and other non-nuclease components like wah-1, to promote apoptotic DNA degradation; crn-4 has been shown to bind DNA through i…
	AH9.3	WBGene00014999	-0.020329	3.41878	0.93389	1
	AH9.4	WBGene00015000	-0.304576	3.20869	0.254785	0.875485
	AH9.6	WBGene00044701	-0.281221	5.07429	0.196516	0.807688	AH9.6 encodes a novel protein that contains two predicted transmembrane domains and that is conserved in other nematode species.
lin-24	B0001.1	WBGene00003010	0.00251127	5.63166	0.991797	1	lin-24 encodes a protein containing a domain found in bacterial toxins such as the Bacillus sphaericus Mtx3 mosquitocidal toxin; lin-24 was originally identified in screens for mutations that result in altered vulval cell lineages and morphological examination of animals carrying a gain-of-function lin-24 mutation indicates that some of the Pn.p cells that normally make up the vulva undergo inapp…
	B0001.2	WBGene00007087	0.0531596	3.08938	0.843676	1
	B0001.3	WBGene00007088	0.106331	5.46872	0.644854	1
	B0001.4	WBGene00007089	0.00633916	4.9996	0.976128	1
	B0001.5	WBGene00007090	-0.0792967	4.84419	0.763702	1
eri-12	B0001.6	WBGene00007091	-0.189919	7.44865	0.68876	1
	B0001.7	WBGene00007092	0.311045	3.2464	0.218185	0.835172
	B0001.8	WBGene00007093	0.123405	4.45639	0.530402	0.988152
amx-2	B0019.1	WBGene00000138	-0.0613554	4.62024	0.854036	1
	B0019.2	WBGene00007094	0.171725	4.4586	0.473188	0.975229
	B0024.10	WBGene00007100	0.243576	2.93719	0.368758	0.945305
	B0024.11	WBGene00007101	-0.0448898	5.31239	0.825881	1
gna-1	B0024.12	WBGene00001646	-0.330188	2.64293	0.271594	0.88759	gna-1 encodes one of two C. elegans glucosamine 6-phosphate N-acetyltransferases (GNAs); by homology, GNA-1 is predicted to be required for the formation of UDP-N-acetylglucosamine, a substrate in chitin synthesis, Golgi and cytoplasmic glycosylation, and GPI anchoring; gna-1, like chs-2, is expressed pharyngeally rather than in germline, and (unlike its paralog gna-2) does not have an osmoticall…
	B0024.13	WBGene00007102	0.17997	3.67212	0.430058	0.964927
crm-1	B0024.14	WBGene00007103	-0.0752425	7.30487	0.826941	1	crm-1 encodes a predicted transmembrane protein with multiple extracellular cysteine-rich (CR) domains that is the C. elegans ortholog of vertebrate CRIM1 (Cysteine-RIch Motor neuron 1); genetic analyses indicate that CRM-1 functions non-autonomously to positively regulate DBL-1/BMP-mediated signaling in the pathway that controls body size determination; in addition, loss of crm-1 activity via RN…
	B0024.15	WBGene00007104	-0.202778	3.2098	0.396962	0.956301
col-150	B0024.2	WBGene00000723	0.0110884	2.52247	0.979247	1
	B0024.3	WBGene00007096	-0.156025	3.454	0.574563	0.997844
	B0024.4	WBGene00007097	1.27743	3.53091	0.046089	0.507379
gcy-6	B0024.6	WBGene00001533	0.230502	0.981716	0.479054	0.976422	gcy-6 encodes a predicted guanylate cyclase; expressed in the ASEL neurons.
che-12	B0024.8	WBGene00000491	0.164221	4.61767	0.566618	0.997219	che-12 encodes a conserved protein that contains at least seven predicted HEAT repeats; CHE-12 activity is required continuously in sensory neurons for formation of distal ciliary segments and thus, for normal sensory cilium morphology and function and chemotaxis to a subset of attractants, including sodium chloride; a che-12::gfp promoter fusion is expressed in the two phasmid neurons and the su…
trx-2	B0024.9	WBGene00007099	-0.311818	6.64954	0.264625	0.882187
vps-34	B0025.1	WBGene00006932	-0.0263446	7.19234	0.90972	1	vps-34 encodes an ortholog of the phosphoinositide 3-kinase VPS34 in S. cerevisiae, a protein that regulates multiple steps in endocytosis, and that is required for growth at normal rates during development; in C. elegans, vps-34 is required for vesicular trafficking, including endocytosis, apoptotic cell clearance, and autophagy.
csn-2	B0025.2	WBGene00000814	0.0496809	6.14234	0.83042	1	csn-2 encodes a homolog of COP9 signalosome complex subunit 2 that affects embryonic viability and growth rate.
	B0025.4	WBGene00015001	0.170609	3.89773	0.449325	0.96952	B0025.4 encodes a small, novel protein; microarray analyses suggest that B0025.4 belongs to the class of strictly maternal genes and SAGE experiments detect highest levels of expression in purified oocytes, N2 embryos, and pharynx cells; B0025.4 is part of C. elegans operon CEOP1288.
	B0034.1	WBGene00015002	-0.0860312	4.74163	0.726006	1
casy-1	B0034.3	WBGene00000403	-0.0196763	9.14546	0.943508	1	casy-1 encodes a type I transmembrane protein with two extracellular cadherin domains and an LG/LNS domain that is the sole C. elegans calsyntenin/alcadein ortholog; genetic studies indicate that in C. elegans casy-1 activity is required, in parallel to the insulin-like signaling pathway, for several types of learning, including salt chemotaxis learning, temperature learning, olfactory adaptation…
	B0034.4	WBGene00015004	-0.175602	1.09576	0.566389	0.997219
	B0034.5	WBGene00015005	-0.228866	2.21484	0.38596	0.951348
	B0035.1	WBGene00007105	0.247738	4.82133	0.355566	0.935515
leo-1	B0035.11	WBGene00007110	0.371019	5.29274	0.0909413	0.655435	leo-1 encodes the C. elegans ortholog of mammalian and Saccharomyces cerevisiae LEO1 that is a member of the PAF1 (Polymerase-Associated Factor 1) complex; by homology LEO-1 is predicted to function in the regulation of transcription.
sart-3	B0035.12	WBGene00007111	0.408225	5.10199	0.102215	0.674837
	B0035.13	WBGene00007112	-0.478929	6.71749	0.0763988	0.611354
dnj-1	B0035.14	WBGene00001019	0.041151	5.82452	0.844289	1	This gene encodes a protein containing a DnaJ ('J') domain.
	B0035.15	WBGene00007113	0.0775852	3.40943	0.737597	1
mttu-1	B0035.16	WBGene00007114	0.127593	1.91875	0.625981	1	mttu-1 encodes a mitochondrial tRNA 2-thiouridylase orthologous to human TRMU (tRNA 5-methylaminomethyl-2-thiouridylate methyltransferase); by homology, nuclear-encoded MTTU-1 is predicted to catalyze the 2-thiolation of uridine at the wobble position (U34) of mitochondrial tRNAs and thereby promote mitochondrial protein synthesis and respiratory function.
	B0035.18	WBGene00044290	0.324751	0.643024	0.296239	0.902488
dnj-2	B0035.2	WBGene00001020	0.0656628	3.45702	0.760893	1	This gene encodes a protein containing a DnaJ ('J') domain.
	B0035.3	WBGene00007106	-0.194268	3.55718	0.456753	0.970212
pfd-4	B0035.4	WBGene00007107	-0.114312	5.30111	0.698499	1	pfd-4 encodes a putative prefoldin subunit 4, orthologous to human PFDN4 (OMIM:604898), that is dispensable for viability; PFD-4 is redundant for prefoldin function in C. elegans; pfd-4(gk403) mutants and pfd-4(RNAi) animals, unlike animals undergoing RNAi against most prefoldin subunits, have no obvious phenotypes.
gspd-1	B0035.5	WBGene00007108	0.15531	5.96834	0.453776	0.969874	gspd-1 encodes a protein orthologous to human GLUCOSE-6-PHOSPHATE DEHYDROGENASE (G6PD; OMIM:305900), which when mutated leads to disease.
	B0035.6	WBGene00007109	0.556892	3.61665	0.0237767	0.396303
ain-2	B0041.2	WBGene00015007	0.0819423	8.1535	0.802964	1	ain-2 encodes, by alternative splicing, three isoforms of an unfamiliar protein paralogous to AIN-1, and homologous to Brugia malayi 14748.m00068, 14052.m00191, and 14963.m01790; AIN-2 protein binds GEI-4 and GEI-16 in yeast two-hybrid experiments; AIN-2 and its nematode homologs have weak similarity to human TNRC6A (GW182; OMIM:610739) and Drosophila GAWKY; ain-2 has no obvious function in mass …
lmd-2	B0041.3	WBGene00015008	-0.0760838	3.61628	0.720464	1
rpl-4	B0041.4	WBGene00004415	-0.156892	11.3537	0.763925	1	rpl-4 encodes a large ribosomal subunit L4 protein.
	B0041.5	WBGene00015009	-0.0379102	5.36626	0.866448	1	B0041.5 encodes a predicted transmembrane transporter that displays similarity to members of the F5 subfamily of solute carrier family 35 (SLC35F5) proteins that function as nucleotide sugar transporters; loss of B0041.5 activity via RNAi results in decreased intestinal dipeptide uptake and a slight reduction in fat droplet diameter compared to control animals; loss of B0041.5 activity has also b…
ptps-1	B0041.6	WBGene00015010	-0.0991586	2.60461	0.773179	1	B0041.6 is orthologous to the human gene 6-PYRUVOYLTETRAHYDROPTERIN SYNTHASE (PTS; OMIM:261640), which when mutated leads to disease.
xnp-1	B0041.7	WBGene00006961	0.326093	6.39274	0.196212	0.807688	xnp-1 encodes an ATP-dependent DNA helicase of the SNF2 family that is orthologous to human XNP/ATR-X, which is associated with a number of X-linked mental retardation syndromes; in C. elegans, xnp-1 activity is required at high temperatures for embryogenesis, somatic gonad development, fertility, and vulval morphogenesis; in addition, animals doubly mutant for xnp-1 and lin-35/Rb, hpl-2/HP1, or …
	B0041.8	WBGene00015011	0.0802782	4.39807	0.751092	1
bath-24	B0047.3	WBGene00015014	-0.119497	0.867736	0.690558	1
tsp-20	B0198.1	WBGene00006646	-0.243054	4.78809	0.314884	0.91848
	B0198.2	WBGene00007115	-0.0440704	3.6689	0.842102	1
	B0198.3	WBGene00007116	-0.0337985	4.03544	0.923702	1
	B0205.1	WBGene00015017	0.353769	4.36612	0.104526	0.676622
mrpl-9	B0205.11	WBGene00015025	-0.239379	6.48344	0.283364	0.892274
	B0205.12	WBGene00044413	-0.17208	2.37956	0.663093	1
	B0205.13	WBGene00044644	0.251861	1.83612	0.610451	1	B0205.13 encodes a small, novel protein conserved in C. remanei and C. briggsae.
	B0205.14	WBGene00044646	-0.252076	0.565401	0.607794	1	B0205.14 is a predicted gene that can encode a small, novel protein conserved in C. remanei and C. briggsae.
srz-85	B0205.2	WBGene00015018	-0.0606047	1.15723	0.866372	1
rpn-10	B0205.3	WBGene00004466	0.00850066	5.85429	0.970733	1	rpn-10 encodes a protein that contains two ubiquitin interaction motifs and is a member of the von Willebrand factor, type A superfamily similar to the mouse 26S proteasome non-ATP regulatory subunit 4.
	B0205.4	WBGene00015019	-0.179638	1.75865	0.550515	0.99127	The B0205.4 gene encodes a homolog of the human gene FUT1, which when mutated leads to leukocyte adhesion deficiency, type II (OMIM:266265).
	B0205.6	WBGene00015021	-0.0673007	5.3462	0.747085	1
kin-3	B0205.7	WBGene00002191	-0.322537	9.1453	0.154516	0.763635	kin-3 encodes an ortholog of the catalytic subunit of casein kinase II alpha, which in Drosophila and mammals is required for normal circadian rhythms, and which directly phosphorylates the Drosophila PERIOD protein (which itself regulates circadian rhythms); by analogy, KIN-3 might be expected to help regulate heterochronic functions dependent on such proteins as LIN-42.
	B0205.8	WBGene00015022	-0.029834	3.87997	0.899297	1
	B0205.9	WBGene00015023	0.21515	4.22282	0.269526	0.88563
	B0207.1	WBGene00015026	-0.500432	0.341029	0.198614	0.807864
	B0207.10	WBGene00015033	-0.170193	0.93113	0.6484	1
avr-14	B0207.12	WBGene00000232	-0.0161503	5.72843	0.937022	1	avr-14 encodes an alpha-type subunit of a glutamate-gated chloride channel homologous to human GLRA2, which when mutated leads to hyperekplexia (OMIM:149400); AVR-14 affects sensitivity to the antiparisitic drug, ivermectin, in parallel with avr-15 and glc-1 and in a genetic pathway with unc-9; it functions in the extrapharyngeal nervous system, and is expressed in a subset of neurons in the ring…
	B0207.2	WBGene00015027	-0.468718	2.79965	0.110819	0.69305
gpa-14	B0207.3	WBGene00001676	-0.0279103	3.8914	0.903718	1	gpa-14 encodes a member of the G protein alpha subunit family of heterotrimeric GTPases; gpa-14 is expressed in ASI, ASJ, ASH, ASK, ADE, PHA, PHB ALA, AVA, CAN, DVA, PVQ, RIA, and in vulval muscle, and also exhibits faint expression in the vulval hypodermis.
air-2	B0207.4	WBGene00000099	0.667087	2.81582	0.00686223	0.229615	air-2 encodes an aurora/Ipl1-related serine/threonine protein kinase that affects embryonic viability and chromosome segregation during meiosis and mitosis and is required for cytokinesis; AIR-2 has two functions during mitosis, one in chromosome segregation, and a second, independent function in cytokinesis through ZEN-4; AIR-2 and ZEN-4 may act in parallel to a second pathway that includes CYK-…
	B0207.5	WBGene00015028	-0.348057	0.986356	0.41967	0.962596
	B0207.6	WBGene00015029	0.0367566	3.95749	0.866478	1
otpl-1	B0212.1	WBGene00015035	0.82628	1.14641	0.0332409	0.449022	otpl-1 encodes an ortholog of otopetrins such as human OTOP1 (OMIM:607806), OTOP2 (OMIM:607827), and OTOP3 (OMIM:607828), along with other homologs in fish and insects (such as crustacean OTOPLb); otopetrins are predicted to have 12 transmembrane helices; by homology with OTOP1 and OTOPLb, OTPL-1 might regulate intracellular calcium fluxes during extracellular stimuli, promote extracellular calci…
sre-5	B0212.2	WBGene00015036	-0.0505735	1.31447	0.872245	1
	B0212.3	WBGene00015037	0.440981	2.67983	0.0952693	0.666196
nstp-6	B0212.4	WBGene00015038	-0.163203	3.26024	0.487868	0.98079
osm-9	B0212.5	WBGene00003889	-0.107894	4.2401	0.801835	1	osm-9 encodes a TRPV channel homologous to capsaicin receptors; osm-9 is involved in sensory responses to a subset of chemical stimuli and to ASH neuron-mediated osmotic and mechanical stimuli; OSM-9 is also involved in adaptation to volatile odorants and salts; OSM-9 is expressed in a variety of sensory neurons and shows neuron-specific localization to either the cell body or the cilium.
cyp-34A5	B0213.10	WBGene00015040	-0.453184	2.98614	0.0795346	0.626892
cyp-34A6	B0213.11	WBGene00015041	0.028827	2.12958	0.927013	1
cyp-34A7	B0213.12	WBGene00015042	-0.0381232	1.74805	0.883089	1
cyp-34A8	B0213.14	WBGene00015043	-0.13732	4.60058	0.498068	0.982344
cyp-34A9	B0213.15	WBGene00015044	-0.722316	5.19365	0.00242428	0.134143
cyp-34A10	B0213.16	WBGene00015045	-0.536994	2.76713	0.13271	0.737313
nlp-34	B0213.17	WBGene00015046	-0.204886	4.25687	0.555311	0.994171
nlp-27	B0213.2	WBGene00003765	-0.319682	4.93444	0.293081	0.900581	nlp-27 encodes a predicted neuropeptide with homology to C. elegans nlp-28 through nlp-31.
nlp-28	B0213.3	WBGene00003766	-0.443009	6.03837	0.249217	0.869528	nlp-28 encodes a neuropeptide-like protein.
nlp-29	B0213.4	WBGene00003767	-0.33701	6.94915	0.369239	0.945405	nlp-29 encodes an antimicrobial, neuropeptide-like protein; nlp-29 appears to play a role in innate immunity, as its expression in the epidermis is strongly induced following fungal infection; nlp-29 expression is also induced following physical injury and osmotic stress; nlp-29 expression following fungal infection or physical wounding is regulated by a TIR-1, (Toll-interleukin 1 receptor (TIR) …
nlp-30	B0213.5	WBGene00003768	-0.0767936	3.12977	0.798355	1	nlp-30 encodes five predicted neuropeptide-like proteins; in C. elegans, nlp-30 is part of the YGGWamide neuropeptide family that also contains nlp-24, nlp-25, and nlp-27-32; nlp-30 is expressed in the hypodermis, suggesting that the peptides it encodes may have a non-neuronal function; as loss of nlp-30 activity via large-scale RNAi screens does not result in any obvious abnormalities, the preci…
nlp-31	B0213.6	WBGene00003769	-0.281748	5.27	0.464185	0.972503	nlp-31 encodes five predicted neuropeptide-like proteins; in C. elegans, nlp-31 is part of the YGGWamide neuropeptide family that also contains nlp-24, nlp-25, and nlp-27-32; nlp-31 is expressed in the hypodermis, and its expression is also detected in precomma-stage embryos; nlp-31 expression is upregulated in response to fungal infection and, when synthesized in vitro, demonstrates antifungal a…
faah-1	B0218.1	WBGene00015047	-0.127299	7.45062	0.581531	0.998286	faah-1 encodes a putative fatty acid amide hydrolase enzyme and is orthologous to human fatty acid amide hydrolase (FAAH); faah-1 is involved in regulating N-acylethanolamines (NAEs), which are lipid-derived signalling molecules, reduced levels of which, under dietary restriction, result in increased lifespan; faah-1 functions to hydrolyse N-acylethanolamines (NAEs) like eicosapentaenoyl ethanola…
faah-2	B0218.2	WBGene00015048	-0.439142	5.83166	0.0905931	0.655435
pmk-1	B0218.3	WBGene00004055	-0.165981	5.92122	0.423986	0.963116	pmk-1 encodes a mitogen-activated protein kinase (MAPK), orthologous to human p38 MAPK (OMIM:600289); PMK-1 is an essential component of the MAPK pathway that regulates the innate immune response; PMK-1 is required, upstream of CED-9, for eliciting gonadal programmed cell death in response to Salmonella enterica infection; PMK-1 physically interacts with the ATF-7 transcription factor to regulate…
	B0218.5	WBGene00015049	-0.305596	0.746482	0.300922	0.907468
clec-51	B0218.6	WBGene00015050	-0.48195	4.45398	0.0261584	0.41008
clec-52	B0218.8	WBGene00015052	-0.277506	5.78947	0.255507	0.875485
	B0222.1	WBGene00015053	0.164287	4.6316	0.430512	0.964927
	B0222.11	WBGene00044582	-0.253342	2.28981	0.275522	0.889953	B0222.11 encodes a novel protein with a predicted signal sequence that is highly conserved amongst other Caenorhabditis species.
pitr-3	B0222.3	WBGene00015055	-0.292779	2.61841	0.349567	0.935515
tag-38	B0222.4	WBGene00006418	-0.79804	2.48256	0.0182369	0.354032
	B0222.5	WBGene00015056	-0.172622	3.58765	0.468504	0.973844
col-144	B0222.6	WBGene00000717	-0.0184055	6.28625	0.964703	1
col-10	B0222.8	WBGene00000599	0.034684	6.37231	0.935113	1	col-10 encodes a collagen protein; expressed exclusively in hypodermal cells
gad-3	B0222.9	WBGene00015057	-0.00391982	5.20171	0.988095	1
	B0228.1	WBGene00015059	-0.234137	3.66473	0.311518	0.915046
cpna-2	B0228.4	WBGene00015061	0.242271	7.6106	0.502243	0.982786	cpna-2 encodes proteins with similarity to several InterPro domains including those of polycystin cation channels, von Willebrand factor, the DNA recombination repair protein BRCA2, protein-tyrosine phosphatase, non-receptor type-13, glyoxylate carboligase, and copines, Ca2+-dependent phosphatidylserine binding proteins; cpna-2::gfp reporter fusions are expressed in body wall muscle.
trx-1	B0228.5	WBGene00015062	-0.10447	0.889043	0.819913	1	trx-1 encodes a thioredoxin, a small redox protein that functions as a protein-disulfide reductase; loss of trx-1 activity via a deletion mutation and RNAi indicates that trx-1 is required for normal adult lifespan; in vitro, TRX-1 is capable of reducing protein disulfide bonds in the presence of a mammalian thioredoxin reductase; a TRX-1::GFP fusion protein is expressed in the ASJL/R amphid chem…
	B0228.6	WBGene00015063	-0.0823896	4.11732	0.715187	1
	B0228.7	WBGene00015064	-0.2842	6.03544	0.219352	0.836828
	B0238.1	WBGene00015067	-0.351369	5.81902	0.099816	0.671293
natc-2	B0238.10	WBGene00015074	0.017104	7.33771	0.952946	1	natc-2 encodes the C. elegans ortholog of N-alpha-acetyltransferase 30, the catalytic subunit of the N-alpha-acetyltransferase complex (NAT complex); NATC-2 is predicted to function in a NAT complex with NATC-1 to catalyze transfer of the acetyl group of Acetyl-CoA to the alpha-amino group of the N-terminal methionine of substrate proteins; natc-2(RNAi) enhances the dauer formation phenotype of d…
	B0238.11	WBGene00015075	0.496578	5.37316	0.0170429	0.342232
	B0238.12	WBGene00015076	-0.602006	6.21534	0.0348298	0.457658	B0238.12 encodes a putative secreted TIL-domain protease inhibitor paralogous to SWM-1, ISL-1, and the products of 11 other C. elegans genes; B0238.12 and its relatives are collectively similar to other TIL-domain protease inhibitors from nematodes, insects, and vertebrates; B0238.12 has no obvious function in mass RNAi assays.
	B0238.13	WBGene00015077	-0.362673	2.05584	0.138827	0.744479
srt-70	B0238.6	WBGene00015070	-0.36091	0.407516	0.3831	0.949155	srt-70 encodes a seven-transmembrane receptor; large-scale expression pattern studies have reported srt-70::gfp expression in the nervous system, including head and tail neurons and specifically, amphid and phasmid sensory neurons.
srt-69	B0238.8	WBGene00015072	-0.00199847	1.0327	1	1
	B0238.9	WBGene00015073	0.179922	1.89654	0.558401	0.995069
rhr-2	B0240.1	WBGene00004359	-0.0889195	4.09355	0.771226	1	rhr-2 encodes a predicted transmembrane protein with similarity to human Rh blood group antigens proposed to function in inorganic ion transport and metabolism; the role of RHR-2 in C. elegans development or behavior remains unclear, as loss of RHR-2 function via RNA-mediated interference does not result in any abnormalities.
daf-11	B0240.3	WBGene00000907	-0.117466	3.94468	0.635516	1	daf-11 encodes a transmembrane guanylate cyclase; daf-11 activity is required for a number of processes dependent upon normal chemosensory function, including dauer formation and recovery and chemotaxis to both volatile and non-volatile odorants; daf-11 is also required for axon formation; daf-11 acts together with daf-21 to regulate chemosensory function and genetically upstream of daf-12 with r…
npp-22	B0240.4	WBGene00007118	0.445353	5.06343	0.0359102	0.462891	npp-22 encodes a nuclear pore complex protein that inhibits DHC-1 in vivo, and that is required for normal nuclear pore complexes; NPP-22 is orthologous to human TMEM48 and budding yeast NDC1; npp-22(RNAi) suppresses the lethality of conditional dhc-1 mutations, as well as the spindle length and cytokinesis defects of dhc-1(or195), indicating that NPP-22 negatively regulates dynein; npp-22(tm1845…
	B0244.10	WBGene00015085	-0.245242	3.4352	0.257424	0.875862
ida-1	B0244.2	WBGene00002048	-0.251476	8.77881	0.613807	1	ida-1 encodes a protein tyrosine phosphatase-like receptor, orthologous to the mammalian type I diabetes autoantigens IA-2 and phogrin that are expressed in dense core vesicles of neuroendocrine tissue and involved in regulated protein secretion; in C. elegans, IDA-1 appears to be required for regulating presynaptic neurotransmission and in particular, for the neuropeptidergic control of egg-layi…
	B0244.4	WBGene00015079	0.171909	-0.0110558	0.682694	1
	B0244.5	WBGene00015080	-0.0399218	1.78129	0.898106	1
	B0244.6	WBGene00015081	-0.142874	2.16916	0.617169	1
egg-1	B0244.8	WBGene00015083	0.0727627	1.02363	0.855833	1	egg-1 encodes a LDL-receptor repeat-containing protein that is required for fertilization; egg-1 acts redundantly with a similar protein, egg-2, and both proteins are expressed in the developing oocyte; egg-1 is not required for male fertility; egg-1 localizes to the oocyte plasma membrane; the structure and localization of the egg-1 protein suggest that it is required together with egg-2, for ga…
rpl-2	B0250.1	WBGene00004413	-0.145095	10.4535	0.726404	1	rpl-2 encodes a large ribosomal subunit L8 protein.
	B0250.12	WBGene00050927	-0.202576	4.66969	0.307448	0.911409
calf-1	B0250.2	WBGene00007119	-0.403107	4.12121	0.105467	0.678097	calf-1 encodes a novel Type I transmembrane protein conserved amongst nematodes; CALF-1 is required, along with UNC-36, for proper intracellular trafficking, presynaptic localization, and functional maturation of UNC-2, an alpha 1 subunit of the C. elegans neuronal CaV2 voltage-gated calcium channel, in sensory and motor neurons throughout development; calf-1 also functions in a calcium-dependent…
	B0250.3	WBGene00007120	-0.121533	8.96278	0.74826	1
	B0250.4	WBGene00007121	0.0681137	3.34571	0.810045	1
	B0250.5	WBGene00007122	-0.422324	6.61125	0.0793252	0.626892
dhcr-7	B0250.9	WBGene00007126	-0.151963	5.6018	0.508969	0.984046	dhcr-7 encodes a protein orthologous to the human 7-DEHYDROCHOLESTEROL REDUCTASE (DHCR7; OMIM:602858), which when mutated leads to disease.
	B0252.1	WBGene00015087	-0.192999	3.17539	0.480021	0.976668
asm-1	B0252.2	WBGene00000211	-0.166107	3.72655	0.523868	0.987576	asm-1 encodes a protein similar to human acid sphingomyelinase (ASM) or sphingomyelin phosphodiesterase; the ASM-1 protein has a putative secretory signal peptide at the N-terminus, saposin-like and proline-rich domains and putative N-linked glycosylation sites; asm-1 shows phosphodiesterase activity when expressed in COS-7 cells; while mammalian ASM is detected as both intracellular and secreted…
	B0252.3	WBGene00015088	-0.22116	5.2377	0.337987	0.931572
cyn-10	B0252.4	WBGene00000886	0.287314	2.44427	0.300846	0.907468	cyn-10 encodes a divergent cyclophilin isoform that is functional when expressed in E. coli.
	B0252.5	WBGene00015089	-0.276185	-0.0445618	0.581523	0.998286
	B0252.8	WBGene00044615	-0.323234	3.64205	0.263073	0.880228
	B0261.1	WBGene00015091	0.213265	5.45624	0.569939	0.997286
let-363	B0261.2	WBGene00002583	0.120851	7.44806	0.726558	1	let-363 encodes, by alternative splicing, two large (>2600-residue) proteins with C-terminal similarity to phosphatidylinositol kinase (PIK); LET-363 proteins are orthologous to S. cerevisiae Tor1p and Tor2p and human FRAP1 (OMIM:601231, mammalian target of FKBP12-rapamycin); LET-363 proteins are required for progression through the L3 stage of larval development and are thought to generally stim…
mrpl-47	B0261.4	WBGene00015092	-0.418148	6.10588	0.0453667	0.505
	B0261.7	WBGene00015095	0.516804	2.29381	0.0444422	0.500729
	B0261.8	WBGene00015096	0.423345	2.72541	0.0673453	0.585633
tbb-4	B0272.1	WBGene00006538	0.0447415	4.97308	0.823738	1
memb-1	B0272.2	WBGene00007128	-0.141949	2.26538	0.658064	1
	B0272.3	WBGene00007129	-0.0306978	5.30242	0.907698	1	B0272.3 encodes a 3-hydroxyacyl-CoA dehydrogenase; by homology, the product of B0272.3 is predicted to function in mitochondrial fatty acid metabolism by catalyzing the NAD+-dependent oxidation of short-chain hydroxyacyl CoAs; large-scale expression studies indicate that B0272.3 is widely expressed.
	B0272.4	WBGene00007130	0.0104781	3.46556	0.980236	1
	B0273.1	WBGene00015097	0.0566569	0.645657	0.856396	1
unc-5	B0273.4	WBGene00006745	0.14061	5.90318	0.508415	0.984046	unc-5 encodes a netrin receptor; unc-5 activity is required cell autonomously for dorsalward cell and pioneer motor axon migrations along the body wall that are essential for normal locomotion and gonad development; unc-5 mRNAs are expressed throughout the entire life cycle, with increasing levels seen as animals progess to adulthood.
ggtb-1	B0280.1	WBGene00015099	-0.0298885	5.2955	0.895638	1
pot-1	B0280.10	WBGene00015105	-0.222975	2.47917	0.351267	0.935515
glr-2	B0280.12	WBGene00001613	0.0568767	2.98629	0.840489	1	glr-2 encodes an AMPA (non-NMDA)-type ionotropic glutamate receptor subunit; GLR-2 activity is required for mediating the behavioral response to light nose touch and for regulating the frequency with which animals change locomotory direction in response to sensory cues such as food; GLR-2 and GLR-1, a second AMPA-type ionotropic glutamate receptor, can interact to form functional heteromeric chan…
	B0280.13	WBGene00015107	-0.124725	3.51402	0.771134	1
	B0280.2	WBGene00015100	-0.364039	0.938414	0.354696	0.935515
rpia-1	B0280.3	WBGene00015101	-0.322808	7.45182	0.157482	0.76451
cpg-2	B0280.5	WBGene00015102	0.669925	1.86885	0.0873731	0.647585	cpg-2 encodes a chondroitin proteoglycan with six chitin-binding peritrophin-A domains and three mucin-like regions; CPG-2 is individually dispensable for normal embryonic development; however, CPG-2 and CPG-1 are jointly required for osmotic integrity of early embryos, error-free chromosomal segregation during meiosis, polar body extrusion, association of the sperm pronucleus/centrosome complex …
	B0280.7	WBGene00015103	0.271479	-0.0470769	0.740877	1
nhr-10	B0280.8	WBGene00003609	-0.222356	6.73783	0.331073	0.928568	nhr-10 encodes a predicted nuclear hormone receptor diverged from nuclear hormone receptors in other phyla; its mRNA is expressed throughout development with possibly lower expression from the L4 larval to adult stages, and the protein is expressed in neuronal processes.
	B0280.9	WBGene00015104	-0.0351007	5.61048	0.860638	1
	B0281.3	WBGene00015110	-0.0620186	3.79791	0.818554	1
	B0281.5	WBGene00015112	1.1849	1.77123	0.0477247	0.514435
	B0281.6	WBGene00015113	-0.196349	1.76626	0.514459	0.984755
	B0284.1	WBGene00007131	-0.249133	2.31009	0.388587	0.952135
	B0284.2	WBGene00007132	0.266686	1.67278	0.46456	0.972629
	B0284.3	WBGene00007133	-0.150309	2.41732	0.606693	1
	B0284.5	WBGene00045188	-0.137305	1.01136	0.685604	1
cdk-12	B0285.1	WBGene00007135	0.179301	5.02047	0.642854	1
ckb-3	B0285.10	WBGene00000513	-0.351777	1.46931	0.22715	0.847893	ckb-3 encodes a putative choline kinase; CKB-1 through CKB-4 comprise a related group ('B') of choline kinases.
	B0285.11	WBGene00014641	-0.227833	0.266476	0.55319	0.992288
	B0285.3	WBGene00007136	-0.00809363	3.51592	0.974129	1
	B0285.4	WBGene00007137	-0.000859646	4.826	1	1
hse-5	B0285.5	WBGene00002003	0.26179	4.72977	0.181583	0.795605	hse-5 encodes the C. elegans ortholog of the heparan sulfate modifying enzyme glucuronyl C5-epimerase; by homology, HSE-5 is predicted to function in heparan sulfate biosynthesis by catalyzing the chain-modifying epimerization of glucuronic acid to iduronic acid; during development, hse-5 activity is required for normal body size, locomotion, and nervous system development; an hse-5::gfp transcri…
	B0285.6	WBGene00007138	-0.168847	3.23897	0.462208	0.97214	B0285.6 encodes a predicted sodium-coupled carboxylate transporter that is one of four C. elegans proteins related to Drosophila Indy and the mammalian NaDC1 and NaDC3 transporters; B0285.6::lacZ reporter fusions are expressed in the excretory cell, from early larval stages through adulthood, with some later expression occasionally seen in two large unidentified structures on the dorsal side of t…
mnp-1	B0285.7	WBGene00007139	0.298598	5.71053	0.139555	0.744479	mnp-1 encodes a protein related to the M1 family of metalloproteinases, but whose sequence indicates that it is unlikely to be catalytically active (MNP-1 lacks three of the four essential zinc-binding amino acids); during embryonic development mnp-1 activity is required, likely cell autonomously, for migration of muscle cells from their lateral positions to their final positions close to the dor…
ckb-1	B0285.8	WBGene00000511	-0.0666956	3.70261	0.759127	1	ckb-1 encodes a putative choline kinase; CKB-1 through CKB-4 comprise a related group ('B') of choline kinases.
ckb-2	B0285.9	WBGene00000512	-0.306766	3.67624	0.213038	0.829717	ckb-2 encodes an isoform of choline kinase whose activity has been verified in vitro; CKB-1 through CKB-4 comprise a related group ('B') of choline kinases; purified CKB-2 has a strong preference for choline over ethanolamine, a specific activity of 2.4 micromol/min/mg protein and a pH optimum near 10.
	B0286.1	WBGene00015115	-0.345909	4.77091	0.0829729	0.634235
lat-2	B0286.2	WBGene00002252	-0.0316347	4.85209	0.935685	1	lat-2 encodes a predicted transmembrane protein that is homologous to vertebrate latrophilins, alpha-latrotoxin binding proteins that are members of the Class B/secretin family of G protein-coupled receptors; by homology, LAT-2 is predicted to function as a peptide hormone receptor that couples ligand binding to heterotrimeric G protein-mediated stimulation of secretion; lat-2 is expressed in the…
	B0286.3	WBGene00015116	-0.111427	4.51988	0.581491	0.998286
ntl-2	B0286.4	WBGene00003825	-0.131573	7.42429	0.622449	1
fkh-6	B0286.5	WBGene00001438	-0.490588	2.08002	0.0643448	0.57588	fkh-6 encodes one of 15 C. elegans forkhead transcription factors; fkh-6 is required for several aspects of male gonadogenesis including asymmetric cell division, cell migration and sex determination and appears to act downstream of tra-1; FKH-6 is specifically expressed in the gonad.
	B0294.1	WBGene00015117	0.310943	2.6323	0.327242	0.924731
sid-3	B0302.1	WBGene00002207	-0.072305	5.21866	0.892926	1	sid-3 encodes a nonreceptor tyrosine kinase that is a member of the activated cdc-42-associated kinase (Ack) subfamily of cytoplasmic tyrosine kinases; in C. elegans sid-3 functions to regulate the import of dsRNA into cells, thus affecting the efficiency of RNA-mediated gene silencing (RNAi); SID-3 localizes to the cytoplasm.
	B0302.5	WBGene00015122	-0.298395	4.64697	0.158242	0.76451
	B0303.11	WBGene00015131	0.441942	5.55034	0.0430716	0.493157
	B0303.14	WBGene00015132	0.0780828	3.26031	0.729738	1
mrpl-11	B0303.15	WBGene00015133	-0.100185	5.68287	0.627735	1
	B0303.16	WBGene00044678	0.000534092	2.07723	1	1
anmt-1	B0303.2	WBGene00015124	0.121111	2.60769	0.641862	1
	B0303.3	WBGene00015125	0.241112	6.20978	0.312843	0.916353	B0303.3 is orthologous to the human gene 3-KETOACYL-COA THIOLASE BETA-SUBUNIT OF TRIFUNCTIONAL PROTEIN (HADHB; OMIM:143450), which when mutated leads to disease.
	B0303.4	WBGene00015126	-0.143238	6.02919	0.540816	0.989498
	B0303.7	WBGene00015128	-0.145917	6.0052	0.488567	0.98079
sdz-1	B0303.8	WBGene00015129	0.853177	0.31947	0.0580675	0.554282
vps-33.1	B0303.9	WBGene00015130	-0.262259	5.60925	0.201092	0.811979
	B0304.2	WBGene00015134	-0.0186692	1.88351	0.969682	1
cyp-23A1	B0304.3	WBGene00015135	-0.129754	1.6723	0.661488	1	cyp-23A1 encodes a cytochrome P450 homologous to the human gene CYP7B1, which when mutated leads to giant cell hepatitis (OMIM:231100); as a cytochrome P450, CYP-23A1 is predicted to function as a membrane-associated, heme-containing NADPH-dependent monooxygenases that catalyzes the oxidative metabolism of a variety of exogenous compounds and endogenous substrates.
	B0304.4	WBGene00015136	-0.111049	0.843391	0.743962	1
sra-32	B0304.5	WBGene00005058	-0.429283	0.199536	0.391908	0.95267
sra-33	B0304.6	WBGene00005059	-0.0174141	0.503887	1	1
sra-34	B0304.7	WBGene00005060	0.100025	0.397034	0.794514	1
sra-36	B0304.9	WBGene00005062	0.38626	0.414062	0.269601	0.88563
	B0310.1	WBGene00015137	-0.199604	5.03555	0.316759	0.91873	B0310.1 encodes a nematode-specific transmembrane protein; loss of B0310.1 activity via RNAi results in reduced fat content in wild-type and tub-1 mutant animals, suggesting that B0301.1 plays a role in lipid metabolism.
	B0310.2	WBGene00015138	0.30943	3.38006	0.170474	0.780146
	B0310.3	WBGene00015139	-0.036624	1.93972	0.889635	1
ugt-46	B0310.5	WBGene00015141	-0.718306	5.34794	0.000666898	0.068767
cyp-29A4	B0331.1	WBGene00007140	-0.414231	-0.168694	0.39368	0.953087
pitr-4	B0331.2	WBGene00007141	-0.584285	2.27699	0.150142	0.758798
ttr-18	B0334.1	WBGene00007142	-0.106358	6.63624	0.737958	1
ooc-3	B0334.11	WBGene00003868	0.0208948	4.95722	0.916649	1	ooc-3 encodes a nematode-specific protein with a predicted signal sequence, four predicted transmembrane domains, and two putative PEST sequences; OOC-3 localizes to the endoplasmic reticulum (ER), and is maternally required for correct localization of PAR-2 and PAR-3 in the P1 blastomere of the two-cell stage embryo; specifically, OOC-3 is required for restricting PAR-3 to the anterior cortex of…
	B0334.13	WBGene00007149	-0.533384	0.149973	0.135197	0.740847
twk-5	B0334.2	WBGene00006660	-0.523532	5.5988	0.0397214	0.481621	twk-5 encodes one of 44 C. elegans TWK (two-P domain K+) potassium channel subunits that contain two pore-forming domains and four transmembrane domains; as loss of TWK-5 function via RNA-mediated interference (RNAi) does not result in any abnormalities, the precise role of TWK-5 in C. elegans development and/or behavior is not yet known; TWK-5 may, however, function redundantly with other TWK ch…
	B0334.3	WBGene00007143	-0.121388	7.15942	0.763235	1
	B0334.4	WBGene00007144	0.121401	4.93237	0.59474	1
	B0334.6	WBGene00007146	-0.218361	2.87746	0.376746	0.947573
srh-44	B0334.7	WBGene00005267	0.0192032	1.84431	0.965401	1
age-1	B0334.8	WBGene00000090	0.138172	5.23569	0.71074	1	age-1 encodes the C. elegans ortholog of the phosphoinositide 3-kinase (PI3K) p110 catalytic subunit; AGE-1, supplied maternally and embryonically, is a central component of the C. elegans insulin-like signaling pathway, lying downstream of the DAF-2/insulin receptor and upstream of both the PDK-1 and AKT-1/AKT-2 kinases and the DAF-16 forkhead type transcription factor, whose negative regulation…
wrm-1	B0336.1	WBGene00006943	0.218469	5.20065	0.364545	0.942552	wrm-1 encodes, along with bar-1 and hmp-2, one of three C. elegans beta-catenin-like proteins; during development, wrm-1 functions in noncanonical Wnt signaling pathways that specify cell fates in the early embryo, the somatic gonad, and postembryonic hypodermal lineages.
rpl-23	B0336.10	WBGene00004435	-0.437326	11.7323	0.138669	0.744479	rpl-23 encodes a large ribosomal subunit L23 protein.
hpo-28	B0336.11	WBGene00015148	0.190514	5.51695	0.408119	0.959671
	B0336.12	WBGene00015149	-1.15621	-0.376285	0.00959114	0.266341
	B0336.13	WBGene00015150	0.10635	3.33392	0.697549	1
arf-1.2	B0336.2	WBGene00000182	-0.0114212	8.58467	0.962895	1	arf-1.2 encodes an ADP-ribosylation factor homolog required in vivo for embryonic development, fertility, locomotion, vulval development, and cuticular synthesis; ARF proteins are N-myristoylated GTPases that regulate membrane traffic and the actin cytoskeleton, and that activate both phospholipase D1 (PLD1) and phosphatidylinositol 4-phosphate 5-kinase.
	B0336.3	WBGene00015143	0.0390004	7.09048	0.897998	1
rgs-5	B0336.4	WBGene00004348	0.128536	4.2023	0.501893	0.982786	rgs-5 encodes a regulator of G protein signaling; by homology, RGS-5 is predicted to function as a GTPase-activating protein that binds G protein alpha subunits and negatively regulates heterotrimeric G protein signaling; loss of rgs-5 activity via RNAi or a deletion mutation results in no obvious defects, and likewise, rgs-5 overexpression has no measurable effect on egg-laying behavior, locomot…
	B0336.5	WBGene00015145	-0.010587	3.81015	0.968634	1
abi-1	B0336.6	WBGene00015146	-0.0104777	4.97325	0.962013	1	abi-1 encodes an Abl interactor orthologous to human SSH3BP1 (ABI1; OMIM:603050, mutated in acute myeloid leukemia), ABI-2 (OMIM:606442), and NESH (OMIM:606363); abi-1 is required for epidermal cell migrations during embryonic enclosure, proper migration of the excretory cell, distal tip cell, and mechanosensory and motoneurons, and apoptotic cell engulfment; ABI-1 physically interacts with the M…
	B0336.7	WBGene00015147	-0.0685767	3.13531	0.82462	1	B0336.7 encodes, by alternative splicing, two isoforms of a protein with a THAP or THAP-like domain; other proteins with such domains include LIN-15A, LIN-15B, LIN-36, and HIM-17 (which all interact with LIN-35/Rb), as well as CDC-14B, CTB-1, GON-14, and ~100 other proteins such as Drosophila P element transposase and human nuclear proapoptotic factor THAP1; B0336.7 is expressed in intestine and …
lgg-3	B0336.8	WBGene00002982	-0.306217	3.76625	0.190552	0.80204	lgg-3 encodes a hydrophilic protein that is orthologous to Saccharomyces cerevisiae autophagy protein Apg12p; by homology, LGG-3 is predicted to function as a modifier protein required for a protein conjugation system essential for autophagy; in the context of this conjugation system, LGG-3 is predicted to interact with Apg7p and Apg5p homologs (encoded by M7.5 and Y71G12B.12a, respectively) to e…
swp-1	B0336.9	WBGene00006359	0.386808	4.86077	0.347663	0.935515	swp-1 encodes a protein containing two SWAP (Suppressor-of-White-APricot splicing regulator) domains that have been implicated in RNA binding; orthologous to C. briggsae CBG09000.
wrt-9	B0344.2	WBGene00006955	0.204995	0.166333	0.685302	1	wrt-9 encodes a hedgehog-like protein, with an N-terminal signal sequence, a Wart domain, and a C-terminal region of proline-rich, low-complexity sequence; the Wart domain is predicted to form a cysteine-crosslinked protein involved in intercellular signalling, and it has subtle similarity to the N-terminal Hedge domain of HEDGEHOG proteins; WRT-9 has no obvious function in RNAi assays.
	B0348.2	WBGene00015152	0.249373	0.573804	0.561867	0.995883
egl-8	B0348.4	WBGene00001177	-0.0815017	7.89301	0.874073	1	egl-8 encodes a phospholipase C beta; egl-8 activity is required for pharyngeal pumping, defecation, activity levels, and innate immunity; egl-8 is genetically downstream of egl-30 with respect to aldicarb-induced paralysis, and is expressed in most or all neurons, with the strongest staining in the head and tail ganglia, and in the intestine.
ife-3	B0348.6	WBGene00002061	-0.0632882	5.38964	0.786191	1	ife-3 encodes one of five C. elegans homologs of the mRNA cap-binding protein eIF4E; by homology, IFE-3 is predicted to bind capped mRNA and mediate its recruitment to ribosomes during translation initiation; in vitro, IFE-3 binds a monomethylated guanosine cap structure but does not bind a trimethylated guanosine cap, which suggests that IFE-3 likely mediates translation of those mRNAs that do n…
unc-44	B0350.2	WBGene00006780	0.0255759	9.2309	0.951289	1	The unc-44 gene encodes an ankyrin-like protein required for proper sex myoblast and axonal guidance during development.
	B0353.1	WBGene00015155	0.263195	0.420107	0.524062	0.987576
ykt-6	B0361.10	WBGene00015164	-0.0847411	6.48957	0.730577	1
	B0361.2	WBGene00015156	0.0629066	5.22637	0.760791	1
	B0361.3	WBGene00015157	0.121845	4.52683	0.550445	0.99127
	B0361.4	WBGene00015158	0.0792996	4.39442	0.683835	1
psd-1	B0361.5	WBGene00015159	-0.593292	7.26683	0.0248551	0.402127
	B0361.6	WBGene00015160	0.156384	4.79962	0.432192	0.964927
pho-5	B0361.7	WBGene00015161	-0.162292	5.89957	0.536582	0.989053
algn-11	B0361.8	WBGene00015162	-0.0627239	5.68075	0.757533	1
	B0361.9	WBGene00015163	-0.167288	6.94026	0.606074	1
acly-2	B0365.1	WBGene00007150	0.299827	4.91729	0.286431	0.894685
eat-6	B0365.3	WBGene00001137	-0.116825	10.8259	0.769615	1	eat-6 encodes an ortholog of the alpha subunit of a sodium/potassium ATPase, which in turn affects Na+,K(+)-ATPase activity of membranes by affecting the level of the phosphorylated intermediate of the Na+,K(+)-ATPase; EAT-6 affects relaxation of the pharyngeal muscles, fertility (and thus affects feeding); EAT-6 also affects body length, life span, and ASE, ASI and ASJ axonal outgrowth.
clec-225	B0365.5	WBGene00007152	0.50745	0.745456	0.143982	0.752703
clec-41	B0365.6	WBGene00007153	0.113331	1.30203	0.743158	1
dhc-3	B0365.7	WBGene00007154	0.279097	1.33444	0.33792	0.931572
	B0379.1	WBGene00007155	-0.190454	6.13121	0.427319	0.964174
mut-16	B0379.3	WBGene00003508	0.110792	6.00667	0.749831	1	mut-16 encodes a glutamine/asparagine (Q/N)-rich domain-containing protein that lacks obvious homologs outside of other nematode species; MUT-16 activity is required for RNA-mediated interference (RNAi), transgene silencing in germ-line and somatic tissues, and for maintaining low levels of transposon mobilization; MUT-16 is thus predicted to play a role in chromatin organizataion and/or regulati…
scpl-1	B0379.4	WBGene00007054	-0.0207397	6.45801	0.960407	1	scpl-1 encodes, by alternative splicing, two protein isoforms of a putative class-C RNA polymerase II (RNAPII) carboxyl-terminal domain (CTD) phosphatase, orthologous to budding yeast PSR1 and PSR2 and human CTDSP1 (OMIM:605323), CTDSP2 (OMIM:608711, amplified in sarcoma), and CTDSPL (OMIM:608592, deleted in epithelial cancer), and paralogous to C. elegans SCPL-3 and human CTDSPL2; more distantly…
	B0379.7	WBGene00007159	-0.474594	1.75147	0.159708	0.764511
	B0391.10	WBGene00007165	0.571295	0.318357	0.144665	0.753022
fbxa-152	B0391.11	WBGene00007166	-0.509042	5.31381	0.0169029	0.340337
fbxa-153	B0391.5	WBGene00007162	0.076806	4.00099	0.716874	1	fbxa-153 encodes a protein with an N-terminal F-box domain and a C-terminal FTH domain; FBXA-153 has no obvious non-nematode orthologs; FBXA-153 shares N-terminal UNC-13 binding, and thus may share at least some functions, with ERI-1, W04D2.6, and Y55F3AM.13; FBXA-153 has no obvious function in mass RNAi assays.
fbxa-154	B0391.6	WBGene00007163	0.134797	0.964099	0.654658	1	This gene encodes a protein containing an F-box, a motif predicted to mediate protein-protein interactions either with homologs of yeast Skp-1p or with other proteins; this gene's encoded protein also contains an FTH/DUF38 motif, which may also mediate protein-protein interaction.
	B0391.8	WBGene00014643	0.843644	0.65002	0.0200962	0.372502
rps-0	B0393.1	WBGene00004469	-0.0615191	11.3686	0.852703	1	rps-0 encodes a small ribosomal subunit SA protein that appears to function as both a ribosomal component and a laminin receptor; by homology, RPS-0 is predicted to play roles in protein biosynthesis and cell adhesion; in C. elegans, RPS-0 activity is required for embryonic and germline development, vulval morphogenesis, and the overall health of the animal.
rbg-3	B0393.2	WBGene00007167	0.201218	5.1074	0.323854	0.923607	rbg-3 encodes a predicted TBC domain-containing RabGTPase-activating protein (RabGAP) similar to the Ypt/Rab specific GTPase-activating protein gyp6; YPT/Rab GTPases and GAPs regulate eukaryotic vesicular transport; RBG-3 functions as a GTPase for both human and elegans RAB-7; rbg-3 interacts with tub-1/Tubby in yeast two-hybrid screens and regulates fat storage along with tub-1, but not life spa…
	B0393.3	WBGene00007168	1.03265	4.18238	9.62274e-05	0.0228196
	B0393.5	WBGene00007170	-0.240156	2.75139	0.480923	0.977319
	B0393.6	WBGene00007171	0.360836	0.908843	0.249138	0.869528
	B0393.7	WBGene00007172	-0.166627	1.04016	0.633499	1
	B0393.9	WBGene00044636	-0.297599	4.81059	0.160953	0.766538
nhx-1	B0395.1	WBGene00003729	0.449494	1.59992	0.155247	0.763964	nhx-1 encodes a sodium/proton exchanger expressed intracellularly within hypodermal and muscle cells; NHX-1 is required for embryonic viability, and is thought to prevent intracellular acidification by catalysing the electroneutral exchange of vesicular sodium for an intracellular proton.
mboa-1	B0395.2	WBGene00007174	-0.690295	5.00823	0.0070378	0.229972	mboa-1 encodes a putative acyl-Coenzyme A:cholesterol ('sterol') O-acyltransferase, orthologous to human SOAT1 (OMIM:102642); MBOA-1 is required for normal locomotion and normally long lifespan in mass RNAi assays; mboa-1 is expressed in the seam cells and nervous systems of larvae and adults, and in the adult reproductive system.
	B0395.3	WBGene00007175	-0.128836	5.53642	0.674557	1	B0395.3 is orthologous to the human gene CHOLINE ACETYLTRANSFERASE ISOFORM R (CHAT; OMIM:118490), which when mutated leads to disease.
kcnl-1	B0399.1	WBGene00007176	-0.013327	5.191	0.981076	1	kcnl-1 encodes a small-conductance calcium-activated potassium channel subunit.
ubc-17	B0403.2	WBGene00006712	-0.316335	4.32131	0.162992	0.768899
	B0403.3	WBGene00015167	0.303172	1.07475	0.299577	0.906743
pdi-6	B0403.4	WBGene00015168	0.0804842	7.11707	0.742157	1
	B0403.5	WBGene00015169	0.540668	2.25962	0.0444125	0.500729
	B0403.6	WBGene00043982	-0.384075	2.8328	0.192104	0.802849
vang-1	B0410.2	WBGene00015171	0.436799	3.53315	0.0486752	0.517174	vang-1 encodes an ortholog of Drosophila STRABISMUS/VAN GOGH; vang-1 enables Wnt-directed planar cell polarity; VANG-1 is required for the fully asymmetrical division of B.a versus B.p cells, though this requirement is quantitatively weak; vang-1 also negatively regulates adult lifespan via the DAF-2/IGFR insulin signaling pathway, and also plays a role in thermal tolerance and response to oxidat…
	B0410.3	WBGene00015172	0.872957	5.0754	0.00165963	0.108275
dac-1	B0412.1	WBGene00000895	-0.140252	3.99234	0.588899	1	dac-1 encodes the C. elegans ortholog of Dachshund, a transcriptional regulator first described in Drosophila that is a member of the SKI/SNO/DAC family of proteins; dac-1 is expressed at higher levels in the AFD thermosensory neurons as compared to the AWB olfactory neurons and likely plays a role in thermosensory behavior as on thermal gradients dac-1 mutants fail to suppress cryophilic drive b…
daf-7	B0412.2	WBGene00000903	-0.308316	7.17447	0.358336	0.93686	daf-7 encodes a member of the transforming growth factor beta superfamily; in C. elegans, DAF-7 functions as part of a signaling pathway that interprets environmental conditions to regulate energy-balance pathways that affect dauer larval formation, fat metabolism, egg laying, pathogen avoidance behavior, and feeding behavior; daf-7 reporter gene fusions are expressed in the ASI, ADE, and OLQ neu…
trpp-11	B0412.3	WBGene00015173	-0.0336936	5.85225	0.921471	1
rps-29	B0412.4	WBGene00004498	-0.478494	9.14243	0.0971788	0.666926	rps-29 encodes a small ribosomal subunit S29 protein; by homology, RPS-29 is predicted to function in protein biosynthesis; in C. elegans, RPS-29 activity is broadly required for embryonic and germline development, normal body coloration and morphology, normal postembryonic growth rates, and the overall health of the animal.
rnt-1	B0414.2	WBGene00004393	-0.03147	3.39119	0.887362	1	rnt-1 encodes a transcription factor that is the sole C. elegans member of the Runx family of transcriptional regulators; rnt-1 activity is required for several developmental processes, including regulation of hypodermal seam cell proliferation and proper development of the male tail; rnt-1 mutant animals also exhibit a slight reduction in body size which is enhanced by starvation; RNT-1 can phys…
hil-5	B0414.3	WBGene00001856	0.750202	3.37314	0.00980448	0.270756
cpb-3	B0414.5	WBGene00000772	1.17476	1.97105	0.000563057	0.0647082	cpb-3 encodes a CPEB orthologous to Drosophila ORB, zebrafish ZORBA, and human CPEB1, and paralogous to FOG-1 and CPB-1/2; CPB-3 inhibits physiological apoptosis in oocytes, keeping it down to a normal level of ~50% in hermaphrodite gonads; independently of apoptosis, CPB-3 is also required for normal oogenesis, sperm/oocyte switching (upstream of FEM-3), and the transistion from mitosis to meios…
glh-3	B0414.6	WBGene00001600	0.300561	2.86421	0.247223	0.868564	glh-3 encodes a predicted DEAD-like RNA helicase; GLH-3 interacts with itself and with CSN-5, KGB-1, ZYX-1, and GLH-1 in vitro, and is expressed in association with P granules throughout development.
mtk-1	B0414.7	WBGene00003472	0.255763	6.25141	0.350156	0.935515
vps-51	B0414.8	WBGene00015176	0.0460676	5.31	0.835245	1	vps-51 encodes the C. elegans ortholog of the yeast Vps51p GARP (Golgi associated retrograde protein) complex subunit; in C. elegans, VPS-51 forms a GARP complex with VPS-52, VPS-53, and VPS-54; vps-51 is ubiquitously expressed, with particularly strong expression seen in neurons.
tmc-2	B0416.1	WBGene00015177	0.213294	4.42261	0.5209	0.985843
	B0416.3	WBGene00015179	-0.407876	3.4912	0.162838	0.768899
	B0416.4	WBGene00015180	1.45399	-0.230388	0.0660849	0.581137
	B0416.5	WBGene00015181	0.00477469	7.36627	0.983069	1
gly-13	B0416.6	WBGene00001638	-0.175978	4.97892	0.365129	0.943288	gly-13 encodes an experimentally verified UDP-N-acetylglucosamine alpha-3-D-mannoside beta-1,2-N-acetylglucosaminyltransferase I (GnT I), that is the primary GnT I enzyme in vivo, and that can act on unusual substrates; gly-13 is expressed throughout development in many cell types; a deletion allele of gly-13 is partially lethal with survivors displaying severe morphological and behavioral defect…
	B0416.7	WBGene00015182	-0.594775	3.16229	0.0356065	0.461372
	B0432.10	WBGene00015191	-0.264803	3.51493	0.28023	0.891538
	B0432.13	WBGene00015194	0.307221	1.88244	0.310973	0.915046
	B0432.14	WBGene00044640	-0.417499	5.63702	0.103804	0.676622
djr-1.1	B0432.2	WBGene00015184	-0.173558	5.36012	0.480293	0.976668	djr-1.1 encodes a glyoxylase orthologous to human DJ-1 (OMIM:602533, mutated in early-onset Parkinson disease); DJR-1.1 is required for resistance to rotenone, a mitochondrial complex I inhibitor that mimics Parkinson disease (PD); djr-1.1(RNAi) animals are partly rescued from PD-like sensitivity by D-beta-hydroxybutyrate or tauroursodeoxycholic acid, and fully rescued by both; by orthology with …
mrpl-41	B0432.3	WBGene00015185	-0.341501	7.21173	0.190807	0.80204
misc-1	B0432.4	WBGene00015186	0.0633324	6.28126	0.820915	1
cat-2	B0432.5	WBGene00000296	-0.434373	2.29187	0.11954	0.71096	cat-2 encodes a tyrosine hydroxylase, the rate-limiting enzyme in the synthesis of catecholamines, such as dopamine; mutations in cat-2 affect dopamine levels that in turn affect locomotory slowing in response to food; CAT-2 demonstrates tyrosine hydroxylase activity in vitro, and this activity can be regulated, in vitro, by phosphorylation of CAT-2 Ser35 by protein kinase A; CAT-2 activity does …
	B0432.6		0.10522	2.62309	0.700021	1
	B0432.7	WBGene00015188	0.113971	2.73055	0.737562	1
	B0432.9	WBGene00015190	0.150773	2.37762	0.592348	1
lin-8	B0454.1	WBGene00002997	0.283364	3.64591	0.340968	0.931614	lin-8 is a class A synthetic multivulva (synMuv) gene that functions redundantly with class B synMuv genes to negatively regulate Ras-mediated signaling during vulval induction.
sri-30	B0454.10	WBGene00005542	0.0606052	1.72234	0.822603	1
sri-31	B0454.2	WBGene00005543	-0.622349	1.77589	0.0149321	0.321724
sri-28	B0454.3	WBGene00005540	-0.774221	0.729631	0.0303103	0.43234
sri-29	B0454.4	WBGene00005541	0.668539	0.987791	0.0376355	0.469265
	B0454.5	WBGene00015196	-0.239479	2.27536	0.480126	0.976668
	B0454.6	WBGene00015197	0.0700416	4.85057	0.750399	1
	B0454.9	WBGene00015200	-0.231514	4.53943	0.528614	0.988152
lat-1	B0457.1	WBGene00002251	0.106481	7.0526	0.725561	1	lat-1 encodes a seven transmembrane domain receptor that is a member of the adhesion class of G protein-couple receptors (aGPRCs) and the nematode homolog of Latrophilin/CIRL/LPHN/CL; lat-1 is required for embryonic elongation, pharyngeal development, and sperm development and/or function; LAT-1 is expressed in developing epithelia, specifically in left epidermoblasts during dorsal intercalation,…
	B0457.2	WBGene00007178	-0.221758	5.46092	0.372332	0.947079
	B0457.6	WBGene00007180	0.049146	4.06693	0.824173	1
	B0462.1	WBGene00007181	0.0759827	1.71268	0.810364	1
fbxb-119	B0462.3	WBGene00007182	0.766495	0.313971	0.340499	0.931572
	B0462.5	WBGene00194695	0.125721	0.263242	0.743008	1
dars-1	B0464.1	WBGene00001094	0.0731395	7.29994	0.735329	1	drs-1 encodes a putative aspartyl(D) tRNA synthetase
ctr-9	B0464.2	WBGene00007184	0.367521	6.18075	0.215632	0.831579	ctr-9 encodes the C. elegans ortholog of mammalian and Saccharomyces cerevisiae CTR9 that is a member of the PAF1 (Polymerase-Associated Factor 1) complex; by homology CTR-9 is predicted to function in the regulation of transcription.
nlp-36	B0464.3	WBGene00007185	-0.37068	6.09373	0.274047	0.888513
bre-3	B0464.4	WBGene00000268	0.125876	5.62976	0.533576	0.988854	bre-3 encodes a protein similar to beta-glycosyltransferases from bacteria that is required for the toxicity of Bacillus thuringiensis Cry5B; BRE-3 may act in a pathway with bre-5 and is expressed and functions in the gut epithelium.
spk-1	B0464.5	WBGene00004980	-0.0271665	8.52603	0.943872	1	spk-1 encodes a serine/threonine kinase orthologous to the highly conserved serine/arginine-rich protein kinases (SRPKs) that phosphorylate SR proteins, essential components of the pre-mRNA splicing machinery; SPK-1, required for embryogenesis and germline development, can directly bind and phosphorylate RSP-3 (CeSF2/ASF), an SR splicing factor homolog; SPK-1 is expressed predominantly in the adu…
	B0464.6	WBGene00007186	0.428952	4.88487	0.0326906	0.445193
baf-1	B0464.7	WBGene00000235	0.206472	6.17857	0.560984	0.995661	baf-1 encodes a small, novel protein that is highly conserved amongst metazoa; BAF-1 binds double-stranded DNA nonspecifically in vitro and is essential for proper chromosome segregation, embryogenesis, and gonad development in vivo; biochemical and phenotypic analyses suggest that BAF-1 functions as an intramolecular bridge that mediates nuclear assembly and chromatin capture by the reforming nu…
tag-342	B0464.8	WBGene00007187	0.455321	3.48047	0.0746171	0.605642
	B0464.9	WBGene00007188	0.00983025	3.91434	0.965303	1
jnk-1	B0478.1	WBGene00002178	-0.192358	5.70284	0.343859	0.934016	jnk-1 encodes a serine/threonine kinase that is the sole C. elegans member of the c-Jun N-terminal kinase (JNK) subgroup of mitogen-activated protein (MAP) kinases; jnk-1 is required for normal coordinated locomotion as well as for normal adult lifespan and response to heat and oxidative stress; JNK-1 exhibits kinase activity in vitro that is dependent upon activation by the JKK-1/MAPKK; in addit…
	B0478.3	WBGene00015202	-0.546405	5.40406	0.0574294	0.552282
	B0491.1	WBGene00007189	-0.338236	4.82976	0.149885	0.758798
lgc-20	B0491.4	WBGene00007191	-0.11538	3.55776	0.599214	1
	B0491.5	WBGene00007192	-0.250772	7.91453	0.417082	0.962414
	B0491.6	WBGene00007193	-0.0785496	5.70359	0.734175	1
	B0491.7	WBGene00007194	-0.29484	5.45948	0.248293	0.869528	B0491.7 encodes a putative diphthine synthase orthologous to S. cerevisiae DPH5; DPH5 is an S-adenosylmethionine:EF-2 methyltransferase required for the enzymatic conversion of 3-amino-3-carboxypropyl-histidine to diphthine; DPH5 adds at least the last two of the three methyl groups present in diphthine, and is homologous to bacterial AdoMet:uroporphyrinogen III methyltransferases.
clh-2	B0491.8	WBGene00000529	0.045745	5.21216	0.853642	1	clh-2 encodes a chloride channel protein that is required for embryonic viability; may have two transcripts transcribed from alternative promoters, and the two transcripts might be expressed in different cell types.
sre-1	B0495.1	WBGene00005149	-0.152168	1.97095	0.652184	1	sre-1 encodes a putative seven transmembrane chemoreceptor; an SRE-1::GFP reporter is expressed in the ADL and ASJ amphid sensory neurons.
cpna-5	B0495.10	WBGene00007044	-0.188518	6.91616	0.421651	0.962831
	B0495.15	WBGene00197163	-0.221588	0.0562773	0.557866	0.995069
	B0495.2	WBGene00015203	0.279249	4.64731	0.341627	0.932419
nhx-2	B0495.4	WBGene00003730	-0.0664224	5.93853	0.756822	1	nhx-2 encodes a sodium/proton exchanger; NHX-2 promotes normal peptide transporter function and recovery from intracellular acid load via catalysis of the electroneutral exchange of extracellular sodium for an intracellular proton; NHX-2 activity is required for normally high growth rates, and for propagation or maintenance of the germline; NHX-2 is expressed in the apical membranes of intestinal…
	B0495.5	WBGene00015204	-0.00875671	4.94685	0.969938	1
moa-2	B0495.6	WBGene00015205	-0.212548	3.1317	0.489102	0.980823
	B0495.7	WBGene00015206	0.163928	6.64989	0.458697	0.970212
	B0495.8	WBGene00015207	0.196583	4.7854	0.373309	0.947549
	B0495.9	WBGene00015208	-0.18732	5.7833	0.382424	0.948443
	B0496.11	WBGene00194883	-0.395658	2.182	0.31541	0.91873
unc-82	B0496.3	WBGene00006814	0.0324236	6.75023	0.927544	1	unc-82 encodes a serine/threonine kinase related to the human ARK5/SNARK (NUAK1/NUAK2) and the PAR-1 and SNF1/AMP-Activated kinase (AMPK) protein kinase families; during development, UNC-82 activity is required for proper organization of internal (membrane-distal) proteins of myosin thick filaments and M-lines in conjunction with embryonic elongation; an UNC-82::GFP reporter fusion is expressed i…
srtx-1	B0496.5	WBGene00015214	0.00713209	-0.060818	1	1
valv-1	B0496.7	WBGene00015216	0.665835	2.49263	0.184763	0.797791	valv-1 encodes one of two C. elegans small LIM domain-containing proteins related to the mammalian CRIP (Cysteine-Rich Intestinal Protein) family of proteins; in C. elegans, valv-1 activity is required for normal functioning of the valves connecting the pharynx to the intestine, the intestine to the rectum, and the uterus to the spermatheca; a valv-1::gfp promoter fusion is expressed in the phary…
tes-1	B0496.8	WBGene00015217	0.0873159	4.6132	0.661506	1	tes-1 encodes an ortholog of Drosophila CG6522-PA and of human LMCD1 and TESTIN; TES-1 is dispensable for Wnt-directed planar cell polarity and the fully asymmetrical division of B.a versus B.p cells.
	B0507.1	WBGene00015218	0.319108	2.78407	0.228216	0.849627
	B0507.10	WBGene00015227	1.08431	1.15712	0.0537435	0.53559
srx-115	B0507.11	WBGene00006006	-0.376758	0.995438	0.215042	0.830653
	B0507.2	WBGene00015219	-0.0516839	6.56828	0.817067	1
	B0507.3	WBGene00015220	-0.307651	3.44135	0.407285	0.959496
	B0507.6	WBGene00015223	0.190163	0.727136	0.642455	1
	B0507.8	WBGene00015225	0.812882	0.817875	0.156214	0.76451
fkb-7	B0511.1	WBGene00001432	0.914923	1.80454	0.00872624	0.254042	fkb-7 encodes a peptidylprolyl cis/trans isomerase homologous to mammalian FK506-binding proteins; by homology, FKB-7 could function in a number of different processes including protein folding, signal transduction, and regulation of muscle contraction; however, as loss of fkb-7 function via RNA-mediated interference (RNAi) does not result in any obvious abnormalities, the precise role of FKB-7 i…
eif-3.E	B0511.10	WBGene00001228	-0.254185	7.57624	0.244601	0.866028	eif-3.E encodes the C. elegans ortholog of the translation initiation factor 3 subunit e (eIF3e/Int-6); by homology, EIF-3.E is predicted to be a component of three different protein complexes, the eIF3 translation initiation factor, the 26S proteasome, and the COP9 signalosome; such association suggests that EIF-3.E may serve as a regulatory factor that coordinates the translational and degradat…
	B0511.11	WBGene00015236	-0.0138397	0.691387	1	1
	B0511.12	WBGene00015237	0.166769	6.40936	0.659268	1	B0511.12 encodes an ortholog of Drosophila PECANEX, and thus may participate in GLP-1/LIN-12 signalling.
	B0511.13	WBGene00015238	-0.00325957	4.28181	0.992475	1
	B0511.14		0.00667686	3.62495	0.991202	1
cutl-14	B0511.5	WBGene00015231	-0.2101	2.04113	0.513709	0.984594
	B0511.7	WBGene00015233	0.169357	4.22901	0.456255	0.970212
mrps-30	B0511.8	WBGene00044321	0.0112732	5.83469	0.965312	1
cdc-26	B0511.9	WBGene00015235	0.0893114	4.3887	0.649883	1	cdc-26 encodes, by alternative splicing, two isoforms of a probable anaphase-promoting complex/cyclosome (APC/C) component that has cryptic orthology to budding yeast Cdc26p, and that is required for normal meiosis and asymmetric one-cell embryonic division; although CDC-26 and Cdc26p have little obvious sequence similarity, they do share a common motif in their N-terminal domains, and yeast cdc2…
lin-66	B0513.1	WBGene00001562	0.0345354	7.08891	0.948728	1	lin-66 encodes an unfamiliar protein, with visible homologs only in nematodes, that was identified in screens for molecules that interact with GEX-3, a homolog of mammalian protein ligands of the small GTPase Rac1, that is essential for ventral enclosure during embryonic development; LIN-66 is expressed in body wall and vulval muscles, and is also detected in the intestine, neurons, and probably …
	B0513.12	WBGene00045279	0.142844	1.26443	0.641383	1
	B0513.2	WBGene00007195	0.300777	3.26144	0.162964	0.768899	B0513.2 encodes the C. elegans ortholog of mammalian THOC7, a subunit of the THO complex involved in mRNP biogenesis as part of transcription elongation, mRNA maturation, and export.
rpl-29	B0513.3	WBGene00004443	-0.251774	9.20573	0.386229	0.951348	rpl-29 encodes a large ribosomal subunit L29 protein; by homology, RPL-29 is predicted to function in protein biosynthesis; in C. elegans, loss of rpl-29 function via RNA-mediated interference (RNAi) does not result in any obvious abnormalities.
	B0513.4	WBGene00007196	-0.371865	1.88579	0.195154	0.805197
	B0513.5	WBGene00007197	-0.387331	6.69979	0.0795334	0.626892
	B0513.7	WBGene00007199	-0.113625	2.49698	0.615982	1
vamp-8	B0513.9	WBGene00007200	-0.400036	4.7852	0.0919621	0.65832
kin-31	B0523.1	WBGene00002212	-0.67611	0.291249	0.10724	0.682646	kin-31 encodes a predicted tyrosine protein kinase expressed in the nucleus and cytoplasm of body-wall muscle cells; the expression of kin-31 was experimentally verified by RT-PCR.
pgl-2	B0523.3	WBGene00003993	0.126625	2.11453	0.627573	1	pgl-2 encodes a novel protein of 532 amino acids that, in C. elegans, is one of three PGL protein family members; PGL-2 associates with P granules during postembryonic development; PGL-2 interacts with PGL-1, an additional P granule component, in yeast two-hybrid assays, but neither protein is required for proper localization of the other.
fli-1	B0523.5	WBGene00001443	0.163766	5.78433	0.489971	0.980823	fli-1 encodes a protein with an N-terminal amphipathic leucine-rich region and gelsolin repeats that is orthologous to Drosophila and human Flightless I; FLI-1 can interact with human Ha-Ras and human actin in vitro; fli-1 mRNA levels are highest in embryos.
	B0524.6	WBGene00015245	-0.0447151	3.55113	0.912614	1
tpa-1	B0545.1	WBGene00006599	-0.106324	7.75152	0.718776	1	tpa-1 encodes two protein kinase C isoforms, TPA-1A and TPA-1B; analysis of tpa-1 mutations indicates that at least one TPA-1 isoform plays a role in nicotine-induced adaptation and that both isoforms appear to play a role in gpa-12/G protein-mediated signaling that modulates feeding and growth.
scl-23	B0545.3	WBGene00015246	-0.625706	0.679753	0.0563463	0.548056
	B0545.4	WBGene00015247	-0.196616	2.0661	0.5331	0.988854
mai-2	B0546.1	WBGene00015248	-0.244843	7.92223	0.422728	0.962831	mai-2/B0546.1 is orthologous to mitochondrial intrinsic ATPase inhibitor protein (IF(1)), which blocks reverse action (ATP hydrolysis) by F(0)F(1)-ATPase when its (normally required) proton gradient is lost; MAI-2 has a mitochondrial import signal at its N-terminus, and is transported to yeast mitochondria; MAI-2 can inhibit yeast F(0)F(1)-ATPase, and this inhibition is pH-dependent; MAI-2's tert…
otub-4	B0546.2	WBGene00015249	-0.0106227	5.13779	0.968475	1
	B0546.3	WBGene00015250	-0.415237	6.55314	0.191146	0.80204
	B0546.4	WBGene00015251	-0.569135	7.328	0.0203288	0.373118
csn-5	B0547.1	WBGene00000817	-0.262589	5.05388	0.187182	0.800921	csn-5 encodes an ortholog of subunit 5 of the COP9 signalosome complex (CSN5), which in turn is a pan-eukaryotic multiprotein complex that positively regulates E3 ubiquitin ligases, physically interacts with SCF-type E3 ubiquitin ligases, and probably regulates protein degradation; CSN-5 (along with KGB-1 and ZYX-1) physically binds germline RNA helicases (GLH proteins), and csn-5(RNAi) results i…
srd-14	B0547.3	WBGene00005092	-0.343314	0.935403	0.416016	0.962414
	B0554.5	WBGene00015258	0.131616	-0.0469775	0.849466	1
tsp-11	B0563.2	WBGene00006637	-0.0845476	2.8695	0.721672	1
tmbi-4	B0563.4	WBGene00006479	-0.198573	6.58954	0.354359	0.935515
	B0563.5	WBGene00015262	-0.612177	1.74178	0.131642	0.735636
	B0563.6	WBGene00015263	-0.356823	4.70567	0.0984902	0.670361
	B0563.7	WBGene00015264	-0.226915	2.99155	0.283612	0.892334
unc-30	B0564.10	WBGene00006766	0.0512096	3.40152	0.84675	1	unc-30 encodes a homeodomain-containing protein that is orthologous to the Pitx family of homeodomain transcription factors; during develpoment, UNC-30 controls the terminal differentiation of all 19 type D GABA-ergic motor neurons by directly regulating the expression of UNC-25/GAD and UNC-47/VGAT, which regulate GABA formation and secretion, respectively; UNC-30 is expressed most strongly in ty…
rde-11	B0564.11	WBGene00023421	0.0787119	4.05717	0.689524	1
	B0564.2	WBGene00007202	-0.492462	3.14178	0.0232056	0.393074
best-1	B0564.3	WBGene00007203	0.0687291	4.69351	0.825869	1
best-2	B0564.4	WBGene00007204	0.00364498	1.33489	1	1
	B0564.6	WBGene00007206	-0.265138	3.87813	0.236576	0.858919
	B0564.7	WBGene00007207	0.0091687	4.66643	0.967947	1
	B0564.9	WBGene00007208	-0.190904	3.87481	0.386502	0.951348
	BE0003N10.1	WBGene00015266	-0.0208962	2.94592	0.955481	1
chin-1	BE0003N10.2	WBGene00015267	0.125752	3.78426	0.633558	1	chin-1 encodes a putative GTPase activating protein (GAP) and is orthologous to vertebrate chimaerins; chin-1 negatively regulates CDC-42 during asymmetric division in the embryo; chin-1 restricts both the spatial extent of CDC-42 expression and the recruitment of NMY-2 during the phase in which polarity is maintained by CDC-42; chin-1 is also required for viability and normal gonad morphology; C…
	BE0003N10.3	WBGene00015268	0.450448	1.62245	0.13852	0.744479
agmo-1	BE10.2	WBGene00007210	0.365661	2.45655	0.197799	0.807864
	BE10.3	WBGene00007211	0.305927	0.224492	0.417486	0.962538
	BE10.4	WBGene00007212	-0.062797	2.13127	0.831436	1
	C01A2.1	WBGene00007213	0.00897286	2.82981	0.991625	1
	C01A2.2	WBGene00007214	-0.370567	4.61957	0.306997	0.911409
oxa-1	C01A2.3	WBGene00007215	-0.0696664	4.61869	0.748845	1
	C01A2.4	WBGene00007216	0.280223	4.80867	0.267576	0.884702
tads-1	C01A2.5	WBGene00007217	0.027929	5.79845	0.903129	1
nlp-38	C01A2.7	WBGene00007219	-0.433443	7.05732	0.0865884	0.645525
drh-2	C01B10.1	WBGene00001091	0.193665	7.14844	0.628109	1	drh-2 was identified, along with drh-1, as a gene that can encode a protein with similarity to DExH-box helicases; drh-2, however, is classified by WB as a pseudogene because it has two frameshifts, based on EST and RNASeq alignments; the first frameshift occurs in exon 4 and the second occurs in exon 8 of the current WB gene structure; drh-2 appears to be the first gene in an operon (CEOP4647) f…
	C01B10.10	WBGene00015284	0.135277	2.99598	0.567277	0.997232
	C01B10.11	WBGene00044294	0.161517	5.37174	0.595266	1	C01B10.11 encodes a novel protein, conserved amongst nematodes; loss of C01B10.11 function via large-scale RNAi experiments indicates that C01B10.11 is required for coordinated locomotion and normal body morphology; expression studies indicate that C01B10.11 mRNA is enriched in the intestine.
	C01B10.3	WBGene00015278	0.089838	4.24102	0.729171	1	C01B10.3 encodes a paralog of IPP-5, and thus may functionally overlap with ipp-5 in vivo.
	C01B10.4	WBGene00015279	0.0732176	3.13991	0.749807	1
hil-7	C01B10.5	WBGene00001858	-0.142304	6.57481	0.556702	0.994864	hil-7 encodes an H1 linker histone.
	C01B10.6	WBGene00015280	-0.259373	5.2605	0.565249	0.997219
	C01B10.8	WBGene00015282	-0.0337122	5.37772	0.879447	1
	C01B10.9	WBGene00015283	-0.0538595	5.92435	0.805888	1
gmeb-1	C01B12.2	WBGene00015285	-0.0783804	6.16123	0.71812	1
best-3	C01B12.3	WBGene00015286	-0.246691	5.13652	0.217313	0.833758	C01B12.3 is orthologous to the human gene VITELLIFORM MACULAR DYSTROPHY PROTEIN (VMD2; OMIM:153700), which when mutated leads to disease.
osta-1	C01B12.4	WBGene00015287	-0.455315	4.06256	0.0618031	0.567637
best-4	C01B12.5	WBGene00015288	-0.2588	3.05079	0.243885	0.865696
	C01B12.8	WBGene00015291	0.425215	0.891485	0.216788	0.833455
	C01B12.9	WBGene00022904	0.166284	1.61022	0.57595	0.997844
srd-62	C01B4.4	WBGene00005139	0.0149117	0.164405	1	1
	C01B4.6	WBGene00015270	-0.363944	3.31582	0.404387	0.958518
	C01B4.7	WBGene00015271	0.610081	4.43057	0.00868014	0.253779
	C01B4.8	WBGene00015272	-0.170998	1.88899	0.560082	0.99557
mct-2	C01B4.9	WBGene00015273	-0.376115	2.9357	0.532744	0.988854
sup-37	C01B7.1	WBGene00006342	-0.210284	6.99506	0.617333	1
magu-2	C01B7.4	WBGene00006467	0.160974	5.8483	0.469988	0.974636	tag-117 encodes a protein with similarity to the MAGUK (membrane-associated guanylate kinase) family of proteins; loss of tag-117 activity in large-scale RNAi screens can result in embryonic lethality with low, reproducible chromosome segregation defects; tag-117 exhibits genetic interactions with sem-5 and glp-1.
	C01B7.5	WBGene00015276	-0.146838	1.5582	0.660897	1	C01B7.5 encodes a PDZ domain-containing protein conserved amongst nematodes.
rpm-1	C01B7.6	WBGene00004457	-0.0707607	6.82757	0.839231	1	rpm-1 encodes an E3 ubiquitin ligase that contains an N-terminal RCC1 (regulator of chromosome condensation)-like guanine nucleotide exchange factor (GEF) domain and that is orthologous to Drosophila highwire and murine Phr1; RPM-1 functions autonomously within several different types of neurons to regulate presynaptic differentiation; in regulating axon termination, RPM-1 acts through the GLO-4 …
	C01B7.7	WBGene00015277	-0.116605	1.54409	0.71974	1
	C01B9.1	WBGene00007220	-0.414168	3.87486	0.336332	0.931384
clc-2	C01C10.1	WBGene00000523	-0.149955	3.5925	0.630373	1	clc-2 encodes a claudin homolog, closely similar to CLC-1, that is required for normal cohesion of apical junctions in epithelia; claudins are integral membrane proteins with four transmembrane sequences that are found in mammalian tight junctions (TJs), induce TJs when transgenically expressed in cells normally lacking them, and can mediate the specific conductance of of specific ions (e.g., mag…
	C01C10.2	WBGene00015294	-0.224838	4.9585	0.329788	0.927801
acl-12	C01C10.3	WBGene00015295	-0.302798	5.7133	0.35231	0.935515
clc-5	C01C10.4	WBGene00000526	-0.261527	4.99137	0.316714	0.91873	clc-5 encodes a claudin homolog that may be required for normal cohesion of apical junctions in epithelia; CLC-5 is worm-specific, with obvious homologs only in C. elegans; CLC-5 has no obvious function in mass RNAi assays; claudins are integral membrane proteins with four transmembrane sequences that are found in mammalian tight junctions (TJs), induce TJs when transgenically expressed in cells …
nlp-1	C01C4.1	WBGene00003739	-0.235115	6.21676	0.355945	0.935515	nlp-1 encodes a predicted neuropeptide-like protein of the MSFamide family with similarity to Aplysia californica (sea hare) buccalin, a neuropeptide that regulates acetylcholine-induced muscle contraction; NLP-1 is expressed in the phasmid PHB tail sensory neuron, lateral neurons, head neurons, and the intestine; the precise role of NLP-1 in nervous system function and development is not yet kno…
	C01C4.2	WBGene00015292	0.689021	-0.104425	0.122516	0.718643
	C01C4.3	WBGene00015293	-0.247497	6.5164	0.353599	0.935515	C01C4.3 encodes a serine/threonine protein kinase.
ark-1	C01C7.1	WBGene00000186	0.0551623	5.86319	0.878853	1	ark-1 encodes a homolog of the nonreceptor tyrosine kinase ACK which inhibits signalling through the EGF receptor homolog LET-23, both in (RAS-dependent) vulval development and in (RAS-independent) ovulation.
	C01F1.1	WBGene00015296	0.235039	5.37624	0.333072	0.929737
sco-1	C01F1.2	WBGene00015297	0.0101463	4.67645	0.961278	1	sco-1 is orthologous to the human gene SCO (CYTOCHROME OXIDASE DEFICIENT, YEAST) HOMOLOG 1 (SCO1; OMIM:603644), which when mutated leads to early-onset hepatic failure; the SCO-1 protein is predicted to be mitochondrial with 68% accuracy.
	C01F1.3	WBGene00015298	0.480961	3.2834	0.0268723	0.413006
	C01F1.4	WBGene00015299	-0.0565318	3.57241	0.804321	1
	C01F1.5	WBGene00015300	-0.0948698	1.04459	0.831549	1
	C01F1.6	WBGene00015301	-0.0717035	5.13358	0.839944	1
rga-6	C01F4.2	WBGene00015303	0.0549316	5.28031	0.894128	1
cpna-3	C01F6.1	WBGene00007221	0.278904	4.72495	0.190099	0.80204	cpna-3 encodes a putative calcium-dependent phospholipid binding protein of the copine family; cpna-3 is required for sperm to normally migrate towards a PUFA-based signal exuded by oocytes; cpna-3(RNAi) hermaphrodites are infertile, both through aberrant loss of their own sperm and through failure of males to effectively inseminate them.
	C01F6.2	WBGene00007222	-0.346521	0.776484	0.269962	0.886195
cyp-31A1	C01F6.3	WBGene00000374	-0.110104	6.31827	0.621812	1
fem-3	C01F6.4	WBGene00001413	0.290294	2.6316	0.289571	0.898109	fem-3 encodes a novel protein that promotes male development in all tissues.
[truncated: 14,444 more rows]

## Sheet: N2_Sba vs. tps_Sba
symbol	sequence	primaryIdentifier	logFC	logCPM	PValue	FDR	briefDescription
	2L52.1	WBGene00007063	-0.171747	3.5737	0.578657	1	2L52.1 encodes a protein with sequence similarity to GLI-family zinc-finger transcription factors; deletion mutations in 2L52.1 are reported to be homozygous viable.
[truncated: 14,936 more rows]

## Sheet: N2_tre vs. tps_Tre
symbol	sequence	primaryIdentifier	logFC	logCPM	PValue	FDR	briefDescription
[truncated: 14,937 more rows]

[truncated: 2 more sheets: (N2SbVstpsSb)vs(N2treVstpstre), CPM]
