# Supplementary material for: daf-16/FoxO promotes gluconeogenesis and trehalose synthesis during starvation to support survival
Source: eLife. 2017 Oct 24;6:e30057. doi: 10.7554/eLife.30057 (PMC5655125; doi:10.7554/eLife.30057)
Supplement: Supplementary file 1. [file elife-30057-supp1.xlsx]

## Sheet: Sheet1
Supplementary File 1. Comprehensive list of median starvation survival and statistics.
Candidate metabolic mutants^	Average median survival (days)	StDev (days)	n	p-value vs. WT S-basal
WT S-basal	12.2	1.4	8	N/A
daf-16 (mgdf47) S-basal	4.8	0.8	8	3e-09
icl-1(ok531) S-basal	8.8	0.9	4	0.0013
pck-1 (ok2098) S-basal	7.2	1	3	0.00031
pyk-1 (ok1754) S-basal	11.3	0.5	4	0.23
2-deoxy-D-glucose addition	Average median survival (days)	StDev (days)	n	p-value vs. WT S-basal
WT S-basal	11.4	1.6	4	N/A
WT 0.1mM 2-DG	10	0.7	3	0.24
WT 0.5mM 2-DG	13.3	0.9	4	0.078
WT 1mM 2-DG	12.4	1.3	4	0.34
WT 5mM 2-DG	12.6	1.9	4	0.37
WT 10mM 2-DG	12.5	2.3	4	0.45
WT 20mM 2-DG	11.1	2.2	4	0.84
WT 50mM 2-DG	7.8	2	4	0.029
WT 100mM 2-DG	6.2	1.5	4	0.003
3-Mercapto- picolinic acid	Average median survival (days)	StDev (days)	n	p-value vs. WT S-basal
WT S-basal	12.7	1.3	3	N/A
WT 0.1mM 3-MPA	12.9	1.4	3	0.91
WT 0.5mM 3-MPA	13.8	2.7	3	0.57
WT 1mM 3-MPA	12.2	3.6	3	0.82
WT 5mM 3-MPA	8.2	2.8	3	0.063
WT 10mM 3-MPA	6.8	2.3	3	0.017
WT 20mM 3-MPA	2.7	0.7	3	0.00029
Trehalose synthesis mutants	Average median survival (days)	StDev (days)	n	p-value vs. WT S-basal	p-value vs. tps-1 (ok373); tps-2 (ok526) S-basal
WT S-basal	12.2	0.9	4	N/A	0.0056
daf-16 (mgdf47) S-basal	5	0.6	4	1.2e-05	0.00014
tps-1(ok373) S-basal	9.3	0.3	4	0.00088	0.6
tps-2(ok526) S-basal	10.5	1.3	4	0.071	0.28
tps-1(ok373); tps-2 (ok526) S-basal	9.5	0.9	4	0.0056	N/A
Exogenous trehalose addition	Average median survival (days)	StDev (days)	n	p-value vs. WT S-basal
WT S-basal	12	1.1	5	N/A
WT 1mM trehalose	11.7	0.7	2	0.69
WT 10mM trehalose	11.6	0.7	2	0.66
WT 20mM trehalose	16.2	2.5	2	0.02
WT 50mM trehalose	21.9	2.2	5	2.1e-05
WT 100mM trehalose	26.3	2.5	3	2.5e-05
WT 200mM trehalose	25.4	2.3	3	2.8e-05
WT 500mM trehalose	24.1	1	3	5.2e-06
Insulin signaling mutants	Average median survival (days)	StDev (days)	n	p-value vs. WT S-basal	p-value vs. daf-2 (e1370) S-basal
WT S-basal	13.5	2.3	4	N/A	0.00021
daf-2(e1370) S-basal	34.7	3.6	3	0.00021	N/A
tps-1(ok373); tps-2 (ok526) S-basal	10.6	2.6	4	0.15	0.013
tps-1(ok373); tps-2 (ok526); daf-2 (e1370) S-basal	23.9	2.6	3	0.0021	0.00014
Insulin signaling mutants	Average median survival (days)	StDev (days)	n	p-value vs. WT S-basal	p-value vs. daf-16 (mgDf47) S-basal
WT S-basal	12	0.8	3	N/A	9.5e-05
WT 50mM trehalose	22.5	0.7	3	7.4e-05	1.5e-06
daf-16 (mgDf47) S-basal	4	0.2	3	9.5e-05	N/A
daf-16 (mgDf47) 50mM trehalose	6.5	1	3	0.0019	0.015
Trehalase quintuple mutant	Average median survival (days)	StDev (days)	n	p-value vs. WT S-basal	p-value vs. WT 50mM trehalose
WT S-basal	10.8	1.5	8	N/A	2.9e-09
WT 50mM trehalose	32.3	1	3	2.9e-09	N/A
tre-1(ok327); tre-5 (ok612); tre-2(ok575); tre-3(ok394); tre-4 (gk298765) S-basal	11.4	1.9	8	0.5	3e-08
tre-1(ok327); tre-5 (ok612); tre-2(ok575); tre-3(ok394); tre-4 (gk298765) 50mM trehalose	19.7	0.4	3	4e-06	3.6e-05
α-β trehalose addition	Average median survival (days)	StDev (days)	n	p-value vs. WT S-basal	p-value vs. WT 50mM α-α trehalose
WT S-basal	14	0.4	3	N/A	3.6e-06
WT 50mM α-α trehalose	33.5	0.8	3	3.6e-06	N/A
WT 50mM α-β trehalose	26.9	1.9	3	0.00032	0.0051
Trehalose and 2-deoxy-D-glucose	Average median survival (days)	StDev (days)	n	p-value vs. WT S-basal	p-value vs. WT 50mM α-α trehalose
WT S-basal*	13	1.5	7	N/A	0.00012
WT 20mM 2-DG	11.8	0.9	4	0.53	0.0015
WT 50mM α-α trehalose*	28	7	7	0.00012	N/A
WT 50mM α-α trehalose 20mM 2-DG	19.2	2.6	4	0.00059	0.041
Trehalose and other sugars	Average median survival (days)	StDev (days)	n	p-value vs. WT S-basal	p-value vs. WT 50mM trehalose	p-value vs. tps-1 (ok373); tps-2 (ok526) 50mM trehalose
WT S-basal	12	0.9	9	N/A	1.81e-09	1.5e-09
WT 50mM trehalose	26.8	3.6	9	1.8e-09	N/A	0.00061
WT 50mM maltose	25.8	2.5	5	2.6e-09	0.59	0.00057
WT 100mM glucose	23.1	10.4	6	2.7e-10	0.91	8.2e-05
tps-1(ok373); tps-2 (ok526) S-basal	9.3	0.9	6	0.00012	3.1e-08	8.7e-09
tps-1(ok373); tps-2 (ok526) 50mM trehalose	20	1.2	6	1.5e-09	0.00061	N/A
tps-1(ok373); tps-2 (ok526) 50mM maltose	18	1.5	3	5.7e-06	0.0024	0.069
tps-1(ok373); tps-2 (ok526) 100mM glucose	17.2	0.8	2	3.7e-05	0.0054	0.023
Trehalase Mutants^	Average median survival (days)	StDev (days)	n	p-value vs. WT S-basal
WT S-basal	11.5	1.7	4	N/A
tre-1(ok327)	10.8	1.8	4	0.57
tre-2(ok575)	9.9	2	4	0.26
tre-3(ok394)	8.2	2.3	4	0.06
tre-4 (gk298765)	11.5	1.8	4	0.96
tre-5(ok612)	9.4	2.3	4	0.18
^These experiments had day 1 normalized to 100% survival for curve-fitting and statistical analysis to account for lethality in pck-1 and tre-3 strains.
* These calculations include 3 replicates from the α-α and α-β experiment.
